# Supplementary material for: Combined Proteome and Transcriptome Analysis of Heat-Primed Azalea Reveals New Insights Into Plant Heat Acclimation Memory
Source: Front Plant Sci. 2020 Aug 19;11:1278. doi: 10.3389/fpls.2020.01278 (PMC7466565; doi:10.3389/fpls.2020.01278)
Supplement: Supplementary file 1 [file DataSheet_1.xlsx]

## Sheet: Data S1 DETs
DETs of AC/NA								DETs of AR/NA							DETs of NA_HS/NA							DETs of AC_HS/NA							DETs of AR_HS/NA
gene_id	average_fpkm_NA	average_fpkm_AC	diffexp_log2fc_NA-vs-AC	diffexp_degseq_qvalue_NA-vs-AC	diffexp_pvalue_NA-vs-AC			gene_id	average_fpkm_NA	average_fpkm_AR	diffexp_log2fc_NA-vs-AR	diffexp_degseq_qvalue_NA-vs-AR	diffexp_pvalue_NA-vs-AR		gene_id	average_fpkm_NA	average_fpkm_NA_HS	diffexp_log2fc_NA-vs-NA_HS	diffexp_degseq_qvalue_NA-vs-NA_HS	diffexp_pvalue_NA-vs-NA_HS		gene_id	average_fpkm_NA	average_fpkm_AC_HS	diffexp_log2fc_NA-vs-AC_HS	diffexp_degseq_qvalue_NA-vs-AC_HS	diffexp_pvalue_NA-vs-AC_HS		gene_id	average_fpkm_NA	average_fpkm_AR_HS	diffexp_log2fc_NA-vs-AR_HS	diffexp_degseq_qvalue_NA-vs-AR_HS	diffexp_pvalue_NA-vs-AR_HS
Cluster_77038	153.83	21617.4	7.13995	0	0			Cluster_62348	42.46	472.606	3.4539	0	0		Cluster_77038	153.83	44105.1	8.17732	0	0		Cluster_77038	153.83	44807.3	8.19307	0	0		Cluster_77038	153.83	35754.7	7.86957	0	0
Cluster_30843	92.82	4226.71	5.50771	0	0			Cluster_44483	108.583	308.523	1.50579	0	0		Cluster_30843	92.82	7226.7	6.28376	0	0		Cluster_30843	92.82	7094.14	6.25608	0	0		Cluster_30843	92.82	6635.81	6.15965	0	0
Cluster_74965	108.65	12811.9	6.88495	0	0			Cluster_34613	165.536	48.05	-1.77894	0	0		Cluster_74965	108.65	24238.9	7.81208	0	0		Cluster_74965	108.65	25201.2	7.86246	0	0		Cluster_74965	108.65	20881.5	7.59155	0	0
Cluster_43533	51.746	2793.78	5.75349	0	0			Cluster_27662	84.373	15.653	-2.44588	0	0		Cluster_75586	30.593	19543.6	9.3296	0	0		Cluster_75081	55.626	15913.3	8.16613	0	0		Cluster_75586	30.593	16237.2	9.05783	0	0
Cluster_75081	55.626	6264.28	6.82002	0	0			Cluster_69844	28.133	199.133	2.79535	0	0		Cluster_43533	51.746	4995.97	6.59566	0	0		Cluster_75586	30.593	17647.6	9.17651	0	0		Cluster_43533	51.746	4641.57	6.48738	0	0
Cluster_75949	80.09	6309.27	6.30348	0	0			Cluster_72352	2.453	131.46	5.71963	0	0		Cluster_34829	9.066	4751.13	9.03421	0	0		Cluster_43533	51.746	4800.28	6.53616	0	0		Cluster_75081	55.626	11118.6	7.65252	0	0
Cluster_75586	30.593	5368.3	7.45984	0	0			Cluster_78164	23.083	252.84	3.42753	0	0		Cluster_74867	17.77	12779.9	9.50753	0	0		Cluster_34829	9.066	4737.86	9.03028	0	0		Cluster_34829	9.066	3840.93	8.72583	0	0
Cluster_72164	24.333	4107.23	7.40119	0	0			Cluster_41583	0.126	69.596	9.0912	0	0		Cluster_75081	55.626	10291.8	7.54295	0	0		Cluster_75949	80.09	11185.9	7.13027	0	0		Cluster_72164	24.333	8406.03	8.43605	0	0
Cluster_71864	25.293	3886.24	7.26655	0	0			Cluster_76013	2.423	148.756	5.96986	0	0		Cluster_72164	24.333	8924.25	8.52806	0	0		Cluster_72164	24.333	10157.2	8.70959	0	0		Cluster_74867	17.77	10589.9	9.22978	0	0
Cluster_76146	83.503	4732.38	5.82886	0	0			Cluster_43359	35.213	123.66	1.80861	0	0		Cluster_75949	80.09	9179.94	6.85198	0	0		Cluster_74867	17.77	12594	9.48001	0	0		Cluster_75949	80.09	8435.66	6.72548	0	0
Cluster_34829	9.066	1366.6	7.23462	0	0			Cluster_75446	159.293	436.906	1.44362	0	0		Cluster_71864	25.293	8013.58	8.31823	0	0		Cluster_71864	25.293	9122.04	8.49989	0	0		Cluster_71864	25.293	7114.36	8.14107	0	0
Cluster_34658	596.16	2476.31	2.05352	0	0			Cluster_63687	0.24	76.753	8.30842	0	0		Cluster_57013	60.28	3837.86	6.00154	0	0		Cluster_76114	17.733	10394.3	9.19687	0	0		Cluster_77211	17.4	10649.1	9.26553	0	0
Cluster_74867	17.77	3844.17	7.76538	0	0			Cluster_54313	1.5	48.513	4.99076	0	0		Cluster_76114	17.733	10166.5	9.17135	0	0		Cluster_76359	45.13	8103.71	7.49374	0	0		Cluster_57013	60.28	3454.2	5.84479	0	0
Cluster_70082	76.563	2735.26	5.16077	0	0			Cluster_64066	79.143	213.193	1.41092	0	0		Cluster_76359	45.13	8143.54	7.50719	0	0		Cluster_76757	52.386	7505.28	7.16756	0	0		Cluster_76146	83.503	7165.01	6.43191	0	0
Cluster_35391	628.806	2536.2	2.01059	0	0			Cluster_49164	4.223	48.746	3.502	0	0		Cluster_76146	83.503	7107.4	6.42711	0	0		Cluster_76146	83.503	6528.85	6.29708	0	0		Cluster_76114	17.733	8401.79	8.89108	0	0
Cluster_75326	20.183	3778.78	7.55222	0	0			Cluster_68675	23.56	119.236	2.31766	0	0		Cluster_75326	20.183	7465.59	8.54221	0	0		Cluster_77211	17.4	8698.4	8.97269	0	0		Cluster_75326	20.183	6879.75	8.41941	0	0
Cluster_76757	52.386	3661.71	6.13037	0	0			Cluster_70169	147.99	36.106	-2.00698	0	0		Cluster_65581	105.963	3733.86	5.15202	0	0		Cluster_70082	76.563	4361.94	5.83578	0	0		Cluster_76359	45.13	6145.19	7.096	0	0
Cluster_33459	9.193	913.073	6.64316	0	0			Cluster_57210	29.386	107.516	1.85442	0	0		Cluster_70082	76.563	4166.3	5.77338	0	0		Cluster_75326	20.183	6543.81	8.34721	0	0		Cluster_76757	52.386	5904.27	6.82406	0	0
Cluster_76359	45.13	3112.54	6.11062	0	0			Cluster_47556	47.116	121.466	1.36618	0	0		Cluster_76757	52.386	6449.73	6.95636	0	0		Cluster_55770	109.696	2894.63	4.72482	0	0		Cluster_70082	76.563	3775.38	5.62974	0	0
Cluster_35316	7.486	865.573	6.85647	0	0			Cluster_74283	0.116	94.176	9.66042	0	0		Cluster_69677	16.426	4470.94	8.10107	0	0		Cluster_50315	26.606	2375.33	6.48217	0	0		Cluster_69677	16.426	4077.3	7.96081	0	0
Cluster_76114	17.733	2938.23	7.37133	0	0			Cluster_54913	156.926	67.153	-1.24152	0	0		Cluster_77211	17.4	7375.66	8.74275	0	0		Cluster_57013	60.28	2700.87	5.48966	0	0		Cluster_42743	7.113	1994.49	8.12808	0	0
Cluster_69677	16.426	1757.58	6.74242	0	0			Cluster_76374	7.27	93.973	3.66744	0	0		Cluster_51691	12.896	2526.99	7.61915	0	0		Cluster_69677	16.426	4349.04	8.05342	0	0		Cluster_73437	9.143	5076.82	9.12235	0	0
Cluster_71299	44.363	1804.9	5.34688	0	0			Cluster_26185	90.42	41.513	-1.11734	0	0		Cluster_75422	23.38	5689.59	7.94137	0	0		Cluster_34658	596.16	3007.77	2.33582	0	0		Cluster_75039	9.076	5327.13	9.20289	0	0
Cluster_74242	47.793	2088.29	5.45254	0	0			Cluster_75097	192.66	399.11	1.0463	0	0		Cluster_38225	16.43	1784.47	6.76789	0	0		Cluster_51691	12.896	2555.12	7.63301	0	0		Cluster_74242	47.793	3904.03	6.36025	0	0
Cluster_77211	17.4	2789.15	7.33146	0	0			Cluster_61246	108.84	224.793	1.02899	0	0		Cluster_40085	73.573	1819.22	4.63473	0	0		Cluster_75422	23.38	5759.02	7.95215	0	0		Cluster_75422	23.38	4494.84	7.59445	0	0
Cluster_69651	22.303	1645.76	6.20732	0	0			Cluster_67849	3.326	51.453	3.92379	0	0		Cluster_55770	109.696	2539.4	4.53957	0	0		Cluster_65581	105.963	3319.04	4.97333	0	0		Cluster_38225	16.43	1430.96	6.44579	0	0
Cluster_57013	60.28	1147.03	4.25169	0	0			Cluster_71113	10.223	74.42	2.84965	0	0		Cluster_31038	24.033	1375.4	5.84366	0	0		Cluster_74242	47.793	4582.75	6.59061	0	0		Cluster_35316	7.486	1423.92	7.5751	0	0
Cluster_75073	29.873	1816.55	5.92965	0	0			Cluster_46627	0.296	24.913	6.37218	0	0		Cluster_50315	26.606	2080.68	6.2942	0	0		Cluster_35391	628.806	3003.16	2.25604	0	0		Cluster_51691	12.896	1889.86	7.19435	0	0
Cluster_35191	6.876	588.583	6.42174	0	0			Cluster_31713	42.436	11.723	-1.83815	0	0		Cluster_24273	1.703	1429.33	9.72143	0	0		Cluster_73437	9.143	4947.13	9.08521	0	0		Cluster_31038	24.033	1124.47	5.55082	0	0
Cluster_40085	73.573	811.51	3.46355	0	0			Cluster_53267	0.44	25.493	5.82368	0	0		Cluster_72850	5.98	5562.3	9.86713	0	0		Cluster_31038	24.033	1234.32	5.6849	0	0		Cluster_55770	109.696	2106.18	4.26555	0	0
Cluster_42743	7.113	681.206	6.57531	0	0			Cluster_75949	80.09	207.916	1.38914	0	0		Cluster_74242	47.793	4295.24	6.5021	0	0		Cluster_38225	16.43	1494.65	6.50822	0	0		Cluster_24273	1.703	1138.56	9.3898	0	0
Cluster_75422	23.38	1782.41	6.25728	0	0			Cluster_47872	16.12	55.976	1.77422	0	0		Cluster_42743	7.113	1958.76	8.10333	0	0		Cluster_69651	22.303	3238.38	7.18488	0	0		Cluster_72850	5.98	4438.75	9.53723	0	0
Cluster_44641	77.64	844.406	3.44238	0	0			Cluster_62213	24.713	79.02	1.67802	0	0		Cluster_73437	9.143	4899.26	9.07854	0	0		Cluster_75039	9.076	4882.58	9.07636	0	0		Cluster_42877	630.1	2820.26	2.16755	0	0
Cluster_31038	24.033	518.18	4.43129	0	0			Cluster_76912	164.75	337.09	1.01981	0	0		Cluster_53092	36.853	2011.13	5.78093	0	0		Cluster_24273	1.703	1137.76	9.3894	0	0		Cluster_53092	36.853	1684.32	5.51906	0	0
Cluster_53020	1873.12	519.56	-1.84852	0	0			Cluster_63225	6.826	44.826	2.68831	0	0		Cluster_61675	34.736	2407.54	6.12659	0	0		Cluster_37044	2.693	1636.61	9.24762	0	0		Cluster_34658	596.16	2455.13	2.04297	0	0
Cluster_24273	1.703	392.246	7.8525	0	0			Cluster_62968	137.453	62.37	-1.15867	0	0		Cluster_34658	596.16	2671.92	2.16887	0	0		Cluster_35191	6.876	1282.57	7.54635	0	0		Cluster_65581	105.963	2388.83	4.49732	0	0
Cluster_38225	16.43	539.85	5.03827	0	0			Cluster_25291	67.376	33.72	-1.00624	0	0		Cluster_35391	628.806	2726.61	2.12066	0	0		Cluster_61675	34.736	2012.47	5.86295	0	0		Cluster_35391	628.806	2475.21	1.97713	0	0
Cluster_28214	107.61	635.89	2.56526	0	0			Cluster_45125	0.06	21.993	8.55388	0	0		Cluster_75039	9.076	4919.59	9.09623	0	0		Cluster_42743	7.113	1424.76	7.64185	0	0		Cluster_50315	26.606	1475.75	5.7937	0	0
Cluster_24142	8.846	319.73	5.17883	0	0			Cluster_44323	39.023	10.09	-1.9673	0	0		Cluster_71299	44.363	3083.94	6.12599	0	0		Cluster_35316	7.486	1154.72	7.27404	0	0		Cluster_69651	22.303	2539.86	6.83495	0	0
Cluster_31972	259.893	986.05	1.92227	0	0			Cluster_68942	7.493	48.916	2.67769	0	0		Cluster_53020	1873.12	75.203	-4.62174	0	0		Cluster_71299	44.363	2642.07	5.89928	0	0		Cluster_35191	6.876	1105.49	7.33075	0	0
Cluster_73437	9.143	1257.69	7.10632	0	0			Cluster_76757	52.386	150.866	1.53725	0	0		Cluster_24142	8.846	841.23	6.57637	0	0		Cluster_53020	1873.12	167.236	-3.48537	0	0		Cluster_33459	9.193	1019.49	6.79931	0	0
Cluster_42877	630.1	1754.76	1.47752	0	0			Cluster_70159	48.816	124.686	1.33914	0	0		Cluster_69651	22.303	2821.72	6.99127	0	0		Cluster_72850	5.98	3451.9	9.17322	0	0		Cluster_75073	29.873	3244.36	6.77022	0	0
Cluster_73128	12.103	1180.57	6.61183	0	0			Cluster_77774	182.283	66.123	-1.42348	5.91e-303	2.92e-305		Cluster_69716	5776.18	1337.03	-2.09619	0	0		Cluster_33459	9.193	975.263	6.73824	0	0		Cluster_40085	73.573	1271.8	4.11172	0	0
Cluster_56814	15.203	681.053	5.48268	0	0			Cluster_71751	10.433	57.2	2.43728	7.24e-298	3.61e-300		Cluster_24902	8.99	820.246	6.51476	0	0		Cluster_42877	630.1	2569.22	2.03253	0	0		Cluster_53020	1873.12	185.34	-3.32946	0	0
Cluster_25315	38.383	397.133	3.37049	0	0			Cluster_21864	26.94	10.316	-1.3907	2.04e-290	1.06e-292		Cluster_35567	5.41	1242.55	7.84194	0	0		Cluster_53092	36.853	1441.5	5.29398	0	0		Cluster_61675	34.736	1678.3	5.60468	0	0
Cluster_36737	11.646	444.353	5.25837	0	0			Cluster_47099	27.126	4.78	-2.50596	4.02e-290	2.11e-292		Cluster_35191	6.876	1178.97	7.42459	0	0		Cluster_74236	42	2787.16	6.05747	0	0		Cluster_71299	44.363	2319.01	5.7103	0	0
Cluster_24902	8.99	305.966	5.09018	0	0			Cluster_73547	25.983	90.033	1.77286	2.02e-285	1.08e-287		Cluster_40917	108.506	1423.13	3.71753	0	0		Cluster_35567	5.41	1039.1	7.58258	0	0		Cluster_75191	14.1	3168.08	7.81865	0	0
Cluster_35567	5.41	421.303	6.27906	0	0			Cluster_63158	22.783	0.723	-4.94344	1.43e-284	7.74e-287		Cluster_25315	38.383	813.43	4.40979	0	0		Cluster_30351	1.12	1209.41	10.0744	0	0		Cluster_73128	12.103	2732.05	7.82579	0	0
Cluster_53092	36.853	666.86	4.17983	0	0			Cluster_73813	105.776	213.286	1.00785	7.87e-284	4.31e-286		Cluster_75073	29.873	3208.6	6.76091	0	0		Cluster_73835	83.566	2640.43	4.98806	0	0		Cluster_73707	3.266	3593.29	10.1038	0	0
Cluster_39709	78.76	638.323	3.02021	0	0			Cluster_62365	12.523	49.566	1.97877	1.48e-279	8.21e-282		Cluster_36737	11.646	1035.79	6.48486	0	0		Cluster_73707	3.266	3704.65	10.1502	0	0		Cluster_24142	8.846	604.786	6.10033	0	0
Cluster_72415	9.99	1097.11	6.78082	0	0			Cluster_29704	1.786	14.57	3.00517	1.53e-278	8.65e-281		Cluster_74236	42	2739.57	6.04048	0	0		Cluster_49345	1.173	1893.12	10.6772	0	0		Cluster_24902	8.99	621.546	6.11404	0	0
Cluster_56545	2096.12	730.183	-1.52129	0	0			Cluster_58580	42.473	10.443	-2.01578	8.42e-273	4.79e-275		Cluster_37044	2.693	1187.12	8.7879	0	0		Cluster_75191	14.1	2951.08	7.716	0	0		Cluster_36737	11.646	894.176	6.26743	0	0
Cluster_41587	14.476	472.923	5.02642	0	0			Cluster_76146	83.503	187.6	1.17649	1.94e-272	1.11e-274		Cluster_42877	630.1	2475.5	1.98158	0	0		Cluster_73128	12.103	2598.61	7.75174	0	0		Cluster_74236	42	2451.44	5.87256	0	0
Cluster_31949	264.903	924.336	1.80274	0	0			Cluster_15878	7.27	0.936	-2.97444	1.56e-270	9.22e-273		Cluster_64734	44.106	1779.54	5.34375	0	0		Cluster_75432	12.91	3057.11	7.89328	0	0		Cluster_75432	12.91	2912.25	7.82507	0	0
Cluster_34525	54.15	496.036	3.19678	0	0			Cluster_41869	15.076	1.003	-3.89454	2.21e-269	1.32e-271		Cluster_65314	10.953	1938.1	7.47789	0	0		Cluster_75073	29.873	2594.92	6.448	0	0		Cluster_40917	108.506	1180.62	3.44597	0	0
Cluster_50036	2.036	591.983	8.1909	0	0			Cluster_49012	34.496	77.653	1.15547	3.81e-268	2.32e-270		Cluster_72415	9.99	2650.8	8.06512	0	0		Cluster_72415	9.99	2427.7	7.93126	0	0		Cluster_35472	4.086	896.983	7.77242	0	0
Cluster_42868	5.74	447.286	6.27869	0	0			Cluster_73997	57.436	137.25	1.27404	4.1e-267	2.51e-269		Cluster_75432	12.91	3130.16	7.93312	0	0		Cluster_64734	44.106	1525.62	5.11207	0	0		Cluster_72415	9.99	2330.13	7.87241	0	0
Cluster_72850	5.98	1027.19	7.42436	0	0			Cluster_52851	0.243	16.76	6.07182	1.81e-266	1.12e-268		Cluster_73128	12.103	2630.13	7.77474	0	0		Cluster_75476	4.573	3052.09	9.38644	0	0		Cluster_25315	38.383	644.793	4.07409	0	0
Cluster_32233	244.973	857.466	1.80502	0	0			Cluster_62188	0.223	20.996	6.51821	1.08e-265	6.71e-268		Cluster_35316	7.486	867.89	6.85831	0	0		Cluster_52650	1.313	1580.4	10.2275	0	0		Cluster_35567	5.41	846.586	7.28877	0	0
Cluster_27001	70	442.3	2.66146	0	0			Cluster_20096	21.846	8.813	-1.31315	1.22e-264	7.62e-267		Cluster_31972	259.893	1355.74	2.38574	0	0		Cluster_70983	15.496	1828.07	6.88803	0	0		Cluster_37044	2.693	947.65	8.45933	0	0
Cluster_73370	2278.84	590.8	-1.93918	0	0			Cluster_50982	6.68	31.243	2.20662	6.83e-263	4.33e-265		Cluster_73707	3.266	3243.89	9.96341	0	0		Cluster_76614	17.59	2644.34	7.23603	0	0		Cluster_32233	244.973	1265.16	2.36877	0	0
Cluster_25376	16.35	281.72	4.10998	0	0			Cluster_66129	3.87	32.2	3.03451	1.85e-262	1.18e-264		Cluster_66427	2071.79	185.546	-3.46975	0	0		Cluster_76158	6.51	2941.54	8.82588	0	0		Cluster_31972	259.893	1257.67	2.27549	0	0
Cluster_75432	12.91	1102.18	6.41974	0	0			Cluster_61157	24.676	2.4	-3.33544	2.46e-259	1.59e-261		Cluster_44641	77.64	1110.42	3.84873	0	0		Cluster_24142	8.846	491.03	5.79798	0	0		Cluster_72227	12.876	1945.28	7.24381	0	0
Cluster_78257	25.706	1433.51	5.80663	0	0			Cluster_53324	10.276	39.123	1.90596	3.4e-257	2.23e-259		Cluster_73835	83.566	2275.7	4.78107	0	0		Cluster_66427	2071.79	262.04	-2.97885	0	0		Cluster_44641	77.64	1008.13	3.70641	0	0
Cluster_40917	108.506	647.636	2.5771	0	0			Cluster_51174	0.61	16.146	4.70114	2.25e-256	1.49e-258		Cluster_52650	1.313	1679.69	10.3163	0	0		Cluster_33068	1.2	899.896	9.56471	0	0		Cluster_73835	83.566	2023.03	4.6049	0	0
Cluster_75039	9.076	1043.98	6.84876	0	0			Cluster_41823	0	26.243	12.1375	2.45e-256	1.64e-258		Cluster_75476	4.573	3189.79	9.45358	0	0		Cluster_27598	2.52	628.26	7.95811	0	0		Cluster_49345	1.173	1384.31	10.2282	0	0
Cluster_73707	3.266	1047.41	8.3252	0	0			Cluster_61597	13.413	48.78	1.8491	2.67e-256	1.8e-258		Cluster_63205	41.446	1420.97	5.10945	0	0		Cluster_24902	8.99	496.2	5.78796	0	0		Cluster_72612	4.116	2228.04	9.08329	0	0
Cluster_33068	1.2	346.57	8.18445	0	0			Cluster_77285	19.853	86.543	2.10064	1.07e-255	7.22e-258		Cluster_76158	6.51	3109.4	8.91453	0	0		Cluster_63205	41.446	1310.49	4.98866	0	0		Cluster_33068	1.2	832.353	9.45121	0	0
Cluster_55770	109.696	742.943	2.761	0	0			Cluster_26152	12.106	31.49	1.3631	1.01e-250	6.96e-253		Cluster_30351	1.12	898.043	9.64606	0	0		Cluster_35472	4.086	723.98	7.46225	0	0		Cluster_76158	6.51	2602.58	8.64954	0	0
Cluster_60933	1102.14	250.103	-2.14016	0	0			Cluster_34051	23.05	51.926	1.15951	1.04e-250	7.19e-253		Cluster_32233	244.973	1252.94	2.35686	0	0		Cluster_72227	12.876	1796.53	7.12909	0	0		Cluster_75476	4.573	2615.54	9.16346	0	0
Cluster_49345	1.173	499.53	8.75359	0	0			Cluster_55834	5.51	28.973	2.4055	3e-248	2.12e-250		Cluster_76028	5498.16	1379.11	-1.98659	0	0		Cluster_40917	108.506	982.446	3.18046	0	0		Cluster_31949	264.903	1186.38	2.16602	0	0
Cluster_66853	485.996	1651.74	1.77113	0	0			Cluster_33687	2.776	16.603	2.5725	2.37e-246	1.69e-248		Cluster_24931	5.046	525.366	6.70395	0	0		Cluster_37311	8.456	668.94	6.30535	0	0		Cluster_60933	1102.14	27.68	-5.30507	0	0
Cluster_76158	6.51	1060.46	7.35357	0	0			Cluster_63584	83.49	34.99	-1.27538	1.08e-243	7.86e-246		Cluster_72612	4.116	2423.96	9.21409	0	0		Cluster_56814	15.203	991.256	6.02772	0	0		Cluster_64734	44.106	1244.89	4.81738	0	0
Cluster_51691	12.896	428.663	5.05602	0	0			Cluster_55531	0.143	16.666	6.84592	1.15e-242	8.41e-245		Cluster_35472	4.086	771.013	7.55187	0	0		Cluster_60933	1102.14	31.896	-5.11318	0	0		Cluster_56814	15.203	982.326	6.00999	0	0
Cluster_32458	34.78	351.51	3.33946	0	0			Cluster_53447	1.476	18.506	3.62466	2.92e-242	2.16e-244		Cluster_38954	56.946	871.596	3.94052	0	0		Cluster_32233	244.973	1132.98	2.21196	0	0		Cluster_52650	1.313	1266.74	9.90533	0	0
Cluster_77439	11.706	1095.04	6.55246	0	0			Cluster_35316	7.486	26.206	1.81236	2.62e-241	1.95e-243		Cluster_56814	15.203	1121.08	6.20691	0	0		Cluster_30833	0.876	763.213	9.75921	0	0		Cluster_30351	1.12	697.94	9.2794	0	0
Cluster_34643	220.9	745.25	1.75395	0	0			Cluster_68453	24.533	73.013	1.55202	5.51e-240	4.14e-242		Cluster_33068	1.2	858.31	9.49513	0	0		Cluster_53510	3.52	1039.81	8.20748	0	0		Cluster_70983	15.496	1457.05	6.55816	0	0
Cluster_38954	56.946	436.216	2.93765	0	0			Cluster_45708	45.02	16.68	-1.44904	1.07e-239	8.1e-242		Cluster_53510	3.52	1147.54	8.35267	0	0		Cluster_24931	5.046	438.993	6.44315	0	0		Cluster_24931	5.046	420.37	6.37958	0	0
Cluster_33202	15.373	285.123	4.21264	0	0			Cluster_70267	53.04	119.963	1.16531	2.66e-238	2.03e-240		Cluster_49345	1.173	1333.99	10.171	0	0		Cluster_69716	5776.18	2316.23	-1.31411	0	0		Cluster_50036	2.036	966.246	8.89588	0	0
Cluster_50722	2.313	406.53	7.45309	0	0			Cluster_37554	0.343	10.756	4.95734	1.08e-235	8.28e-238		Cluster_70983	15.496	1649.95	6.74351	0	0		Cluster_23765	0.986	509.813	9.01786	0	0		Cluster_76614	17.59	2011.21	6.84604	0	0
Cluster_26065	0.92	220.653	7.90521	0	0			Cluster_49545	0.026	17.586	9.32819	8.01e-229	6.33e-231		Cluster_60438	2942.43	843.933	-1.79244	0	0		Cluster_63814	12.166	1108.85	6.51469	0	0		Cluster_63205	41.446	1086.53	4.71538	0	0
Cluster_57438	60.536	540.873	3.15927	0	0			Cluster_41426	5.993	24.733	2.02517	1.58e-226	1.27e-228		Cluster_60933	1102.14	21.623	-5.66027	0	0		Cluster_25315	38.383	493.713	3.68648	0	0		Cluster_38954	56.946	720.023	3.6626	0	0
Cluster_32786	373.88	935.23	1.32292	0	0			Cluster_63507	97.516	45.613	-1.1017	7.56e-226	6.11e-228		Cluster_75191	14.1	2008.1	7.17101	0	0		Cluster_31972	259.893	1105.29	2.09161	0	0		Cluster_66427	2071.79	412.09	-2.32069	0	0
Cluster_75476	4.573	830.806	7.50692	0	0			Cluster_78735	11.46	69.356	2.60413	1.88e-224	1.53e-226		Cluster_73370	2278.84	253.263	-3.14949	0	0		Cluster_50722	2.313	954.65	8.68503	0	0		Cluster_57524	979.836	61.963	-3.97763	0	0
Cluster_42129	12.91	294.98	4.5138	0	0			Cluster_47224	18.82	48.57	1.35354	2.21e-223	1.81e-225		Cluster_59783	26.256	1019.47	5.28928	0	0		Cluster_75983	5.536	2242.39	8.66016	0	0		Cluster_66416	1148.47	58.46	-4.28827	0	0
Cluster_75191	14.1	714.99	5.66933	0	0			Cluster_46444	5.306	24.28	2.17945	1.52e-221	1.25e-223		Cluster_57524	979.836	32.676	-4.89508	0	0		Cluster_58336	1.676	1229.69	9.52267	0	0		Cluster_65314	10.953	1022.22	6.54782	0	0
Cluster_39672	1.61	269.06	7.40505	0	0			Cluster_80019	14.736	88.983	2.57153	2.48e-221	2.04e-223		Cluster_34525	54.15	685.336	3.67136	0	0		Cluster_76028	5498.16	1785.95	-1.62339	0	0		Cluster_59783	26.256	870.966	5.05678	0	0
Cluster_66427	2071.79	869.066	-1.25166	0	0			Cluster_45463	0.073	12.666	7.39489	9.04e-221	7.5e-223		Cluster_37311	8.456	616.513	6.19069	0	0		Cluster_65314	10.953	1106.06	6.66378	0	0		Cluster_53510	3.52	825.26	7.87384	0	0
Cluster_76614	17.59	788.086	5.48782	0	0			Cluster_52424	1.926	17.623	3.20719	1.11e-217	9.25e-220		Cluster_31949	264.903	1127.24	2.0932	0	0		Cluster_60438	2942.43	993.356	-1.56395	0	0		Cluster_37311	8.456	503.653	5.89487	0	0
Cluster_57184	7.256	360.056	5.63355	0	0			Cluster_23460	4.863	16.546	1.75447	1.23e-217	1.03e-219		Cluster_23765	0.986	486.363	8.95074	0	0		Cluster_57524	979.836	64.96	-3.91965	0	0		Cluster_50722	2.313	780.016	8.39327	0	0
Cluster_65666	2.92	474.183	7.33891	0	0			Cluster_69651	22.303	66.04	1.57629	1.1e-216	9.27e-219		Cluster_75983	5.536	2292.79	8.69715	0	0		Cluster_55843	12.803	820.713	6.00558	0	0		Cluster_78735	11.46	2217.94	7.60577	0	0
Cluster_78735	11.46	1006.79	6.45806	0	0			Cluster_62297	87.496	39.82	-1.11897	3.17e-215	2.74e-217		Cluster_63814	12.166	1095.56	6.50067	0	0		Cluster_66416	1148.47	51.086	-4.49392	0	0		Cluster_58336	1.676	951.913	9.15351	0	0
Cluster_34527	38.743	307.63	2.99011	0	0			Cluster_30473	14.706	2.943	-2.31312	5.98e-210	5.24e-212		Cluster_33202	15.373	539.82	5.13693	0	0		Cluster_72612	4.116	1616.23	8.62103	0	0		Cluster_75983	5.536	1714.76	8.27649	0	0
Cluster_61616	1444.14	543.073	-1.40794	0	0			Cluster_63918	0.17	17.496	6.6717	8.05e-210	7.1e-212		Cluster_42129	12.91	649.85	5.65941	0	0		Cluster_51204	1.306	962.846	9.52972	0	0		Cluster_63814	12.166	850.566	6.13039	0	0
Cluster_52650	1.313	361.936	8.09617	0	0			Cluster_48421	14.236	1.17	-3.57183	9.02e-209	7.99e-211		Cluster_77439	11.706	2260.74	7.61092	0	0		Cluster_76069	6.1	1941.9	8.31529	0	0		Cluster_56545	2096.12	670.24	-1.63993	0	0
Cluster_61675	34.736	457.956	3.72587	0	0			Cluster_48835	10.333	33.706	1.68973	2.09e-207	1.87e-209		Cluster_33459	9.193	526.306	5.84303	0	0		Cluster_78735	11.46	2451.56	7.74764	0	0		Cluster_42129	12.91	523.676	5.34504	0	0
Cluster_30990	49.94	312.073	2.64482	0	0			Cluster_42982	0.21	10.513	5.61479	4.52e-206	4.08e-208		Cluster_65666	2.92	1316.62	8.81919	0	0		Cluster_36737	11.646	509.73	5.46049	0	0		Cluster_27598	2.52	375.523	7.21707	0	0
Cluster_59783	26.256	403.593	3.94362	0	0			Cluster_43734	0.726	11.913	4.01392	6.26e-205	5.74e-207		Cluster_66416	1148.47	49.01	-4.54075	0	0		Cluster_60818	2.346	1015.86	8.76208	0	0		Cluster_34525	54.15	551.866	3.35486	0	0
Cluster_78023	99.37	1058.17	3.4173	0	0			Cluster_21730	16.456	5.696	-1.52087	1.75e-204	1.62e-206		Cluster_41587	14.476	612.9	5.40179	0	0		Cluster_57987	0.956	1159.99	10.2443	0	0		Cluster_77439	11.706	1721.61	7.20768	0	0
Cluster_78244	13.5	854.396	5.98903	0	0			Cluster_71468	21.146	65.843	1.61864	2.87e-203	2.67e-205		Cluster_62081	9.543	961.876	6.6644	0	0		Cluster_77439	11.706	1898.14	7.35014	0	0		Cluster_33202	15.373	423.686	4.78661	0	0
Cluster_24931	5.046	150.753	4.90022	0	0			Cluster_41479	29.343	9.51	-1.63432	3.47e-203	3.24e-205		Cluster_78735	11.46	2585.15	7.82888	0	0		Cluster_26065	0.92	437.233	8.89604	0	0		Cluster_39709	78.76	655.38	3.06028	0	0
Cluster_52424	1.926	315.63	7.36746	0	0			Cluster_9732	12.74	4.623	-1.45776	1.74e-202	1.63e-204		Cluster_53085	23.556	770.27	5.0386	0	0		Cluster_73370	2278.84	425.706	-2.41245	0	0		Cluster_39672	1.61	549.053	8.43625	0	0
Cluster_37101	28.703	279.416	3.28211	0	0			Cluster_401	2.983	0.06	-5.64229	1.74e-202	1.64e-204		Cluster_76069	6.1	1967.02	8.33822	0	0		Cluster_34195	303.586	1090.67	1.84668	0	0		Cluster_74485	0	13230.2	19.8024	0	0
Cluster_39542	70.033	386.683	2.4657	0	0			Cluster_62567	16.236	48.996	1.58066	1.74e-201	1.65e-203		Cluster_75460	5394.57	1893.61	-1.50048	0	0		Cluster_72708	2.403	1552.21	9.34024	0	0		Cluster_23765	0.986	316.8	8.33137	0	0
Cluster_72227	12.876	515.763	5.32842	0	0			Cluster_77755	34.233	1.21	-4.851	3.71e-201	3.55e-203		Cluster_69221	3166.07	954.216	-1.71797	0	0		Cluster_72825	38.706	1204.31	4.96369	0	0		Cluster_76069	6.1	1491.61	7.93812	0	0
Cluster_45683	39.033	333.57	3.09628	0	0			Cluster_53735	2.17	17.916	3.02452	6.49e-201	6.23e-203		Cluster_78023	99.37	2102.42	4.42458	0	0		Cluster_74485	0	14862.4	19.9697	0	0		Cluster_78023	99.37	1768.48	4.16304	0	0
Cluster_45785	108.553	483.673	2.15199	0	0			Cluster_6166	1.043	5.996	2.50121	1.08e-200	1.04e-202		Cluster_39672	1.61	651.12	8.68572	0	0		Cluster_65666	2.92	1016.29	8.44196	0	0		Cluster_42868	5.74	470.683	6.35891	0	0
Cluster_74485	0	3916.68	18.043	0	0			Cluster_71830	23.926	69.246	1.54396	1.78e-200	1.72e-202		Cluster_72227	12.876	1261.29	6.62756	0	0		Cluster_58220	1.373	928.516	9.40249	0	0		Cluster_65666	2.92	907.346	8.27617	0	0
Cluster_66416	1148.47	377.806	-1.60345	0	0			Cluster_47500	0.66	11.71	4.1999	2.71e-198	2.65e-200		Cluster_58336	1.676	1010.03	9.2424	0	0		Cluster_50036	2.036	682.633	8.39117	0	0		Cluster_71710	4.773	1060.16	7.79924	0	0
Cluster_45594	14.473	251.5	4.11766	0	0			Cluster_46671	50.313	21.79	-1.2065	1.15e-197	1.13e-199		Cluster_72708	2.403	1671	9.45086	0	0		Cluster_71473	1338.93	126.316	-3.41506	0	0		Cluster_58220	1.373	783.02	9.15715	0	0
Cluster_72078	668.946	88.383	-2.9299	0	0			Cluster_47501	18.85	3.453	-2.45624	9.04e-197	8.99e-199		Cluster_27598	2.52	400.453	7.31163	0	0		Cluster_39745	26.11	495.743	4.24886	0	0		Cluster_71596	406.88	1862.05	2.20305	0	0
Cluster_27965	0.746	159.043	7.75756	0	0			Cluster_20984	19.946	8.606	-1.21737	6.13e-196	6.15e-198		Cluster_76614	17.59	1651.02	6.5636	0	0		Cluster_31949	264.903	942.31	1.83396	0	0		Cluster_56132	17.66	587.003	5.05958	0	0
Cluster_56132	17.66	309.08	4.12831	0	0			Cluster_18721	23.176	11.333	-1.02743	8.45e-196	8.52e-198		Cluster_25376	16.35	363.63	4.48137	0	0		Cluster_41750	0.51	726.083	10.463	0	0		Cluster_73420	21.623	1016.25	5.56042	0	0
Cluster_35472	4.086	174.876	5.40873	0	0			Cluster_78584	24.093	89.953	1.88078	1.69e-195	1.71e-197		Cluster_39709	78.76	699.08	3.1586	0	0		Cluster_78023	99.37	1773.34	4.16578	0	0		Cluster_60818	2.346	748.976	8.32112	0	0
Cluster_75096	4.41	543.383	6.94534	0	0			Cluster_55694	40.353	13.59	-1.57011	8.66e-195	8.8e-197		Cluster_56545	2096.12	649.776	-1.68148	0	0		Cluster_74729	1260.29	53.706	-4.55344	0	0		Cluster_25376	16.35	286.716	4.13721	0	0
Cluster_63205	41.446	410.103	3.30872	0	0			Cluster_76341	6.2	43.14	2.77738	2.35e-193	2.4e-195		Cluster_34527	38.743	517.376	3.74831	0	0		Cluster_78257	25.706	1635.28	6.00006	0	0		Cluster_51204	1.306	621.26	8.89684	0	0
Cluster_33611	2.07	162.063	6.29312	0	0			Cluster_46820	15.66	2.216	-2.83557	3.23e-193	3.31e-195		Cluster_51204	1.306	820.61	9.30062	0	0		Cluster_42868	5.74	465.5	6.33991	0	0		Cluster_78257	25.706	1440.52	5.82133	0	0
Cluster_44366	2.383	203.786	6.41362	0	0			Cluster_41420	19.89	45.56	1.1877	7.75e-193	8e-195		Cluster_42868	5.74	533.13	6.53649	0	0		Cluster_24418	0.55	354.403	9.32363	0	0		Cluster_62081	9.543	617.45	6.02049	0	0
Cluster_70717	1074.14	316.86	-1.75903	0	0			Cluster_25182	36.183	17.7	-1.01876	2.07e-191	2.17e-193		Cluster_49154	688.07	49.806	-3.77575	0	0		Cluster_40085	73.573	597.51	3.02759	0	0		Cluster_70717	1074.14	106.773	-3.32109	0	0
Cluster_57524	979.836	379.636	-1.36582	0	0			Cluster_52527	59.33	26.833	-1.14139	1.76e-188	1.86e-190		Cluster_70717	1074.14	33.683	-4.97414	0	0		Cluster_57184	7.256	612.246	6.40118	0	0		Cluster_32786	373.88	1059.39	1.50615	0	0
Cluster_58220	1.373	274.403	7.63958	0	0			Cluster_77859	31.07	0.42	-6.20745	1.27e-185	1.38e-187		Cluster_50722	2.313	690.956	8.22214	0	0		Cluster_70727	917.673	21.04	-5.43399	0	0		Cluster_28214	107.61	523.853	2.28823	0	0
Cluster_42001	11.68	197.773	4.08725	0	0			Cluster_77211	17.4	66.986	1.95174	1.8e-185	1.96e-187		Cluster_56132	17.66	679.15	5.26884	0	0		Cluster_71596	406.88	1856.53	2.19715	0	0		Cluster_77929	2.14	1848.44	9.76453	0	0
Cluster_51095	2.166	215.58	6.63783	0	0			Cluster_49188	5.02	22.116	2.12517	4.35e-184	4.75e-186		Cluster_71596	406.88	1981.04	2.29837	0	0		Cluster_39672	1.61	466.663	8.201	0	0		Cluster_72708	2.403	1089.58	8.82842	0	0
Cluster_71916	57.03	512.09	3.17073	0	0			Cluster_60638	12.443	39.793	1.6582	8.13e-184	8.93e-186		Cluster_60818	2.346	862.676	8.53296	0	0		Cluster_59783	26.256	648.463	4.63108	0	0		Cluster_53085	23.556	517.916	4.46245	0	0
Cluster_74488	106.14	683.673	2.68836	0	0			Cluster_50187	0.506	11.49	4.47555	6.63e-183	7.34e-185		Cluster_28214	107.61	589.57	2.46009	0	0		Cluster_70717	1074.14	89.39	-3.58619	0	0		Cluster_32458	34.78	382.813	3.46512	0	0
Cluster_75983	5.536	489.09	6.46734	0	0			Cluster_190	11.146	4.68	-1.26358	1.09e-182	1.21e-184		Cluster_34195	303.586	1044.03	1.78694	0	0		Cluster_71710	4.773	1009.84	7.72972	0	0		Cluster_26065	0.92	286.87	8.28822	0	0
Cluster_46951	485.243	137.783	-1.81457	0	0			Cluster_74840	31.82	3.673	-3.09458	8.56e-182	9.55e-184		Cluster_57438	60.536	774.686	3.68944	0	0		Cluster_56545	2096.12	795.59	-1.39036	0	0		Cluster_60438	2942.43	1337.94	-1.13293	0	0
Cluster_41664	521.106	173.713	-1.58239	0	0			Cluster_2219	0.106	3.066	4.84863	9.28e-182	1.04e-183		Cluster_73420	21.623	1101.47	5.68371	0	0		Cluster_46951	485.243	24.276	-4.32235	0	0		Cluster_57184	7.256	521.41	6.16931	0	0
Cluster_34613	165.536	469.743	1.50715	0	0			Cluster_79779	27.353	100.4	1.87906	1.14e-181	1.28e-183		Cluster_78257	25.706	1659.41	6.03428	0	0		Cluster_73420	21.623	958.156	5.47579	0	0		Cluster_47590	13.153	419.45	4.99807	0	0
Cluster_22298	5.253	95.313	4.17303	0	0			Cluster_32706	22.286	7.5	-1.58523	2.09e-181	2.35e-183		Cluster_35208	3.456	414.573	6.91357	0	0		Cluster_71595	25.666	886.85	5.11645	0	0		Cluster_74729	1260.29	139.916	-3.15952	0	0
Cluster_65581	105.963	530.303	2.32645	0	0			Cluster_58716	22.97	54.716	1.26514	1.52e-180	1.72e-182		Cluster_74729	1260.29	56.6	-4.46559	0	0		Cluster_74718	45.583	1083.61	4.58138	0	0		Cluster_57438	60.536	633.68	3.39462	0	0
Cluster_76724	6.343	502.5	6.31042	0	0			Cluster_36668	4.286	17.573	2.03245	1.58e-180	1.8e-182		Cluster_74485	0	12089	19.678	0	0		Cluster_45785	108.553	686.226	2.65889	0	0		Cluster_33611	2.07	310.316	7.23142	0	0
Cluster_37044	2.693	146.726	5.77119	0	0			Cluster_58254	22.68	0	-11.429	1.8e-180	2.05e-182		Cluster_73016	2434.83	627.39	-1.94955	0	0		Cluster_41664	521.106	54.99	-3.23611	0	0		Cluster_32950	9.29	291.123	4.97426	0	0
Cluster_38021	2.066	149.243	6.17833	0	0			Cluster_61089	30.536	68.4	1.15081	2.23e-180	2.56e-182		Cluster_61616	1444.14	329.97	-2.11247	0	0		Cluster_73016	2434.83	714.306	-1.77171	0	0		Cluster_42001	11.68	356.716	4.93712	0	0
Cluster_70983	15.496	360.053	4.54069	0	0			Cluster_35043	9.803	1.006	-3.29962	2.79e-180	3.21e-182		Cluster_24342	0.926	306.83	8.36504	0	0		Cluster_42129	12.91	399.606	4.95584	0	0		Cluster_34195	303.586	906.42	1.57843	0	0
Cluster_53510	3.52	205.456	5.86923	0	0			Cluster_45160	10.89	31.55	1.51842	3.92e-180	4.53e-182		Cluster_24418	0.55	343.206	9.28018	0	0		Cluster_51095	2.166	524.566	7.92097	0	0		Cluster_24342	0.926	231.816	7.95756	0	0
Cluster_47437	596.346	208.36	-1.51282	0	0			Cluster_42742	16.16	0	-11.421	9.97e-180	1.16e-181		Cluster_39745	26.11	456.213	4.13339	0	0		Cluster_63359	918.203	129.19	-2.83441	0	0		Cluster_34527	38.743	376.853	3.28711	0	0
Cluster_73835	83.566	583.606	2.80656	0	0			Cluster_57582	24.14	56.65	1.22422	2.5e-179	2.9e-181		Cluster_58220	1.373	780.986	9.15155	0	0		Cluster_75460	5394.57	2469.82	-1.12604	0	0		Cluster_76724	6.343	1110.31	7.46147	0	0
Cluster_70727	917.673	282.683	-1.69083	0	0			Cluster_77433	11.393	55.573	2.26629	3.78e-178	4.41e-180		Cluster_57184	7.256	592.1	6.35509	0	0		Cluster_62081	9.543	581.59	5.93518	0	0		Cluster_35776	1.166	340.176	8.19888	0	0
Cluster_32465	231.963	48.233	-2.26226	0	0			Cluster_63314	5.103	26.343	2.34196	1.39e-177	1.63e-179		Cluster_41664	521.106	47.056	-3.45739	0	0		Cluster_22125	6.33	196.843	4.95092	0	0		Cluster_50005	3.356	415.983	6.95119	0	0
Cluster_76069	6.1	421.946	6.11665	0	0			Cluster_1010	2.966	0.136	-4.39218	1.54e-177	1.82e-179		Cluster_71595	25.666	906.703	5.15705	0	0		Cluster_74488	106.14	1160.55	3.45518	0	0		Cluster_47524	442.35	31.24	-3.81344	0	0
Cluster_79779	27.353	701.076	4.68596	0	0			Cluster_78249	48.976	7.513	-2.69463	5.34e-176	6.35e-178		Cluster_32786	373.88	1077.54	1.53207	0	0		Cluster_22355	5.21	192.453	5.20286	0	0		Cluster_59251	2.023	553.693	8.09456	0	0
Cluster_24418	0.55	94.123	7.41238	0	0			Cluster_53468	20.04	48.496	1.26255	1.3e-175	1.56e-177		Cluster_57987	0.956	793.673	9.70044	0	0		Cluster_35776	1.166	364.633	8.29807	0	0		Cluster_38021	2.066	327.283	7.31046	0	0
Cluster_74729	1260.29	441.203	-1.50467	0	0			Cluster_39565	22.076	6.59	-1.74213	2.63e-174	3.15e-176		Cluster_39542	70.033	543.66	2.96238	0	0		Cluster_41587	14.476	367.706	4.66577	0	0		Cluster_71473	1338.93	267.713	-2.32782	0	0
Cluster_60818	2.346	221.923	6.56521	0	0			Cluster_80012	15.826	78.326	2.29876	5.21e-174	6.29e-176		Cluster_62721	846.43	92.42	-3.18556	0	0		Cluster_23916	5.836	208.093	5.15684	0	0		Cluster_39745	26.11	368.056	3.81955	0	0
Cluster_32950	9.29	134.263	3.85988	0	0			Cluster_42001	11.68	30.92	1.41613	1.9e-172	2.31e-174		Cluster_55843	12.803	534.353	5.39082	0	0		Cluster_47524	442.35	27.833	-3.98461	0	0		Cluster_78244	13.5	1189.81	6.47292	0	0
Cluster_54005	107.793	417.643	1.95398	0	0			Cluster_40165	10.213	28.226	1.47308	2.25e-172	2.74e-174		Cluster_50005	3.356	484.946	7.1794	0	0		Cluster_62721	846.43	126.983	-2.73447	0	0		Cluster_46951	485.243	51.94	-3.21936	0	0
Cluster_46712	648.156	263.836	-1.29518	0	0			Cluster_52615	10.043	30.903	1.63415	5.27e-171	6.48e-173		Cluster_45785	108.553	673.46	2.63595	0	0		Cluster_53085	23.556	467.576	4.316	0	0		Cluster_24418	0.55	241.763	8.77192	0	0
Cluster_54293	0.51	220.176	8.7649	0	0			Cluster_72239	33.296	0	-11.3247	6.04e-171	7.45e-173		Cluster_78244	13.5	1368.24	6.68402	0	0		Cluster_25876	300.596	36.153	-3.05552	0	0		Cluster_75008	562.82	2057.9	1.88076	0	0
Cluster_75900	115.736	663.933	2.5239	0	0			Cluster_68697	93.513	44.703	-1.05994	1.65e-170	2.04e-172		Cluster_46712	648.156	99.2	-2.70385	0	0		Cluster_38954	56.946	446.386	2.97296	0	0		Cluster_75096	4.41	932.046	7.72843	0	0
Cluster_65697	1.3	258.723	7.63559	0	0			Cluster_76114	17.733	61.636	1.80055	1.13e-169	1.4e-171		Cluster_47524	442.35	19.353	-4.5111	0	0		Cluster_46033	19.176	388.82	4.34431	0	0		Cluster_76028	5498.16	2670.36	-1.0346	0	0
Cluster_71595	25.666	348.996	3.76519	0	0			Cluster_23739	4.79	0.073	-6.05898	3.75e-169	4.68e-171		Cluster_74718	45.583	993.98	4.46555	0	0		Cluster_75008	562.82	2080.22	1.89468	0	0		Cluster_44366	2.383	353.79	7.21225	0	0
Cluster_70860	105.876	533.093	2.33591	0	0			Cluster_3001	5.67	1.26	-2.14665	4.14e-167	5.21e-169		Cluster_46951	485.243	37.013	-3.70411	0	0		Cluster_51763	1191.51	383.373	-1.6406	0	0		Cluster_41664	521.106	86.246	-2.58269	0	0
Cluster_54788	75.133	345.46	2.20433	0	0			Cluster_49761	0.453	10.27	4.47539	5.85e-165	7.45e-167		Cluster_32950	9.29	300.146	5.02104	0	0		Cluster_31184	0.663	308.686	8.85196	0	0		Cluster_27965	0.746	259.373	8.46328	0	0
Cluster_50315	26.606	219.026	3.0425	0	0			Cluster_56375	0.223	11.146	5.60991	1.89e-164	2.42e-166		Cluster_37101	28.703	382.24	3.73694	0	0		Cluster_38021	2.066	305.086	7.21102	0	0		Cluster_72825	38.706	772.003	4.32522	0	0
Cluster_65826	239.84	709.593	1.57125	0	0			Cluster_15736	5.306	0.953	-2.49418	3.96e-164	5.1e-166		Cluster_76724	6.343	1158.67	7.52933	0	0		Cluster_33611	2.07	269.35	7.0278	0	0		Cluster_39542	70.033	460.446	2.71983	0	0
Cluster_55671	113.436	420.52	1.89141	0	0			Cluster_46042	23.246	49.403	1.07307	1.53e-161	1.98e-163		Cluster_72825	38.706	852.263	4.47032	0	0		Cluster_65788	3.873	567.913	7.19875	0	0		Cluster_57987	0.956	552.513	9.17327	0	0
Cluster_29889	19.316	140.023	2.86015	0	0			Cluster_12056	7.466	16.063	1.10095	1.03e-160	1.34e-162		Cluster_70120	1636.74	412.763	-1.97307	0	0		Cluster_56132	17.66	434.873	4.62243	0	0		Cluster_74718	45.583	849.143	4.22605	0	0
Cluster_76470	30.77	423.146	3.78453	0	0			Cluster_8401	0.03	2.886	6.53194	4.57e-160	6e-162		Cluster_53231	991.05	245.886	-2.00272	0	0		Cluster_50005	3.356	372.033	6.79186	0	0		Cluster_72078	668.946	17.23	-5.26664	0	0
Cluster_49438	285.79	62.84	-2.18115	0	0			Cluster_4774	4.296	0.673	-2.69227	5.02e-160	6.6e-162		Cluster_47590	13.153	397.463	4.92365	0	0		Cluster_57338	5.946	424.763	6.16498	0	0		Cluster_74488	106.14	986.4	3.22191	0	0
Cluster_62440	3.78	187.71	5.64031	0	0			Cluster_49811	0.67	10.486	3.95448	4.31e-158	5.73e-160		Cluster_34696	99.593	524.026	2.40187	0	0		Cluster_76724	6.343	963.993	7.25631	0	0		Cluster_25876	300.596	47.006	-2.67421	0	0
Cluster_53021	1.79	152.22	6.42903	0	0			Cluster_35310	0.896	8.673	3.28313	4.6e-158	6.13e-160		Cluster_42001	11.68	348.943	4.90773	0	0		Cluster_28445	368.55	65.41	-2.49181	0	0		Cluster_71595	25.666	649.59	4.66392	0	0
Cluster_34195	303.586	616.99	1.02048	0	0			Cluster_14619	4.296	0.576	-2.90534	1.13e-157	1.51e-159		Cluster_26065	0.92	250.503	8.08452	0	0		Cluster_49154	688.07	147.233	-2.22405	0	0		Cluster_46712	648.156	144.606	-2.15738	0	0
Cluster_71596	406.88	1032.05	1.34329	0	0			Cluster_38766	1.403	10.486	2.92016	5.39e-157	7.24e-159		Cluster_51095	2.166	448.773	7.69783	0	0		Cluster_61089	30.536	498.256	4.03621	0	0		Cluster_27001	70	354.296	2.34441	0	0
Cluster_62081	9.543	198.41	4.38052	0	0			Cluster_32763	11.583	2.33	-2.30897	3.75e-156	5.06e-158		Cluster_55613	865.966	177.773	-2.27456	0	0		Cluster_30490	0.25	344.436	10.4242	0	0		Cluster_51095	2.166	370.556	7.4179	0	0
Cluster_35208	3.456	103.926	4.91237	0	0			Cluster_65978	41.116	82.77	1.01379	1.41e-155	1.93e-157		Cluster_25876	300.596	35.656	-3.0725	0	0		Cluster_32458	34.78	315.826	3.18411	0	0		Cluster_35208	3.456	241.486	6.13204	0	0
Cluster_24716	10.293	95.233	3.21282	0	0			Cluster_32329	16.156	4.78	-1.76781	9.8e-155	1.34e-156		Cluster_75008	562.82	2091.28	1.91137	0	0		Cluster_64182	687.81	87.6	-2.97656	0	0		Cluster_30990	49.94	333.81	2.74363	0	0
Cluster_70748	1.96	250.57	7.00946	0	0			Cluster_63460	24.99	58.186	1.20576	1.09e-154	1.5e-156		Cluster_57338	5.946	466.2	6.30259	0	0		Cluster_59251	2.023	466.593	7.84619	0	0		Cluster_54293	0.51	513.516	9.98131	0	0
Cluster_47393	261.72	57.736	-2.17832	0	0			Cluster_36180	0.02	8.213	8.72269	2.48e-154	3.44e-156		Cluster_27001	70	388.64	2.47954	0	0		Cluster_78244	13.5	1044.21	6.28219	0	0		Cluster_45683	39.033	383.323	3.30247	0	0
Cluster_51246	27.013	203.61	2.91412	0	0			Cluster_42169	18.113	4.753	-1.91219	2.43e-153	3.38e-155		Cluster_58358	952.983	208.326	-2.17992	0	0		Cluster_46712	648.156	143.48	-2.17139	0	0		Cluster_62721	846.43	180.08	-2.22557	0	0
Cluster_39745	26.11	171.626	2.71993	0	0			Cluster_7913	1.39	5.823	2.07107	3.13e-153	4.37e-155		Cluster_28445	368.55	57.083	-2.68664	0	0		Cluster_78028	16.776	982.246	5.88427	0	0		Cluster_57338	5.946	376.246	5.99	0	0
Cluster_53085	23.556	199.173	3.08107	0	0			Cluster_54181	28.08	58.323	1.04065	9.75e-153	1.37e-154		Cluster_75096	4.41	935.126	7.73398	0	0		Cluster_79779	27.353	1286.26	5.56668	0	0		Cluster_61003	481.433	36.03	-3.73431	0	0
Cluster_72612	4.116	256.73	5.96625	0	0			Cluster_21637	2.553	9.313	1.84205	9.98e-153	1.4e-154		Cluster_55670	11.58	434.096	5.22817	0	0		Cluster_31102	0.446	282.376	9.30447	0	0		Cluster_45594	14.473	308.463	4.41528	0	0
Cluster_71710	4.773	244.023	5.68054	0	0			Cluster_65284	21.616	0	-11.0923	2.16e-151	3.09e-153		Cluster_59251	2.023	513.333	7.99361	0	0		Cluster_32465	231.963	8.476	-4.7767	0	0		Cluster_57287	375.246	11.35	-5.03656	0	0
Cluster_63683	51.143	300.273	2.55688	0	0			Cluster_52931	10.45	30.606	1.53491	1.08e-150	1.55e-152		Cluster_50036	2.036	408.52	7.65563	0	0		Cluster_68556	2.14	610.883	8.15745	0	0		Cluster_69356	2.463	577.183	7.88146	0	0
Cluster_69356	2.463	219.54	6.48718	0	0			Cluster_38053	8.686	0.84	-3.34483	1.08e-149	1.56e-151		Cluster_45683	39.033	423.853	3.45093	0	0		Cluster_75172	2872.95	1113.28	-1.36644	0	0		Cluster_34696	99.593	447.626	2.17416	0	0
Cluster_75440	3.746	300.11	6.3317	0	0			Cluster_2377	1.49	5.7	1.92958	2.16e-148	3.16e-150		Cluster_80482	3522.61	806.626	-2.10476	0	0		Cluster_47590	13.153	327.246	4.63896	0	0		Cluster_41587	14.476	277.03	4.25862	0	0
Cluster_33862	37.976	175.783	2.20811	0	0			Cluster_38917	6.92	0.08	-6.43983	2.29e-148	3.35e-150		Cluster_71473	1338.93	291.156	-2.20989	0	0		Cluster_72078	668.946	33.536	-4.30309	0	0		Cluster_61489	48.146	497.976	3.37478	0	0
Cluster_36468	48.596	201.37	2.05309	0	0			Cluster_45596	5.51	19.96	1.83806	5.99e-148	8.82e-150		Cluster_44366	2.383	340.66	7.16059	0	0		Cluster_75096	4.41	786.843	7.48169	0	0		Cluster_59050	460.403	42.8	-3.42083	0	0
Cluster_59050	460.403	152.16	-1.59361	0	0			Cluster_71470	0.096	17	7.38821	1.49e-147	2.2e-149		Cluster_54788	75.133	579.986	2.95678	0	0		Cluster_24643	0.82	187.803	7.85075	0	0		Cluster_76379	1.723	945.396	9.10538	0	0
Cluster_41821	5.64	111.916	4.31768	0	0			Cluster_57988	3.916	19.27	2.29591	6.31e-147	9.42e-149		Cluster_61003	481.433	19.276	-4.62986	0	0		Cluster_55670	11.58	375.82	5.01572	0	0		Cluster_54788	75.133	508.773	2.76235	0	0
Cluster_29841	186.756	49.96	-1.89661	0	0			Cluster_43849	0.083	7.576	6.47487	7.03e-147	1.05e-148		Cluster_71710	4.773	689.593	7.18781	0	0		Cluster_22184	270.403	56	-2.27149	0	0		Cluster_79779	27.353	1138.71	5.39345	0	0
Cluster_39986	247.133	69.063	-1.83773	0	0			Cluster_59533	2.016	14.99	2.91019	2.5e-146	3.75e-148		Cluster_55927	73.263	576.01	2.97811	0	0		Cluster_35208	3.456	232.843	6.08122	0	0		Cluster_49154	688.07	181.77	-1.91371	0	0
Cluster_45571	273.83	75.926	-1.85101	0	0			Cluster_38445	7.573	0.506	-3.91438	4.76e-146	7.17e-148		Cluster_74488	106.14	990.653	3.23364	0	0		Cluster_33202	15.373	247.236	4.01213	0	0		Cluster_29841	186.756	5.946	-4.96265	0	0
Cluster_46872	310.76	648.94	1.06252	0	0			Cluster_2950	3.46	0.463	-2.92793	6.09e-146	9.2e-148		Cluster_30833	0.876	262.373	8.22306	0	0		Cluster_23321	282.08	55.796	-2.33791	0	0		Cluster_71653	616.02	42.9	-3.83776	0	0
Cluster_57287	375.246	110.043	-1.76688	0	0			Cluster_49521	0	14.476	11.0481	6.53e-146	9.89e-148		Cluster_76379	1.723	1138.5	9.37818	0	0		Cluster_61003	481.433	36.85	-3.71251	0	0		Cluster_39986	247.133	10.906	-4.499	0	0
Cluster_69195	14.64	224.363	3.9432	0	0			Cluster_74189	37.626	86.453	1.1868	1.09e-145	1.67e-147		Cluster_61489	48.146	551.02	3.52564	0	0		Cluster_51795	7.006	324.56	5.52934	0	0		Cluster_32465	231.963	18.946	-3.60808	0	0
Cluster_71329	16.77	246.47	3.88111	0	0			Cluster_65351	9.836	32.806	1.73845	1.31e-144	2.01e-146		Cluster_27965	0.746	236.586	8.33114	0	0		Cluster_80482	3522.61	966.53	-1.85037	0	0		Cluster_66289	23.886	455.9	4.26034	0	0
Cluster_39888	37.93	183.036	2.27023	0	0			Cluster_77753	25.253	1.196	-4.42869	2.78e-144	4.3e-146		Cluster_78028	16.776	983.533	5.89978	0	0		Cluster_57287	375.246	13.05	-4.84907	0	0		Cluster_37101	28.703	278.063	3.27548	0	0
Cluster_46033	19.176	152.86	2.99754	0	0			Cluster_56716	2.066	14.536	2.82271	3.07e-144	4.76e-146		Cluster_65788	3.873	516.833	7.0684	0	0		Cluster_45594	14.473	302.303	4.38483	0	0		Cluster_71973	1.516	616.443	8.66654	0	0
Cluster_24342	0.926	59.436	5.99654	0	0			Cluster_49514	2.733	14.596	2.41399	2.11e-141	3.31e-143		Cluster_32367	414.89	80.036	-2.37003	0	0		Cluster_59050	460.403	39.056	-3.56008	0	0		Cluster_78028	16.776	796.61	5.58029	0	0
Cluster_32397	2.206	80.113	5.1815	0	0			Cluster_42496	4.53	17.036	1.90011	4.49e-141	7.06e-143		Cluster_59050	460.403	28.94	-3.97972	0	0		Cluster_47437	596.346	132.376	-2.16882	0	0		Cluster_31184	0.663	201.463	8.2336	0	0
Cluster_33315	0.76	82.733	6.77855	0	0			Cluster_53892	9.693	0.49	-4.26566	4.64e-141	7.31e-143		Cluster_68556	2.14	600.68	8.13754	0	0		Cluster_32786	373.88	901.833	1.27357	0	0		Cluster_46033	19.176	279.703	3.86937	0	0
Cluster_26223	0.096	88.333	9.82637	0	0			Cluster_59304	22.413	48.91	1.1563	8.13e-140	1.29e-141		Cluster_71653	616.02	20.056	-4.92493	0	0		Cluster_63398	532.256	51.29	-3.37189	0	0		Cluster_65788	3.873	396.373	6.67937	0	0
Cluster_51863	15.596	152.803	3.29785	0	0			Cluster_23798	0.323	4.603	3.84082	3.3e-139	5.26e-141		Cluster_31184	0.663	251.706	8.56223	0	0		Cluster_23927	3.243	151.936	5.54783	0	0		Cluster_70727	917.673	194.72	-2.22135	0	0
Cluster_74075	12.283	250.353	4.35682	0	0			Cluster_66888	19.926	50.39	1.3231	9.93e-139	1.59e-140		Cluster_22184	270.403	55.696	-2.2798	0	0		Cluster_80524	14.796	1409.65	6.58721	0	0		Cluster_80482	3522.61	1123.51	-1.63257	0	0
Cluster_71783	38.706	296.976	2.94531	0	0			Cluster_71253	50.836	18.64	-1.46427	1.77e-138	2.84e-140		Cluster_62898	0.863	558.63	9.34328	0	0		Cluster_76605	1.183	1073.03	9.82559	0	0		Cluster_29889	19.316	206.27	3.42179	0	0
Cluster_72661	1.943	220.546	6.83278	0	0			Cluster_57239	0.65	10.653	4.00819	3.99e-138	6.44e-140		Cluster_57287	375.246	9.656	-5.27379	0	0		Cluster_24342	0.926	161.213	7.43415	0	0		Cluster_70509	2.19	504.283	7.85477	0	0
Cluster_38477	441.51	199.246	-1.14832	0	0			Cluster_79410	0.826	28.666	5.17259	8.6e-138	1.39e-139		Cluster_32458	34.78	294.896	3.0894	0	0		Cluster_73924	6.393	618.776	6.60102	0	0		Cluster_54005	107.793	532.36	2.30687	0	0
Cluster_38379	200.743	51.696	-1.9546	0	0			Cluster_50036	2.036	12.656	2.64822	1.41e-136	2.31e-138		Cluster_72078	668.946	41.976	-3.97555	0	0		Cluster_77929	2.14	1066.45	8.9662	0	0		Cluster_73370	2278.84	949.053	-1.25222	0	0
Cluster_79917	424.306	1305.53	1.62907	0	0			Cluster_78912	80.553	164.736	1.01895	1.72e-135	2.83e-137		Cluster_35776	1.166	252.24	7.77099	0	0		Cluster_71973	1.516	657.986	8.76121	0	0		Cluster_55843	12.803	300.323	4.56537	0	0
Cluster_63439	0.91	159.83	7.45333	0	0			Cluster_41291	0.183	6.703	5.20586	1.81e-135	2.99e-137		Cluster_54005	107.793	589.253	2.45722	0	0		Cluster_54005	107.793	563.723	2.39164	0	0		Cluster_32397	2.206	171.846	6.28245	0	0
Cluster_75008	562.82	1239.88	1.14124	0	0			Cluster_50509	14.1	2.7	-2.41186	3.45e-135	5.72e-137		Cluster_79779	27.353	1185.31	5.46312	0	0		Cluster_32367	414.89	98.113	-2.07835	0	0		Cluster_30833	0.876	179.4	7.66871	0	0
Cluster_76912	164.75	646.776	1.97683	0	0			Cluster_7825	0.213	2.776	3.70727	2.94e-134	4.89e-136		Cluster_29889	19.316	232.663	3.5969	0	0		Cluster_71653	616.02	44.57	-3.79625	0	0		Cluster_58128	150.28	634.25	2.08442	0	0
Cluster_79880	38.323	507.343	3.73207	0	0			Cluster_407	5.09	1.45	-1.80663	5.37e-134	8.96e-136		Cluster_66289	23.886	484.633	4.35115	0	0		Cluster_23792	142.663	4.233	-5.07909	0	0		Cluster_26223	0.096	240.496	11.2816	0	0
Cluster_37463	62.283	215.793	1.79398	0	0			Cluster_22298	5.253	0.793	-2.74727	3.56e-133	5.96e-135		Cluster_70727	917.673	161.483	-2.50485	0	0		Cluster_66289	23.886	460.886	4.27495	0	0		Cluster_28408	5.44	152.99	4.81492	0	0
Cluster_74718	45.583	340.803	2.90248	0	0			Cluster_36789	1.663	9.853	2.54589	8.09e-133	1.36e-134		Cluster_26223	0.096	313.903	11.6633	0	0		Cluster_75900	115.736	940.03	3.02821	0	0		Cluster_75440	3.746	601.823	7.33706	0	0
Cluster_70509	2.19	186.983	6.42309	0	0			Cluster_46775	7.106	21.916	1.60138	2.81e-130	4.78e-132		Cluster_73924	6.393	629.2	6.63217	0	0		Cluster_55671	113.436	581.496	2.36066	0	0		Cluster_73016	2434.83	1094.43	-1.15084	0	0
Cluster_69792	84.006	369.986	2.1414	0	0			Cluster_46353	3.286	14.596	2.1311	1.63e-129	2.79e-131		Cluster_69356	2.463	545.976	7.80468	0	0		Cluster_75173	4.373	663.866	7.25667	0	0		Cluster_38379	200.743	8.176	-4.60958	0	0
Cluster_25876	300.596	138.676	-1.11401	0	0			Cluster_60747	9.363	28.97	1.61611	2.39e-129	4.09e-131		Cluster_64751	774.47	151.62	-2.34424	0	0		Cluster_78699	2849.71	955.293	-1.57588	0	0		Cluster_70748	1.96	482.876	7.95424	0	0
Cluster_70910	424.853	109.2	-1.96127	0	0			Cluster_40316	3.823	14.666	1.9255	3.29e-129	5.65e-131		Cluster_73769	2562.67	1043.57	-1.28791	0	0		Cluster_38008	0.186	361.513	10.8954	0	0		Cluster_53021	1.79	272.486	7.26916	0	0
Cluster_42909	42.226	183.92	2.12339	0	0			Cluster_47860	7.78	0.043	-7.5393	4.01e-129	6.89e-131		Cluster_80357	5188.43	2009.24	-1.32465	0	0		Cluster_34696	99.593	421.15	2.08384	0	0		Cluster_41821	5.64	203.686	5.1964	0	0
Cluster_64182	687.81	302.51	-1.18353	0	0			Cluster_61557	4.086	18.82	2.21852	9.54e-129	1.66e-130		Cluster_80524	14.796	1319.89	6.50687	0	0		Cluster_51350	1.32	315.716	7.90538	0	0		Cluster_75131	1.83	633.08	8.43887	0	0
Cluster_32506	0	315.033	16.0644	0	0			Cluster_44568	25.94	10.166	-1.35887	9.93e-129	1.73e-130		Cluster_23321	282.08	63.546	-2.14936	0	0		Cluster_29841	186.756	9.36	-4.32189	0	0		Cluster_47393	261.72	18.05	-3.84836	0	0
Cluster_74060	17.953	245.143	3.77647	0	0			Cluster_2138	2.21	0.106	-4.40653	3.66e-128	6.4e-130		Cluster_41665	642.963	187.71	-1.76693	0	0		Cluster_75440	3.746	673.096	7.50047	0	0		Cluster_70256	52.483	526.706	3.33908	0	0
Cluster_73086	266.92	718.016	1.42901	0	0			Cluster_244	2.483	0.286	-3.11812	2.28e-127	3.99e-129		Cluster_62874	757.086	161.44	-2.21829	0	0		Cluster_53021	1.79	312.836	7.46708	0	0		Cluster_75172	2872.95	1327.69	-1.10618	0	0
Cluster_65314	10.953	164.98	3.91401	0	0			Cluster_29863	0.943	6.776	2.86701	3.47e-126	6.12e-128		Cluster_59842	450.263	43.276	-3.36795	0	0		Cluster_70256	52.483	582.243	3.48191	0	0		Cluster_76605	1.183	788.32	9.38181	0	0
Cluster_65180	296.06	67.726	-2.12528	0	0			Cluster_53347	20.17	42.556	1.08989	4.81e-125	8.49e-127		Cluster_32397	2.206	193.93	6.45943	0	0		Cluster_18950	0.54	98.303	7.49838	0	0		Cluster_73924	6.393	488.6	6.26443	0	0
Cluster_53892	9.693	126.866	3.71538	0	0			Cluster_58706	13.796	2.16	-2.69547	5.18e-125	9.17e-127		Cluster_62112	28.003	417.666	3.90784	0	0		Cluster_75131	1.83	714.48	8.61347	0	0		Cluster_38336	3.56	183.996	5.69063	0	0
Cluster_77929	2.14	298.49	7.12817	0	0			Cluster_77954	9.89	44.216	2.13987	1.14e-124	2.03e-126		Cluster_39986	247.133	13.026	-4.24359	0	0		Cluster_69356	2.463	480.463	7.61709	0	0		Cluster_62898	0.863	383.103	8.79351	0	0
Cluster_73623	2.06	201.483	6.61821	0	0			Cluster_11345	2.746	0.23	-3.55215	1.09e-123	1.95e-125		Cluster_68491	1079.24	282.973	-1.91469	0	0		Cluster_76470	30.77	694.49	4.50597	0	0		Cluster_31102	0.446	182.883	8.67665	0	0
Cluster_33731	18.666	112.413	2.59181	0	0			Cluster_80123	50.236	124.666	1.30979	1.9e-123	3.42e-125		Cluster_70256	52.483	590.516	3.50898	0	0		Cluster_22557	15.616	153.573	3.30343	0	0		Cluster_75900	115.736	820.493	2.83245	0	0
Cluster_61195	3.273	125.3	5.26165	0	0			Cluster_71363	6.796	28.653	2.05662	1.97e-123	3.55e-125		Cluster_33611	2.07	198.143	6.58149	0	0		Cluster_53231	991.05	362.156	-1.45231	0	0		Cluster_52424	1.926	250.39	7.0343	0	0
Cluster_23765	0.986	47.19	5.58484	0	0			Cluster_76552	18.186	0.466	-5.23405	3.65e-123	6.59e-125		Cluster_29841	186.756	8.433	-4.47092	0	0		Cluster_28214	107.61	387.996	1.8514	0	0		Cluster_55927	73.263	430.63	2.55913	0	0
Cluster_76705	399.063	65.37	-2.60672	0	0			Cluster_55843	12.803	0	-10.6795	9.3e-122	1.69e-123		Cluster_28167	0.533	196.02	8.52917	0	0		Cluster_39986	247.133	18.093	-3.77039	0	0		Cluster_51763	1191.51	535.116	-1.14997	0	0
Cluster_45061	0	373.956	15.9026	0	0			Cluster_44037	0.273	6.546	4.57327	1.78e-121	3.25e-123		Cluster_63398	532.256	66.73	-2.98558	0	0		Cluster_61616	1444.14	594.896	-1.27697	0	0		Cluster_59900	306.27	16.51	-4.20318	0	0
Cluster_32583	26.136	123.703	2.24514	0	0			Cluster_80847	97.693	29.18	-1.71425	2.87e-121	5.26e-123		Cluster_64182	687.81	129.73	-2.39915	0	0		Cluster_66626	4.966	387.676	6.29318	0	0		Cluster_80524	14.796	1017.81	6.11947	0	0
Cluster_43013	5.996	91.76	3.94478	0	0			Cluster_20614	3.57	0.003	-9.80284	3.83e-121	7.03e-123		Cluster_55671	113.436	567.676	2.3311	0	0		Cluster_70608	1.996	502.566	7.98126	0	0		Cluster_47437	596.346	183.366	-1.69499	0	0
Cluster_77412	1450.82	687.716	-1.07458	0	0			Cluster_6375	4.2	0.936	-2.18867	6.96e-121	1.28e-122		Cluster_46033	19.176	284.59	3.89655	0	0		Cluster_68670	647.31	97.616	-2.725	0	0		Cluster_75682	59.903	648.943	3.44526	0	0
Cluster_74236	42	295.916	2.81908	0	0			Cluster_35515	5.683	0.32	-4.12378	8.88e-121	1.64e-122		Cluster_32465	231.963	21.806	-3.40721	0	0		Cluster_60186	462.223	61.013	-2.92446	0	0		Cluster_73872	0.986	586.483	9.22777	0	0
Cluster_47590	13.153	118.52	3.17376	0	0			Cluster_33222	11.166	2.863	-1.94422	1.79e-119	3.33e-121		Cluster_22298	5.253	124.673	4.56391	0	0		Cluster_75001	1780.95	608.663	-1.54838	0	0		Cluster_63359	918.203	303.176	-1.59883	0	0
Cluster_20188	19.49	75.08	1.94481	0	0			Cluster_58440	7.446	23.713	1.67219	2e-119	3.72e-121		Cluster_38336	3.56	208.77	5.87761	0	0		Cluster_42001	11.68	228.65	4.29503	0	0		Cluster_62112	28.003	338.81	3.59863	0	0
Cluster_59900	306.27	90.473	-1.75862	0	0			Cluster_65679	26.546	56.753	1.08418	2.72e-119	5.07e-121		Cluster_76605	1.183	913.94	9.60378	0	0		Cluster_39542	70.033	363.836	2.37906	0	0		Cluster_69195	14.64	365.663	4.6499	0	0
Cluster_76605	1.183	256.223	7.75411	0	0			Cluster_27213	1.326	7.02	2.42554	5.35e-119	9.99e-121		Cluster_71575	1374.75	420.906	-1.69622	0	0		Cluster_34992	1.8	183.29	6.67217	0	0		Cluster_65691	342.153	19.516	-4.11913	0	0
Cluster_73969	77.746	367.213	2.24516	0	0			Cluster_55475	0.703	9.3	3.7033	1.99e-118	3.74e-120		Cluster_58128	150.28	651.073	2.12279	0	0		Cluster_73623	2.06	571.96	8.12452	0	0		Cluster_59271	3.206	256.406	6.31827	0	0
Cluster_42794	153.05	32.316	-2.2395	0	0			Cluster_34786	3.516	12.69	1.82847	2.56e-118	4.8e-120		Cluster_38021	2.066	207.303	6.65069	0	0		Cluster_1636	0.086	100.68	10.1847	0	0		Cluster_70826	56.453	498.09	3.14913	0	0
Cluster_59210	244.956	59.87	-2.0324	0	0			Cluster_69303	39.613	14.406	-1.46735	3.6e-118	6.78e-120		Cluster_47393	261.72	11.456	-4.50185	0	0		Cluster_34574	14.3	204.173	3.83792	0	0		Cluster_61089	30.536	330.286	3.44131	0	0
Cluster_74714	0.74	227.653	8.28113	0	0			Cluster_2159	0.26	2.54	3.26582	3.78e-118	7.14e-120		Cluster_59257	729.493	185.92	-1.96734	0	0		Cluster_38336	3.56	191.516	5.74646	0	0		Cluster_28445	368.55	118.71	-1.6328	0	0
Cluster_62112	28.003	184.076	2.71505	0	0			Cluster_78477	43.343	9.45	-2.181	4.1e-118	7.77e-120		Cluster_60186	462.223	58.583	-2.96963	0	0		Cluster_25376	16.35	166.093	3.35092	0	0		Cluster_51350	1.32	226.62	7.42572	0	0
Cluster_57338	5.946	112.92	4.25014	0	0			Cluster_59942	15.596	37.75	1.26011	4.65e-118	8.83e-120		Cluster_51350	1.32	290.356	7.78611	0	0		Cluster_28408	5.44	150.97	4.79678	0	0		Cluster_76027	18.793	509.883	4.77017	0	0
Cluster_55927	73.263	257.393	1.81528	0	0			Cluster_51894	18.993	40.286	1.07813	8.56e-118	1.63e-119		Cluster_45594	14.473	255.23	4.14135	0	0		Cluster_63439	0.91	405.036	8.79865	0	0		Cluster_64182	687.81	184.496	-1.89314	0	0
Cluster_64751	774.47	381.683	-1.01625	0	0			Cluster_47415	12.226	29.23	1.24286	1.18e-117	2.24e-119		Cluster_76563	4.616	663.203	7.1917	0	0		Cluster_38379	200.743	9.076	-4.46342	0	0		Cluster_59842	450.263	83.856	-2.41483	0	0
Cluster_61003	481.433	197.953	-1.28062	0	0			Cluster_66432	4.943	21.686	2.11246	1.7e-117	3.25e-119		Cluster_47437	596.346	163.703	-1.85606	0	0		Cluster_41280	234.916	16.886	-3.79499	0	0		Cluster_76470	30.77	552.253	4.17676	0	0
Cluster_71175	7.31	166.75	4.50744	0	0			Cluster_43934	5.083	16.793	1.7069	2.43e-116	4.7e-118		Cluster_42564	439.323	97.436	-2.16718	0	0		Cluster_64751	774.47	197.006	-1.97577	0	0		Cluster_73969	77.746	598.936	2.95485	0	0
Cluster_46248	59.886	208.85	1.80054	0	0			Cluster_43852	12.673	28.843	1.18218	3.75e-116	7.28e-118		Cluster_57206	508.396	90.803	-2.4793	0	0		Cluster_68210	6.943	380.636	5.78014	0	0		Cluster_36468	48.596	263.983	2.44459	0	0
Cluster_21343	16.78	72.923	2.11783	0	0			Cluster_34305	1.526	8.443	2.44928	4.99e-116	9.7e-118		Cluster_48652	293.496	23.383	-3.638	0	0		Cluster_59271	3.206	294.293	6.5188	0	0		Cluster_76563	4.616	514.96	6.8131	0	0
Cluster_63187	18.126	159.533	3.13741	0	0			Cluster_81092	54.76	143.933	1.38118	1.05e-115	2.05e-117		Cluster_41821	5.64	211.193	5.24579	0	0		Cluster_60763	0.75	373.836	8.96418	0	0		Cluster_52504	262.533	24.79	-3.39798	0	0
Cluster_62968	137.453	10.68	-3.68773	0	0			Cluster_71385	1.616	16.136	3.29225	1.23e-115	2.41e-117		Cluster_71022	525.073	39.016	-3.74341	0	0		Cluster_34983	6.67	176.126	4.72496	0	0		Cluster_55670	11.58	237.05	4.35125	0	0
Cluster_34536	29.616	128.103	2.11242	0	0			Cluster_78446	1.016	22.653	4.4489	1.71e-115	3.37e-117		Cluster_70509	2.19	472.896	7.76601	0	0		Cluster_59842	450.263	67.12	-2.7451	0	0		Cluster_33315	0.76	146.17	7.59945	0	0
Cluster_39602	356.916	162.443	-1.13361	0	0			Cluster_16916	6.226	1.906	-1.68427	2.15e-115	4.23e-117		Cluster_46841	239.266	9.373	-4.6611	0	0		Cluster_45527	1.133	232.76	7.67951	0	0		Cluster_65697	1.3	310.21	7.89515	0	0
Cluster_59271	3.206	105.323	5.03139	0	0			Cluster_59715	45.466	21.32	-1.09035	6.32e-115	1.25e-116		Cluster_36468	48.596	296.383	2.61351	0	0		Cluster_59900	306.27	13.516	-4.50508	0	0		Cluster_36435	0.78	155.036	7.63067	0	0
Cluster_47524	442.35	209.29	-1.08732	0	0			Cluster_8026	2.273	0.143	-3.99287	2.01e-114	3.97e-116		Cluster_77412	1450.82	343.853	-2.04801	0	0		Cluster_23291	7.213	123.296	4.08877	0	0		Cluster_41280	234.916	31.893	-2.8676	0	0
Cluster_75131	1.83	191.96	6.71468	0	0			Cluster_47703	0	10.006	10.5771	9.39e-114	1.86e-115		Cluster_38379	200.743	9.186	-4.44604	0	0		Cluster_53854	0.43	346.156	9.64691	0	0		Cluster_42564	439.323	130.34	-1.74744	0	0
Cluster_70270	63.023	288.336	2.19956	0	0			Cluster_3900	2.506	0.273	-3.22602	1.02e-113	2.02e-115		Cluster_30990	49.94	272.56	2.45346	0	0		Cluster_52424	1.926	254.743	7.05082	0	0		Cluster_23916	5.836	102.93	4.13612	0	0
Cluster_64734	44.106	220.21	2.32062	0	0			Cluster_13758	2.146	0.02	-6.74136	1.44e-113	2.86e-115		Cluster_31102	0.446	190.606	8.73681	0	0		Cluster_73769	2562.67	1193.61	-1.10204	0	0		Cluster_50987	233.766	19.53	-3.57246	0	0
Cluster_8735	42.9	7.376	-2.5427	0	0			Cluster_27312	3.496	11.11	1.65411	2.52e-113	5.05e-115		Cluster_41280	234.916	17.4	-3.74917	0	0		Cluster_68491	1079.24	340.116	-1.66293	0	0		Cluster_59257	729.493	249.906	-1.54555	0	0
Cluster_59874	198.48	40.983	-2.27204	0	0			Cluster_47105	9.613	0	-10.5371	6.89e-113	1.39e-114		Cluster_43013	5.996	207.91	5.13097	0	0		Cluster_76379	1.723	683.53	8.63523	0	0		Cluster_45785	108.553	406.866	1.90389	0	0
Cluster_66483	226.783	43.763	-2.37234	0	0			Cluster_75341	21.666	57.243	1.38322	1.48e-112	3e-114		Cluster_76470	30.77	629.56	4.37765	0	0		Cluster_44641	77.64	383.28	2.30815	0	0		Cluster_41750	0.51	183.926	8.48016	0	0
Cluster_69053	463.073	164.066	-1.49387	0	0			Cluster_3139	2.63	0.32	-3.00101	2.73e-112	5.54e-114		Cluster_23916	5.836	125.343	4.41996	0	0		Cluster_76563	4.616	596.633	7.02729	0	0		Cluster_23792	142.663	22.04	-2.68706	0	0
Cluster_4919	54.016	13.356	-2.01703	0	0			Cluster_17900	8.713	3.51	-1.31525	3.56e-111	7.32e-113		Cluster_71973	1.516	511.08	8.40915	0	0		Cluster_65691	342.153	12.776	-4.73619	0	0		Cluster_70608	1.996	344.613	7.4319	0	0
Cluster_36435	0.78	62.373	6.31561	0	0			Cluster_80210	2.983	34.39	3.49433	6.37e-111	1.32e-112		Cluster_59900	306.27	12.703	-4.58013	0	0		Cluster_47415	12.226	230.32	4.24208	0	0		Cluster_73623	2.06	400.713	7.61227	0	0
Cluster_60470	21.596	153.416	2.83123	0	0			Cluster_13250	0.066	2.083	5.00203	1.04e-110	2.15e-112		Cluster_61089	30.536	361.776	3.57562	0	0		Cluster_65697	1.3	373.05	8.16629	0	0		Cluster_63561	0.946	285.243	8.23647	0	0
Cluster_53791	275.986	92.363	-1.57802	0	0			Cluster_48032	37.14	18.14	-1.03315	1.12e-110	2.34e-112		Cluster_64961	208.173	780.056	1.92043	0	0		Cluster_55613	865.966	311.77	-1.47461	0	0		Cluster_60186	462.223	102.973	-2.16224	0	0
Cluster_31102	0.446	54.95	6.94315	0	0			Cluster_64716	3.223	16.833	2.36054	2.09e-110	4.37e-112		Cluster_69053	463.073	37.796	-3.59822	0	0		Cluster_32950	9.29	167.01	4.17191	0	0		Cluster_68556	2.14	307.303	7.16495	0	0
Cluster_42514	12.673	99.166	2.97316	0	0			Cluster_48240	19.123	38.71	1.00789	1.22e-109	2.57e-111		Cluster_71499	1456.72	519.106	-1.47856	0	0		Cluster_42564	439.323	113.073	-1.96064	0	0		Cluster_42684	169.593	9.093	-4.21321	0	0
Cluster_59622	5.34	107.15	4.32899	0	0			Cluster_42401	9.916	1.933	-2.32001	5.23e-107	1.13e-108		Cluster_66255	1287.95	485.236	-1.40021	0	0		Cluster_21397	0.6	95.06	7.31716	0	0		Cluster_46841	239.266	29.653	-3.00007	0	0
Cluster_39229	45.78	162.983	1.83388	0	0			Cluster_24839	14.68	6.263	-1.22924	6.7e-107	1.45e-108		Cluster_65691	342.153	10.406	-5.02985	0	0		Cluster_73872	0.986	586	9.22312	0	0		Cluster_75912	4.226	437.44	6.70406	0	0
Cluster_76379	1.723	206.583	6.90861	0	0			Cluster_44869	6.496	0.02	-8.44568	3.82e-106	8.31e-108		Cluster_52504	262.533	13.286	-4.29749	0	0		Cluster_51995	944.906	381.036	-1.31507	0	0		Cluster_32506	0	726.143	17.2702	0	0
Cluster_76018	555.43	173.096	-1.67855	0	0			Cluster_52987	19.546	6.33	-1.62572	5.03e-106	1.1e-107		Cluster_41750	0.51	238.066	8.85902	0	0		Cluster_32397	2.206	149.02	6.07495	0	0		Cluster_59210	244.956	15.663	-3.96475	0	0
Cluster_70236	215.626	31.666	-2.75153	0	0			Cluster_60375	13.93	2.6	-2.38752	5.46e-106	1.19e-107		Cluster_78699	2849.71	1088.91	-1.3724	0	0		Cluster_69195	14.64	377.616	4.6953	0	0		Cluster_63398	532.256	129.783	-2.03107	0	0
Cluster_30892	142.286	43.26	-1.73506	0	0			Cluster_27477	8.633	19.01	1.11973	5.78e-106	1.26e-107		Cluster_34983	6.67	170.403	4.68115	0	0		Cluster_46841	239.266	17.24	-3.79394	0	0		Cluster_65880	228.613	734.463	1.68897	0	0
Cluster_41280	234.916	85.19	-1.46246	0	0			Cluster_16232	2.576	0.263	-3.27473	1.45e-105	3.2e-107		Cluster_70608	1.996	431.56	7.76566	0	0		Cluster_70748	1.96	425.62	7.76957	0	0		Cluster_43013	5.996	156.51	4.7219	0	0
Cluster_71056	98.01	355.626	1.86452	0	0			Cluster_35472	4.086	13.093	1.65923	1.55e-105	3.42e-107		Cluster_61195	3.273	286.83	6.46047	0	0		Cluster_27965	0.746	139.133	7.56323	0	0		Cluster_70270	63.023	450.326	2.8451	0	0
Cluster_77703	554.66	150.376	-1.87508	0	0			Cluster_6282	3.996	0.966	-2.03701	2.36e-105	5.21e-107		Cluster_50987	233.766	8.326	-4.79421	0	0		Cluster_65772	12.546	329.91	4.72125	0	0		Cluster_75001	1780.95	762.91	-1.21744	0	0
Cluster_55670	11.58	116.316	3.325	0	0			Cluster_39890	12.836	3.723	-1.79547	4.53e-105	1e-106		Cluster_36435	0.78	182.916	7.86743	0	0		Cluster_70826	56.453	511.933	3.18825	0	0		Cluster_61195	3.273	221.456	6.08598	0	0
Cluster_48172	69.473	220.673	1.66691	0	0			Cluster_63281	3.026	15.45	2.33825	5.61e-105	1.25e-106		Cluster_75172	2872.95	1378.3	-1.05537	0	0		Cluster_50987	233.766	10.056	-4.53844	0	0		Cluster_22184	270.403	99.516	-1.44102	0	0
Cluster_26415	13.876	76.533	2.46391	0	0			Cluster_1934	2.383	0.003	-9.93662	2.02e-104	4.52e-106		Cluster_57855	267.643	9.966	-4.73061	0	0		Cluster_45381	2.073	200.536	6.59522	0	0		Cluster_55671	113.436	445.856	1.9768	0	0
Cluster_65691	342.153	110.506	-1.63684	0	0			Cluster_44571	12.023	2.92	-2.0156	2.47e-104	5.54e-106		Cluster_22866	0.453	112.47	7.96766	0	0		Cluster_62112	28.003	342.003	3.61416	0	0		Cluster_45947	380.17	102.4	-1.90039	0	0
Cluster_60186	462.223	199.613	-1.20974	0	0			Cluster_53873	39.033	19.133	-1.04018	4.16e-104	9.37e-106		Cluster_75131	1.83	555.91	8.25762	0	0		Cluster_70509	2.19	405.353	7.53956	0	0		Cluster_28483	131.413	12.64	-3.37595	0	0
Cluster_76834	8.5	212.026	4.64672	0	0			Cluster_4385	0.18	2.15	3.59758	6.14e-104	1.39e-105		Cluster_77929	2.14	728.493	8.43758	0	0		Cluster_37101	28.703	230.306	3.003	0	0		Cluster_64961	208.173	678.76	1.71087	0	0
Cluster_72825	38.706	243.483	2.6548	0	0			Cluster_6751	0.713	3.496	2.2671	1.21e-103	2.73e-105		Cluster_73969	77.746	622.316	3.01676	0	0		Cluster_63110	825.62	258.696	-1.6725	0	0		Cluster_53791	275.986	37.83	-2.85365	0	0
Cluster_50987	233.766	75.05	-1.64182	0	0			Cluster_70285	1.316	13.55	3.33661	3.51e-103	7.97e-105		Cluster_62438	9.786	291.713	4.90154	0	0		Cluster_52504	262.533	19.54	-3.75126	0	0		Cluster_63439	0.91	265.573	8.19138	0	0
Cluster_46398	136.77	28.213	-2.27659	0	0			Cluster_62794	13.58	33.09	1.29878	4.26e-103	9.68e-105		Cluster_69195	14.64	366.216	4.65887	0	0		Cluster_71022	525.073	62.366	-3.06932	0	0		Cluster_75173	4.373	385.156	6.4703	0	0
Cluster_75022	869.416	391.713	-1.14753	0	0			Cluster_10388	2.21	0.18	-3.65384	6.38e-103	1.45e-104		Cluster_51795	7.006	225.176	4.99752	0	0		Cluster_54293	0.51	295.29	9.18111	0	0		Cluster_79788	1.876	803.796	8.75316	0	0
Cluster_71653	616.02	256.223	-1.26433	0	0			Cluster_80834	9.633	52.766	2.43817	2.05e-102	4.72e-104		Cluster_35995	7.52	166.236	4.47347	0	0		Cluster_44366	2.383	186.45	6.28639	0	0		Cluster_75652	5.673	394.503	6.12559	0	0
Cluster_65003	28.043	174.996	2.6442	0	0			Cluster_75073	29.873	66.076	1.1537	5.88e-102	1.36e-103		Cluster_76027	18.793	521.213	4.80787	0	0		Cluster_31539	0.646	152.78	7.88132	0	0		Cluster_48652	293.496	55.056	-2.40286	0	0
Cluster_46247	151.15	36.693	-2.0398	0	0			Cluster_66098	14.826	36.86	1.3007	6.78e-102	1.58e-103		Cluster_78367	698.843	32.82	-4.39425	0	0		Cluster_36435	0.78	170.786	7.76846	0	0		Cluster_51585	166.916	515.086	1.63112	0	0
Cluster_57855	267.643	88.626	-1.5908	0	0			Cluster_65173	13.163	33.016	1.34838	7.21e-102	1.68e-103		Cluster_28408	5.44	132.543	4.61126	0	0		Cluster_70171	792.366	194.72	-2.02007	0	0		Cluster_22557	15.616	112.86	2.85385	0	0
Cluster_3621	43.636	10.006	-2.12782	0	0			Cluster_74020	10.05	33.226	1.73618	9.04e-102	2.11e-103		Cluster_70910	424.853	26.306	-3.99129	0	0		Cluster_38395	2.11	163	6.2719	0	0		Cluster_66626	4.966	250.19	5.66018	0	0
Cluster_71141	60.68	266.44	2.13715	0	0			Cluster_67335	3.193	16.74	2.37324	1.08e-101	2.54e-103		Cluster_75440	3.746	501.923	7.0776	0	0		Cluster_61489	48.146	377.833	2.97735	0	0		Cluster_37602	144.9	9.07	-3.98005	0	0
Cluster_711	47.38	13.303	-1.83781	0	0			Cluster_4578	2.02	0.006	-8.54905	7.89e-101	1.85e-102		Cluster_32506	0	922.23	17.6179	0	0		Cluster_75682	59.903	608.01	3.35812	0	0		Cluster_30892	142.286	15.196	-3.22086	0	0
Cluster_48652	293.496	119.873	-1.29176	0	0			Cluster_71829	13.16	36.85	1.48434	3.69e-100	8.72e-102		Cluster_62254	1.07	316.726	8.21433	0	0		Cluster_49270	0.203	317.623	10.6126	0	0		Cluster_49438	285.79	51.673	-2.46167	0	0
Cluster_37279	116.016	27.44	-2.07834	0	0			Cluster_72164	24.333	54.206	1.16092	7.75e-100	1.84e-101		Cluster_26560	0.883	121.936	7.12291	0	0		Cluster_24674	0.403	120.053	8.22439	0	0		Cluster_65067	14.29	258.98	4.18314	0	0
Cluster_42684	169.593	52.056	-1.7019	0	0			Cluster_15212	2.956	0.473	-2.67077	8.73e-100	2.08e-101		Cluster_30490	0.25	177.763	9.47602	0	0		Cluster_78367	698.843	44.953	-3.95715	0	0		Cluster_4688	0.28	51.64	7.51117	0	0
Cluster_22964	82.43	23.093	-1.83468	0	0			Cluster_23636	5.316	1.086	-2.28584	1.65e-99	3.93e-101		Cluster_38293	2.57	161.513	5.97985	0	0		Cluster_57855	267.643	17.91	-3.89973	0	0		Cluster_53231	991.05	470.01	-1.07439	0	0
Cluster_36863	8.063	71.483	3.15055	0	0			Cluster_61170	0.643	8.593	3.74718	1.75e-99	4.17e-101		Cluster_65880	228.613	784.126	1.7929	0	0		Cluster_49438	285.79	38.396	-2.89236	0	0		Cluster_23321	282.08	104.99	-1.4241	0	0
Cluster_44483	108.583	19.896	-2.4526	0	0			Cluster_43651	7.596	0	-10.2981	2.31e-99	5.54e-101		Cluster_59583	341.003	37.213	-3.18253	0	0		Cluster_70120	1636.74	718.066	-1.1843	0	0		Cluster_1636	0.086	59.216	9.42195	0	0
Cluster_42056	99.103	17.26	-2.5368	0	0			Cluster_15529	0.17	2.156	3.71501	2.79e-99	6.69e-101		Cluster_63561	0.946	331.843	8.45847	0	0		Cluster_73537	869.03	211.463	-2.03599	0	0		Cluster_69792	84.006	468.35	2.48782	0	0
Cluster_62882	4.106	97.706	4.57194	0	0			Cluster_34275	5.986	0.8	-2.89815	1.17e-98	2.82e-100		Cluster_23792	142.663	17.69	-3.00909	0	0		Cluster_39709	78.76	334.533	2.08876	0	0		Cluster_65001	239.483	9.393	-4.66102	0	0
Cluster_78902	611.423	176.926	-1.78219	0	0			Cluster_62676	11.43	0	-10.2767	3.18e-98	7.69e-100		Cluster_76409	0.473	828.446	10.7828	0	0		Cluster_45947	380.17	90.353	-2.0821	0	0		Cluster_51795	7.006	172.71	4.61884	0	0
Cluster_45866	0.286	70.51	7.96544	0	0			Cluster_3746	1.843	0.126	-3.9101	1.46e-97	3.57e-99		Cluster_53021	1.79	226.77	7.00536	0	0		Cluster_71499	1456.72	584.263	-1.3136	0	0		Cluster_42571	357.48	104	-1.7762	0	0
Cluster_57987	0.956	82.516	6.4313	0	0			Cluster_38714	7.493	18.27	1.30298	4.56e-97	1.13e-98		Cluster_66626	4.966	303.646	5.94679	0	0		Cluster_38293	2.57	150.643	5.87684	0	0		Cluster_34613	165.536	427.89	1.37528	0	0
Cluster_23370	5.74	46.406	3.00601	0	0			Cluster_41066	5.423	15.3	1.51411	5.57e-97	1.38e-98		Cluster_20581	0.16	92.303	9.14737	0	0		Cluster_75644	1446.49	495.18	-1.54576	0	0		Cluster_32367	414.89	162.88	-1.34585	0	0
Cluster_28516	13.916	73.803	2.41	0	0			Cluster_41670	0.743	6.53	3.10571	2.35e-96	5.83e-98		Cluster_75173	4.373	455.993	6.72647	0	0		Cluster_53791	275.986	29.613	-3.20982	0	0		Cluster_45527	1.133	145.503	7.00398	0	0
Cluster_57040	9.38	100.186	3.41693	0	0			Cluster_42743	7.113	0	-10.2398	2.66e-96	6.62e-98		Cluster_68297	2.306	332.65	7.18262	0	0		Cluster_76027	18.793	475.45	4.66833	0	0		Cluster_71329	16.77	303.486	4.18525	0	0
Cluster_73872	0.986	146.98	7.22695	0	0			Cluster_32405	11.933	4.083	-1.56076	4.06e-96	1.01e-97		Cluster_68210	6.943	312.216	5.50473	0	0		Cluster_40088	0.156	243.876	10.5982	0	0		Cluster_59583	341.003	65.563	-2.37121	0	0
Cluster_66289	23.886	157.213	2.72272	0	0			Cluster_62646	11.04	0	-10.2335	5.69e-96	1.42e-97		Cluster_68670	647.31	142.693	-2.17033	0	0		Cluster_39907	212.563	563.743	1.40954	0	0		Cluster_37279	116.016	1.49	-6.27702	0	0
Cluster_68415	27.163	173.296	2.67355	0	0			Cluster_39714	10.746	2.83	-1.91389	7.11e-96	1.78e-97		Cluster_76439	1217.63	336.246	-1.8416	0	0		Cluster_76408	1096.35	285.05	-1.94386	0	0		Cluster_71802	0.893	330.77	8.53718	0	0
Cluster_73924	6.393	146.343	4.52333	0	0			Cluster_68081	0.486	9.653	4.29804	1.68e-95	4.21e-97		Cluster_4688	0.28	62.5	7.78484	0	0		Cluster_62898	0.863	294.656	8.41693	0	0		Cluster_76863	751.1	158.213	-2.24132	0	0
Cluster_66183	320.233	110	-1.5396	0	0			Cluster_46866	0.776	6.99	3.15616	1.71e-95	4.28e-97		Cluster_53791	275.986	29.29	-3.22415	0	0		Cluster_62254	1.07	279.64	8.03349	0	0		Cluster_34574	14.3	138.63	3.27882	0	0
Cluster_66349	25.986	160.663	2.63089	0	0			Cluster_39815	5.413	15.293	1.48636	7.19e-95	1.8e-96		Cluster_68415	27.163	359.773	3.738	0	0		Cluster_74123	3.056	410.79	7.0688	0	0		Cluster_34992	1.8	107.063	5.89855	0	0
Cluster_70244	1.02	118.03	6.84542	0	0			Cluster_2187	3.706	0.996	-1.89228	8.53e-95	2.14e-96		Cluster_78112	1368.68	361.75	-1.90182	0	0		Cluster_42571	357.48	88.596	-2.01479	0	0		Cluster_69791	0.943	288.71	8.26482	0	0
Cluster_22431	0.136	33.076	7.94599	0	0			Cluster_78959	50.783	106.37	1.06689	1.06e-94	2.68e-96		Cluster_42571	357.48	86.756	-2.037	0	0		Cluster_35502	0.153	208.783	10.4173	0	0		Cluster_32207	139.22	16.97	-3.0311	0	0
Cluster_24789	33.3	102.576	1.62233	0	0			Cluster_45866	0.286	5.423	4.2646	1.6e-94	4.03e-96		Cluster_63359	918.203	339.336	-1.44376	0	0		Cluster_63513	15.023	276.573	4.20934	0	0		Cluster_41665	642.963	292.65	-1.13252	0	0
Cluster_32207	139.22	47.09	-1.57121	0	0			Cluster_78406	32.823	6.65	-2.25169	5.33e-94	1.35e-95		Cluster_20569	0.113	93.11	9.68039	0	0		Cluster_37602	144.9	3.923	-5.20844	0	0		Cluster_71916	57.03	406.023	2.84237	0	0
Cluster_46841	239.266	93.123	-1.361	0	0			Cluster_31793	22.38	11.083	-1.01319	3.7e-93	9.44e-95		Cluster_65067	14.29	289.893	4.3502	0	0		Cluster_58128	150.28	543.296	1.86157	0	0		Cluster_30261	108.006	7.583	-3.82735	0	0
Cluster_48662	15.45	100.353	2.69653	0	0			Cluster_11002	1.75	0.013	-7.20644	1.05e-92	2.68e-94		Cluster_75022	869.416	194.58	-2.13246	0	0		Cluster_71329	16.77	354.03	4.40586	0	0		Cluster_68210	6.943	236.613	5.09522	0	0
Cluster_74912	51.87	263.63	2.3504	0	0			Cluster_33459	9.193	19.596	1.11375	2.88e-92	7.38e-94		Cluster_51585	166.916	540.706	1.70377	0	0		Cluster_42684	169.593	8.456	-4.32781	0	0		Cluster_46247	151.15	9.12	-4.04156	0	0
Cluster_59017	368.29	158.163	-1.21591	0	0			Cluster_47622	10.21	2.24	-2.17747	3.88e-92	9.99e-94		Cluster_55951	0.33	297.6	9.81187	0	0		Cluster_71575	1374.75	549.39	-1.31887	0	0		Cluster_59874	198.48	10.8	-4.19444	0	0
Cluster_34574	14.3	79.853	2.48611	0	0			Cluster_55989	2.66	12.34	2.1884	8.38e-92	2.16e-93		Cluster_42684	169.593	7.296	-4.53213	0	0		Cluster_59210	244.956	13.76	-4.15808	0	0		Cluster_77260	2290.52	1094.37	-1.05558	0	0
Cluster_28038	87.016	22.026	-1.98236	0	0			Cluster_991	0.276	2.076	2.90317	1.29e-91	3.34e-93		Cluster_75912	4.226	452.783	6.75987	0	0		Cluster_66183	320.233	24.78	-3.6951	0	0		Cluster_76705	399.063	18.843	-4.39279	0	0
Cluster_35043	9.803	69.803	2.83239	0	0			Cluster_32422	0.93	5.77	2.63334	2.83e-91	7.34e-93		Cluster_37602	144.9	4.39	-5.03909	0	0		Cluster_22058	0.063	132.706	11.048	0	0		Cluster_43168	152.01	12.323	-3.61857	0	0
Cluster_51438	53.743	180.033	1.74605	0	0			Cluster_29643	1.016	5.65	2.47897	4.04e-91	1.05e-92		Cluster_63110	825.62	287.56	-1.51465	0	0		Cluster_55927	73.263	373.226	2.35404	0	0		Cluster_22298	5.253	74.353	3.81943	0	0
Cluster_31184	0.663	41.973	5.97454	0	0			Cluster_63119	11.35	1.766	-2.67061	6.84e-91	1.78e-92		Cluster_65697	1.3	296.97	7.83399	0	0		Cluster_63561	0.946	281.366	8.21404	0	0		Cluster_62440	3.78	191.496	5.67457	0	0
Cluster_37865	1.04	49.61	5.57572	0	0			Cluster_75603	2.96	19.55	2.69818	8.35e-91	2.18e-92		Cluster_70270	63.023	463.19	2.89116	0	0		Cluster_65468	4.15	255.546	5.95189	0	0		Cluster_66183	320.233	43.893	-2.86276	0	0
Cluster_26374	82.896	21.5	-1.94615	0	0			Cluster_49255	2.39	10.756	2.1484	9.27e-91	2.42e-92		Cluster_59210	244.956	13.366	-4.18552	0	0		Cluster_76523	812.956	159.403	-2.35022	0	0		Cluster_35995	7.52	120.88	4.00891	0	0
Cluster_35345	109.24	29.003	-1.922	0	0			Cluster_42173	5.51	0.476	-3.50425	1.18e-90	3.08e-92		Cluster_61132	544.843	140.496	-1.94554	0	0		Cluster_48652	293.496	52.726	-2.47362	0	0		Cluster_30490	0.25	114.63	8.83341	0	0
Cluster_58399	11.103	100.226	3.17334	0	0			Cluster_25936	0.15	3.076	4.36892	1.37e-90	3.6e-92		Cluster_29479	169.333	23.603	-2.838	0	0		Cluster_65067	14.29	269.376	4.24086	0	0		Cluster_79880	38.323	631.443	4.05874	0	0
Cluster_73358	92.833	321.986	1.79924	0	0			Cluster_39743	6.513	0.926	-2.77146	2.85e-90	7.54e-92		Cluster_39907	212.563	552.68	1.3834	0	0		Cluster_49813	0.646	199.083	8.25849	0	0		Cluster_711	47.38	4.446	-3.40488	0	0
Cluster_63398	532.256	264.416	-1.00669	0	0			Cluster_68235	11.286	1.253	-3.15108	4e-90	1.06e-91		Cluster_711	47.38	0.66	-6.16506	0	0		Cluster_62440	3.78	226.623	5.91373	0	0		Cluster_20581	0.16	60.303	8.53571	0	0
Cluster_79951	520.923	118.886	-2.12719	0	0			Cluster_41082	7.513	1.33	-2.4699	6.59e-90	1.75e-91		Cluster_68668	1.41	321.193	7.83245	0	0		Cluster_69053	463.073	76.1	-2.60323	0	0		Cluster_54913	156.926	3.173	-5.62908	0	0
Cluster_26938	7.11	52.013	2.86842	0	0			Cluster_72227	12.876	34.923	1.4431	8.41e-90	2.24e-91		Cluster_73623	2.06	391.303	7.58462	0	0		Cluster_75652	5.673	398.913	6.13992	0	0		Cluster_66922	216.696	3.176	-6.08271	0	0
Cluster_45025	13.733	88.27	2.68153	0	0			Cluster_52637	0.62	6.93	3.4629	1.22e-89	3.27e-91		Cluster_48943	257.866	34.863	-2.87843	0	0		Cluster_69792	84.006	485.733	2.53822	0	0		Cluster_57206	508.396	168.84	-1.58779	0	0
Cluster_31566	98.386	26.893	-1.87681	0	0			Cluster_71273	0.173	9.5	5.76116	3.33e-89	8.91e-91		Cluster_34373	106.923	350.466	1.71746	0	0		Cluster_24203	157.11	30.56	-2.36102	0	0		Cluster_45866	0.286	166.223	9.19641	0	0
Cluster_30261	108.006	33.29	-1.7088	0	0			Cluster_63923	2.466	12.88	2.38638	3.69e-89	9.91e-91		Cluster_22557	15.616	117.343	2.91216	0	0		Cluster_73969	77.746	533.79	2.78655	0	0		Cluster_68415	27.163	284.133	3.39125	0	0
Cluster_70615	26.043	168.25	2.69601	0	0			Cluster_18824	4.623	1.376	-1.74892	7.8e-89	2.11e-90		Cluster_53892	9.693	204.69	4.41898	0	0		Cluster_68668	1.41	300.656	7.73237	0	0		Cluster_62254	1.07	197.896	7.53191	0	0
Cluster_55062	0.586	68.833	6.88069	0	0			Cluster_30663	12.843	4.936	-1.36153	1.52e-88	4.11e-90		Cluster_79788	1.876	837.02	8.82532	0	0		Cluster_711	47.38	2.3	-4.36927	0	0		Cluster_57855	267.643	44.056	-2.59382	0	0
Cluster_75059	148.48	426.603	1.52641	0	0			Cluster_38163	6.61	1.14	-2.5576	2.88e-88	7.85e-90		Cluster_77260	2290.52	993.616	-1.18783	0	0		Cluster_33315	0.76	123.933	7.36299	0	0		Cluster_10233	0.69	42.163	5.93043	0	0
Cluster_28259	97.563	29.85	-1.70627	0	0			Cluster_42616	0	6.42	10.1024	3.19e-88	8.71e-90		Cluster_60763	0.75	259.136	8.43976	0	0		Cluster_36388	0.736	135.73	7.51886	0	0		Cluster_34983	6.67	109.563	4.0438	0	0
Cluster_33332	0.24	43.493	7.499	0	0			Cluster_40182	3.876	12.186	1.64908	3.7e-88	1.01e-89		Cluster_34574	14.3	155.776	3.44925	0	0		Cluster_20790	108.516	20.24	-2.42366	0	0		Cluster_69053	463.073	103.67	-2.14201	0	0
Cluster_75547	3.703	135.58	5.19974	0	0			Cluster_48042	8.16	1.436	-2.53677	1.49e-87	4.1e-89		Cluster_57065	324.116	50.846	-2.66565	0	0		Cluster_62434	0.553	272.496	8.94022	0	0		Cluster_70884	0.573	305.26	9.0618	0	0
Cluster_68698	8.83	112.52	3.67495	0	0			Cluster_7194	2.323	0.33	-2.78441	2.43e-87	6.71e-89		Cluster_65285	0.236	402.346	10.7422	0	0		Cluster_26223	0.096	140.903	10.5068	0	0		Cluster_78229	726.536	135.683	-2.41318	0	0
Cluster_55660	237.283	87.783	-1.4311	0	0			Cluster_60482	15.67	33.346	1.11182	4.67e-87	1.29e-88		Cluster_28483	131.413	12.333	-3.41072	0	0		Cluster_34373	106.923	338.163	1.66312	0	0		Cluster_27662	84.373	0.473	-7.46919	0	0
Cluster_40694	22.913	99.88	2.12321	0	0			Cluster_23061	7.616	2.563	-1.54075	1.08e-86	3.02e-88		Cluster_34643	220.9	533.983	1.27468	0	0		Cluster_29479	169.333	28.656	-2.56063	0	0		Cluster_63068	298.233	49.37	-2.58887	0	0
Cluster_76326	3.216	143.03	5.47997	0	0			Cluster_25751	8.06	2.616	-1.63092	1.8e-86	5.04e-88		Cluster_49438	285.79	48.07	-2.56249	0	0		Cluster_29947	157.493	23.003	-2.77644	0	0		Cluster_70483	138.756	537.41	1.9634	0	0
Cluster_37311	8.456	63.906	2.91811	0	0			Cluster_21193	5.773	1.86	-1.63711	4.08e-86	1.15e-87		Cluster_79880	38.323	729.756	4.27973	0	0		Cluster_77585	0.603	655.106	10.0914	0	0		Cluster_36863	8.063	116.386	3.85271	0	0
Cluster_47220	195.193	72.21	-1.43324	0	0			Cluster_35867	1.68	7.473	2.15846	4.22e-86	1.19e-87		Cluster_66183	320.233	28.71	-3.47102	0	0		Cluster_61195	3.273	206.163	5.98146	0	0		Cluster_34373	106.923	308.78	1.52915	0	0
Cluster_35816	52.74	4.813	-3.45746	0	0			Cluster_40103	3.146	10.853	1.77097	7.95e-86	2.25e-87		Cluster_71060	1040.09	365.093	-1.50483	0	0		Cluster_47393	261.72	46.643	-2.48606	0	0		Cluster_74714	0.74	357.64	8.93727	0	0
Cluster_36826	1.203	43.733	5.18457	0	0			Cluster_3626	5.14	1.943	-1.42675	2.01e-85	5.74e-87		Cluster_69558	549.393	110.83	-2.29747	0	0		Cluster_26325	0.376	99.726	8.05304	0	0		Cluster_33862	37.976	180.356	2.24619	0	0
Cluster_59204	5.376	79.793	3.90673	0	0			Cluster_26731	3.633	10	1.43913	4.07e-85	1.17e-86		Cluster_73872	0.986	432.073	8.78835	0	0		Cluster_20581	0.16	68.576	8.71898	0	0		Cluster_65003	28.043	252.366	3.17253	0	0
Cluster_67102	6.08	98.06	4.01366	0	0			Cluster_61847	12.08	28.743	1.2465	4.56e-85	1.31e-86		Cluster_40694	22.913	194.61	3.09028	0	0		Cluster_41665	642.963	284.673	-1.1751	0	0		Cluster_63187	18.126	215.843	3.58053	0	0
Cluster_28797	2.843	40.086	3.82303	0	0			Cluster_63721	0.7	8.38	3.54849	6.62e-85	1.9e-86		Cluster_65772	12.546	265.256	4.41656	0	0		Cluster_59874	198.48	6.68	-4.89068	0	0		Cluster_38395	2.11	102.826	5.6097	0	0
Cluster_80834	9.633	289.17	4.91045	0	0			Cluster_43564	12.41	3.856	-1.66407	7.87e-85	2.26e-86		Cluster_63439	0.91	266.736	8.19328	0	0		Cluster_75912	4.226	371.806	6.4691	0	0		Cluster_76018	555.43	101.486	-2.44346	0	0
Cluster_65067	14.29	114.223	3.00126	0	0			Cluster_60463	15.013	4.05	-1.88124	1.56e-84	4.5e-86		Cluster_49743	218.886	21.743	-3.32129	0	0		Cluster_21948	1.006	66.033	6.03298	0	0		Cluster_78690	24.493	457.873	4.23694	0	0
Cluster_9852	0.31	17.47	5.82931	0	0			Cluster_59353	8.586	0	-9.99615	1.91e-84	5.53e-86		Cluster_32207	139.22	11.786	-3.55729	0	0		Cluster_76571	15.336	401.806	4.71871	0	0		Cluster_37463	62.283	235.65	1.92683	0	0
Cluster_69065	27.46	157.563	2.52414	0	0			Cluster_9913	0	2.2	10.0208	2.01e-84	5.83e-86		Cluster_24643	0.82	89.62	6.78567	0	0		Cluster_63068	298.233	38.583	-2.95514	0	0		Cluster_72348	9.066	252.963	4.81448	0	0
Cluster_43168	152.01	50.666	-1.58404	0	0			Cluster_49841	7.416	1.076	-2.75638	4.23e-84	1.23e-85		Cluster_78690	24.493	570.35	4.55985	0	0		Cluster_22298	5.253	78.343	3.88462	0	0		Cluster_49270	0.203	177.736	9.77849	0	0
Cluster_48882	80.023	10.603	-2.91803	0	0			Cluster_18698	1.67	0.013	-6.88892	6.81e-84	1.99e-85		Cluster_76408	1096.35	314.103	-1.79041	0	0		Cluster_68713	0.293	378.816	10.3286	0	0		Cluster_49727	191.41	26.786	-2.82779	0	0
Cluster_33945	7.523	57.113	2.92724	0	0			Cluster_37714	0.21	4.103	4.26777	2.05e-83	6.01e-85		Cluster_71631	0.326	478.736	10.5177	0	0		Cluster_49493	195.123	19.31	-3.33377	0	0		Cluster_36826	1.203	97.546	6.34524	0	0
Cluster_49727	191.41	68.936	-1.47346	0	0			Cluster_56190	13.3	28.923	1.1265	2.77e-83	8.15e-85		Cluster_36863	8.063	139.926	4.12173	0	0		Cluster_71802	0.893	338.04	8.5715	0	0		Cluster_66483	226.783	17.37	-3.70751	0	0
Cluster_35995	7.52	58.793	2.96776	0	0			Cluster_1363	1.683	0.156	-3.36544	3.03e-83	8.93e-85		Cluster_70884	0.573	393.363	9.43618	0	0		Cluster_49713	338.7	84.113	-2.0094	0	0		Cluster_22431	0.136	72.636	9.08043	0	0
Cluster_48532	143.956	42.453	-1.7604	0	0			Cluster_57200	7.716	0.933	-3.0699	8.84e-83	2.62e-84		Cluster_73537	869.03	245.46	-1.8135	0	0		Cluster_43168	152.01	10.53	-3.85038	0	0		Cluster_28038	87.016	6.13	-3.83081	0	0
Cluster_34696	99.593	214.163	1.10369	0	0			Cluster_1489	0.136	1.61	3.5239	1.53e-82	4.55e-84		Cluster_10233	0.69	51.836	6.22885	0	0		Cluster_79788	1.876	703.56	8.55937	0	0		Cluster_8735	42.9	2.436	-4.12113	0	0
Cluster_71802	0.893	104.473	6.87585	0	0			Cluster_6938	1.703	0.133	-3.69827	1.76e-82	5.23e-84		Cluster_69791	0.943	330.573	8.46556	0	0		Cluster_52744	303.633	61.843	-2.2968	0	0		Cluster_71175	7.31	231.35	4.99026	0	0
Cluster_28408	5.44	45.273	3.0582	0	0			Cluster_19715	5.806	2.196	-1.42928	6.35e-82	1.91e-83		Cluster_62434	0.553	273.386	8.9488	0	0		Cluster_59017	368.29	80.783	-2.18881	0	0		Cluster_28259	97.563	9.65	-3.33145	0	0
Cluster_78690	24.493	230.966	3.24093	0	0			Cluster_33210	11.113	3.993	-1.49032	8.97e-82	2.7e-83		Cluster_71329	16.77	322.433	4.27998	0	0		Cluster_32506	0	560.676	16.8972	0	0		Cluster_51246	27.013	193.443	2.84298	0	0
Cluster_38336	3.56	48.866	3.77763	0	0			Cluster_78398	7.243	31.396	2.09704	1.3e-81	3.92e-83		Cluster_71802	0.893	366.166	8.69054	0	0		Cluster_19551	0.163	60.576	8.51545	0	0		Cluster_40694	22.913	157.783	2.79012	0	0
Cluster_21864	26.94	76.15	1.49498	0	0			Cluster_38056	6.506	15.9	1.2766	1.75e-81	5.28e-83		Cluster_34992	1.8	117.87	6.03966	0	0		Cluster_30892	142.286	19.053	-2.89331	0	0		Cluster_55951	0.33	182.386	9.10582	0	0
Cluster_40018	97.743	24.763	-1.98893	0	0			Cluster_1935	1.426	0.08	-4.14679	2.93e-81	8.88e-83		Cluster_1636	0.086	59.026	9.41797	0	0		Cluster_20569	0.113	68.9	9.24872	0	0		Cluster_72661	1.943	252.226	7.03078	0	0
Cluster_60901	161.29	42.996	-1.90651	0	0			Cluster_61893	14.453	3.773	-1.93173	5.31e-81	1.61e-82		Cluster_51246	27.013	228.136	3.08453	0	0		Cluster_42758	6.753	136.683	4.3465	0	0		Cluster_9852	0.31	40.75	7.05051	0	0
Cluster_79464	2.78	195.093	6.13477	0	0			Cluster_64679	5.913	19.153	1.67497	1.15e-80	3.5e-82		Cluster_45209	595.743	237.146	-1.32348	0	0		Cluster_29889	19.316	139.063	2.85134	0	0		Cluster_39907	212.563	486.18	1.19491	0	0
Cluster_44291	5.796	59.48	3.36802	0	0			Cluster_8372	3.06	0.73	-2.06103	2.37e-80	7.25e-82		Cluster_23927	3.243	83.233	4.6848	0	0		Cluster_57206	508.396	162.66	-1.6419	0	0		Cluster_49743	218.886	40.063	-2.43911	0	0
Cluster_75912	4.226	127.61	4.92065	0	0			Cluster_46676	0.853	6.27	2.90397	2.92e-80	8.95e-82		Cluster_22218	0.15	91.79	9.25617	0	0		Cluster_69558	549.393	134.41	-2.02622	0	0		Cluster_26415	13.876	101.803	2.87493	0	0
Cluster_54202	1.253	57.14	5.52724	0	0			Cluster_16175	2.53	0.44	-2.53908	3.54e-80	1.09e-81		Cluster_65001	239.483	9.433	-4.65441	0	0		Cluster_70910	424.853	68.576	-2.63433	0	0		Cluster_30068	78.843	1.473	-5.72097	0	0
Cluster_72179	7.003	110.826	3.98714	0	0			Cluster_69413	4.326	17.64	2.00037	6.2e-80	1.92e-81		Cluster_75001	1780.95	795.59	-1.15943	0	0		Cluster_37279	116.016	0.976	-6.8954	0	0		Cluster_31566	98.386	8.036	-3.61212	0	0
Cluster_50005	3.356	57.44	4.09539	0	0			Cluster_27042	15.57	7.523	-1.04528	9.55e-80	2.97e-81		Cluster_38395	2.11	125.283	5.89852	0	0		Cluster_35194	109.81	4.016	-4.7733	0	0		Cluster_78367	698.843	135.683	-2.35897	0	0
Cluster_55069	0.516	58.79	6.83494	0	0			Cluster_65772	12.546	30.053	1.24936	3.1e-79	9.67e-81		Cluster_70826	56.453	413.763	2.88645	0	0		Cluster_72258	5.496	274.05	5.64892	0	0		Cluster_35194	109.81	9.413	-3.53451	0	0
Cluster_43102	8.476	64.463	2.92808	0	0			Cluster_79929	28.873	4.34	-2.68788	4.95e-79	1.55e-80		Cluster_35933	12.066	142.763	3.56574	0	0		Cluster_22964	82.43	6.86	-3.58802	0	0		Cluster_29479	169.333	41.44	-2.02636	0	0
Cluster_60653	48.206	167.57	1.80082	0	0			Cluster_64187	3.04	13.276	2.11913	6.03e-79	1.89e-80		Cluster_67807	297.256	23.036	-3.67714	0	0		Cluster_66483	226.783	8.996	-4.6601	0	0		Cluster_53892	9.693	150.053	3.96718	0	0
Cluster_51697	25.893	111.643	2.10872	0	0			Cluster_65349	2.776	12.94	2.22453	6.38e-79	2e-80		Cluster_43168	152.01	8.64	-4.12917	0	0		Cluster_59257	729.493	293.656	-1.31174	0	0		Cluster_4919	54.016	7.576	-2.82767	0	0
Cluster_49743	218.886	90.673	-1.27624	0	0			Cluster_29617	0.08	2.853	5.14784	7.79e-79	2.45e-80		Cluster_75900	115.736	644.973	2.48947	0	0		Cluster_32010	150.493	22.51	-2.743	0	0		Cluster_55613	865.966	428.713	-1.01103	0	0
Cluster_73859	24.086	161.706	2.75088	0	0			Cluster_42746	1.14	6.45	2.54591	9.85e-79	3.11e-80		Cluster_62844	560.79	162.646	-1.77579	0	0		Cluster_75694	771.09	194.026	-1.98458	0	0		Cluster_71141	60.68	362.43	2.58541	0	0
Cluster_63613	13.136	100.55	2.9394	0	0			Cluster_26494	5.833	12.99	1.14593	1.24e-78	3.92e-80		Cluster_46247	151.15	5.536	-4.75718	0	0		Cluster_26386	0.943	81.153	6.41942	0	0		Cluster_35345	109.24	9.39	-3.53074	0	0
Cluster_49967	7.113	67.036	3.23441	0	0			Cluster_29235	0.033	2.846	6.43426	1.36e-78	4.32e-80		Cluster_20790	108.516	21.913	-2.3057	0	0		Cluster_76912	164.75	745.356	2.18853	0	0		Cluster_61132	544.843	197.04	-1.46228	0	0
Cluster_46729	133.406	41.18	-1.69559	0	0			Cluster_36411	0	4.793	9.88648	1.67e-78	5.34e-80		Cluster_45527	1.133	147.043	7.02088	0	0		Cluster_3621	43.636	1.95	-4.48516	0	0		Cluster_65285	0.236	253.416	10.0705	0	0
Cluster_72217	10.636	118.443	3.48035	0	0			Cluster_12213	0.306	2.16	2.82799	2.33e-78	7.46e-80		Cluster_73466	705.193	174.78	-2.00066	0	0		Cluster_62874	757.086	296.89	-1.34934	0	0		Cluster_35514	90.686	3.133	-4.84871	0	0
Cluster_80012	15.826	233.843	3.88775	0	0			Cluster_66792	13.406	2.89	-2.23765	2.65e-78	8.5e-80		Cluster_75644	1446.49	566.183	-1.34092	0	0		Cluster_45866	0.286	169.616	9.22591	0	0		Cluster_42620	187.726	36.17	-2.37253	0	0
Cluster_69926	91.956	268.736	1.5562	0	0			Cluster_65067	14.29	31.963	1.16339	8.8e-78	2.83e-79		Cluster_71056	98.01	502.13	2.3681	0	0		Cluster_27662	84.373	2.526	-5.05857	0	0		Cluster_20790	108.516	29.5	-1.87081	0	0
Cluster_54067	22.876	106.343	2.21945	0	0			Cluster_78826	25.98	61.823	1.28497	1.29e-77	4.15e-79		Cluster_49727	191.41	17.573	-3.43697	0	0		Cluster_47324	9.746	151.426	3.96142	0	0		Cluster_66447	179.373	4.233	-5.3903	0	0
Cluster_78028	16.776	179.403	3.42421	0	0			Cluster_66835	0.793	8.493	3.42587	1.71e-77	5.53e-79		Cluster_65003	28.043	280.676	3.3305	0	0		Cluster_42620	187.726	27.816	-2.75339	0	0		Cluster_65572	172.59	2.816	-5.92631	0	0
Cluster_41519	0.813	40.206	5.62807	0	0			Cluster_34437	4.433	0	-9.82981	3.66e-77	1.18e-78		Cluster_75079	907.976	263.646	-1.77052	0	0		Cluster_70884	0.573	320.6	9.13234	0	0		Cluster_24203	157.11	45.826	-1.778	0	0
Cluster_55951	0.33	58.533	7.46045	0	0			Cluster_26544	1.723	6.256	1.84848	6.7e-77	2.17e-78		Cluster_59017	368.29	78.38	-2.21772	0	0		Cluster_77260	2290.52	1112.72	-1.0357	0	0		Cluster_3621	43.636	4.26	-3.34737	0	0
Cluster_62254	1.07	63.013	5.88465	0	0			Cluster_31353	1.123	5.54	2.29134	7.06e-77	2.29e-78		Cluster_70171	792.366	256.313	-1.61836	0	0		Cluster_68415	27.163	284.68	3.395	0	0		Cluster_42794	153.05	21.49	-2.82561	0	0
Cluster_41111	2.553	43.81	4.0948	0	0			Cluster_3214	4.996	1.99	-1.34289	1.97e-76	6.45e-78		Cluster_57742	0.196	276.563	10.4634	0	0		Cluster_20570	2.356	52.833	4.48909	0	0		Cluster_45061	0	518.083	16.3759	0	0
Cluster_79878	396.073	92.563	-2.0915	0	0			Cluster_26087	2.29	7.226	1.64027	2.68e-76	8.81e-78		Cluster_63068	298.233	39.273	-2.92183	0	0		Cluster_45061	0	662.79	16.7295	0	0		Cluster_55660	237.283	44.203	-2.41545	0	0
Cluster_73420	21.623	145.37	2.75121	0	0			Cluster_72768	13.526	34.146	1.33296	1.08e-75	3.56e-77		Cluster_43730	190.063	24	-2.98336	0	0		Cluster_30261	108.006	9.286	-3.53869	0	0		Cluster_71675	1.44	227.463	7.30522	0	0
Cluster_73240	22.323	145.946	2.71284	0	0			Cluster_5921	1.816	0	-9.79416	1.11e-75	3.67e-77		Cluster_48047	609.033	245.61	-1.30189	0	0		Cluster_43730	190.063	28.98	-2.71542	0	0		Cluster_72258	5.496	219.97	5.33388	0	0
Cluster_43876	104.87	29.456	-1.82808	0	0			Cluster_66220	7.703	21.993	1.50253	1.4e-75	4.63e-77		Cluster_44013	187.686	22.716	-3.03973	0	0		Cluster_48479	195.62	26.183	-2.90107	0	0		Cluster_23927	3.243	62.573	4.2687	0	0
Cluster_61489	48.146	162.393	1.75531	0	0			Cluster_15593	0.33	2.183	2.73604	1.56e-75	5.16e-77		Cluster_66050	573.616	161.706	-1.819	0	0		Cluster_65003	28.043	260.423	3.21995	0	0		Cluster_68698	8.83	198.756	4.50158	0	0
Cluster_81007	17.61	280.333	3.99315	0	0			Cluster_75584	22.82	51.233	1.15572	2.13e-75	7.06e-77		Cluster_42794	153.05	11.173	-3.76388	0	0		Cluster_62536	0.306	251.773	9.68875	0	0		Cluster_74060	17.953	272.63	3.93654	0	0
Cluster_69978	260	89.83	-1.52845	0	0			Cluster_4627	0.38	2.196	2.50823	2.25e-75	7.49e-77		Cluster_42514	12.673	155.49	3.62681	0	0		Cluster_44013	187.686	27.93	-2.74917	0	0		Cluster_77703	554.66	95.646	-2.52791	0	0
Cluster_41477	108.953	33.526	-1.70097	0	0			Cluster_64014	7.786	0.766	-3.32887	3e-75	1e-76		Cluster_3621	43.636	1.026	-5.40332	0	0		Cluster_12245	0.883	43.41	5.60953	0	0		Cluster_48532	143.956	13.96	-3.35103	0	0
Cluster_71022	525.073	261.5	-1.00105	0	0			Cluster_257	1.15	0.06	-4.26402	4.79e-75	1.6e-76		Cluster_71916	57.03	412.876	2.86979	0	0		Cluster_45648	303.533	81.58	-1.89512	0	0		Cluster_71597	0.623	256.693	8.69337	0	0
Cluster_64549	130.866	301.966	1.21023	0	0			Cluster_29740	0.766	4.48	2.56738	5.94e-75	1.99e-76		Cluster_4919	54.016	4.58	-3.55213	0	0		Cluster_27001	70	223.446	1.67547	0	0		Cluster_76409	0.473	395.353	9.71264	0	0
Cluster_40582	5.666	50.596	3.15833	0	0			Cluster_1836	1.663	0	-9.77291	8.24e-75	2.76e-76		Cluster_79672	992.196	175.386	-2.48439	0	0		Cluster_77703	554.66	72.053	-2.94598	0	0		Cluster_38273	15.07	124.7	3.05831	0	0
Cluster_71232	59.83	210.3	1.81684	0	0			Cluster_64880	8.746	1.123	-2.97738	1.54e-74	5.17e-76		Cluster_37279	116.016	3.143	-5.20353	0	0		Cluster_76863	751.1	177.76	-2.08471	0	0		Cluster_63110	825.62	378.87	-1.11589	0	0
Cluster_44397	92.66	23.603	-1.96668	0	0			Cluster_42522	0.536	4.976	3.19303	2.2e-74	7.39e-76		Cluster_20845	0.09	76.293	9.7045	0	0		Cluster_32763	11.583	118.62	3.35103	0	0		Cluster_71631	0.326	293.76	9.80444	0	0
Cluster_63560	107.25	19.483	-2.45959	0	0			Cluster_57498	2.22	10.166	2.1926	2.33e-74	7.87e-76		Cluster_45025	13.733	162.113	3.56668	0	0		Cluster_36468	48.596	211.796	2.12498	0	0		Cluster_43730	190.063	38.643	-2.2894	0	0
Cluster_60259	0	176.096	14.3407	0	0			Cluster_49549	5.386	15.023	1.45831	5.45e-74	1.85e-75		Cluster_76705	399.063	16.763	-4.55214	0	0		Cluster_8735	42.9	1.59	-4.75533	0	0		Cluster_63012	5.613	158.13	4.81714	0	0
Cluster_72258	5.496	93.85	4.09252	0	0			Cluster_6701	1.383	0.066	-4.34194	6.22e-74	2.12e-75		Cluster_76863	751.1	160.203	-2.22519	0	0		Cluster_34114	6.92	107.99	3.96786	0	0		Cluster_67807	297.256	49.84	-2.56941	0	0
Cluster_73507	23.376	145.006	2.63702	0	0			Cluster_66417	6.373	0.096	-6.05158	8.76e-74	2.99e-75		Cluster_58904	494.18	150.903	-1.70268	0	0		Cluster_27612	1.34	78.776	5.86436	0	0		Cluster_60901	161.29	9.673	-4.04368	0	0
Cluster_75546	248.53	66.316	-1.90344	0	0			Cluster_54238	6.483	0	-9.74715	9.07e-74	3.1e-75		Cluster_20720	0.133	66.02	8.98239	0	0		Cluster_59583	341.003	76.433	-2.15303	0	0		Cluster_71555	232.863	14.09	-4.03401	0	0
Cluster_51350	1.32	46.233	5.13498	0	0			Cluster_16969	3.97	1.23	-1.68063	9.36e-74	3.2e-75		Cluster_55272	234.726	30.393	-2.9356	0	0		Cluster_25417	2.186	73.26	5.06919	0	0		Cluster_44013	187.686	37.626	-2.31226	0	0
Cluster_30351	1.12	29.223	4.70323	0	0			Cluster_54356	0.916	6.683	2.89402	9.53e-74	3.27e-75		Cluster_55660	237.283	31.003	-2.92756	0	0		Cluster_29783	1.536	84.25	5.78031	0	0		Cluster_43876	104.87	4.576	-4.50621	0	0
Cluster_79612	428.246	121.5	-1.80776	0	0			Cluster_2362	0.883	3.07	1.80774	1.52e-73	5.21e-75		Cluster_39602	356.916	116.933	-1.59944	0	0		Cluster_26374	82.896	4.863	-4.09129	0	0		Cluster_22866	0.453	53.616	6.89775	0	0
Cluster_58336	1.676	53.206	4.98835	0	0			Cluster_23486	3.363	0.576	-2.57854	1.55e-73	5.34e-75		Cluster_69792	84.006	437.803	2.39341	0	0		Cluster_71916	57.03	383.93	2.75707	0	0		Cluster_35933	12.066	110.49	3.19378	0	0
Cluster_21774	0.513	18.52	5.16088	0	0			Cluster_13731	1.553	4.423	1.52922	2.12e-73	7.3e-75		Cluster_26325	0.376	88.386	7.88191	0	0		Cluster_28038	87.016	4.846	-4.1679	0	0		Cluster_70236	215.626	0.903	-7.86225	0	0
Cluster_58128	150.28	308.666	1.03996	0	0			Cluster_22618	0.276	2.596	3.21717	2.15e-73	7.41e-75		Cluster_27662	84.373	2.02	-5.39373	0	0		Cluster_57742	0.196	232.816	10.2141	0	0		Cluster_73530	0.766	263.306	8.42968	0	0
Cluster_72273	220.186	65.126	-1.75853	0	0			Cluster_67726	8.18	22.816	1.47662	2.16e-73	7.46e-75		Cluster_70963	1142.45	479.046	-1.24165	0	0		Cluster_38273	15.07	138.163	3.20567	0	0		Cluster_79464	2.78	434.853	7.29608	0	0
Cluster_36163	0	100.453	14.2819	0	0			Cluster_4605	0.273	1.886	2.78354	2.33e-73	8.07e-75		Cluster_42620	187.726	27.643	-2.75965	0	0		Cluster_76705	399.063	29.216	-3.77239	0	0		Cluster_48943	257.866	67.9	-1.91896	0	0
Cluster_68811	32.16	143.503	2.1614	0	0			Cluster_15821	2.47	5.963	1.26306	4.16e-73	1.44e-74		Cluster_76018	555.43	89.473	-2.62233	0	0		Cluster_79672	992.196	210.033	-2.23189	0	0		Cluster_55062	0.586	137.196	7.87603	0	0
Cluster_35514	90.686	28.486	-1.67036	0	0			Cluster_28645	3.54	0	-9.72898	4.81e-73	1.67e-74		Cluster_28259	97.563	6.643	-3.87152	0	0		Cluster_77456	0.673	488.563	9.50758	0	0		Cluster_42056	99.103	4.516	-4.45357	0	0
Cluster_42061	45.176	3.993	-3.48615	0	0			Cluster_21802	0.15	2.063	3.81178	4.85e-73	1.69e-74		Cluster_45648	303.533	79.506	-1.92694	0	0		Cluster_19918	0.15	53.313	8.4669	0	0		Cluster_58399	11.103	152.896	3.79026	0	0
Cluster_47042	1.32	41.016	4.96283	0	0			Cluster_866	1.296	0.09	-3.86482	5.58e-73	1.94e-74		Cluster_8735	42.9	0.976	-5.44905	0	0		Cluster_10233	0.69	40.803	5.88181	0	0		Cluster_40018	97.743	5.246	-4.21324	0	0
Cluster_61635	93.593	16.416	-2.51718	0	0			Cluster_710	0.236	1.663	2.80985	7.22e-73	2.53e-74		Cluster_78902	611.423	61.773	-3.28611	0	0		Cluster_72661	1.943	264.37	7.09781	0	0		Cluster_41477	108.953	8.273	-3.71448	0	0
Cluster_72266	41.143	172.58	2.07169	0	0			Cluster_33811	0.22	3.356	3.94799	1.39e-72	4.91e-74		Cluster_66922	216.696	6.673	-5.01898	0	0		Cluster_52636	284.87	64	-2.15498	0	0		Cluster_73537	869.03	336.986	-1.35296	0	0
Cluster_76563	4.616	112.176	4.60585	0	0			Cluster_45663	0.566	5.086	3.17449	1.41e-72	4.98e-74		Cluster_21397	0.6	56.9	6.58247	0	0		Cluster_46247	151.15	13.6	-3.46835	0	0		Cluster_70244	1.02	205.313	7.64624	0	0
Cluster_33765	33.136	95.773	1.53318	0	0			Cluster_118	4.58	2.033	-1.18567	1.44e-72	5.11e-74		Cluster_20588	0.09	66.8	9.52737	0	0		Cluster_28259	97.563	8.766	-3.47896	0	0		Cluster_19918	0.15	42.546	8.14004	0	0
Cluster_63814	12.166	86.466	2.83206	0	0			Cluster_14151	1.85	0	-9.71622	1.53e-72	5.41e-74		Cluster_70244	1.02	268.33	8.03899	0	0		Cluster_48532	143.956	9.256	-3.95166	0	0		Cluster_51863	15.596	148.133	3.25832	0	0
Cluster_22920	9.543	40.793	2.09904	0	0			Cluster_69923	22.663	7.666	-1.55966	1.89e-72	6.7e-74		Cluster_71597	0.623	317.2	9.00533	0	0		Cluster_65548	429.936	108.57	-1.98767	0	0		Cluster_56952	155.376	13.373	-3.53147	0	0
Cluster_22097	6.606	33.37	2.33728	0	0			Cluster_33628	3.38	9.603	1.5175	2.47e-72	8.79e-74		Cluster_49493	195.123	24.966	-2.95947	0	0		Cluster_45719	180.01	25.766	-2.80774	0	0		Cluster_71022	525.073	154.456	-1.75332	0	0
Cluster_58017	0.39	50.883	7.0243	0	0			Cluster_4398	0.123	1.473	3.56262	3.38e-72	1.2e-73		Cluster_56413	240.176	34.5	-2.79255	0	0		Cluster_45366	1.47	118.823	6.33544	0	0		Cluster_56413	240.176	49.54	-2.26776	0	0
Cluster_60674	61.62	174.9	1.50433	0	0			Cluster_30078	0.46	3.763	3.00623	7.92e-72	2.84e-73		Cluster_70615	26.043	295.39	3.51712	0	0		Cluster_57438	60.536	290.483	2.26653	0	0		Cluster_65468	4.15	157.8	5.25451	0	0
Cluster_52409	117.57	35.076	-1.74146	0	0			Cluster_27718	9.58	3.766	-1.34603	8.13e-72	2.92e-73		Cluster_30892	142.286	22.45	-2.66139	0	0		Cluster_70270	63.023	370.75	2.56407	0	0		Cluster_65808	1.396	163.21	6.87234	0	0
Cluster_59251	2.023	51.65	4.6699	0	0			Cluster_8818	1.743	0	-9.69509	1.03e-71	3.72e-73		Cluster_35194	109.81	6.276	-4.12865	0	0		Cluster_76409	0.473	455.543	9.91273	0	0		Cluster_47324	9.746	122.04	3.64709	0	0
Cluster_69068	24.546	123.966	2.33839	0	0			Cluster_903	3.706	1.306	-1.50337	1.2e-71	4.31e-73		Cluster_65808	1.396	210.573	7.24486	0	0		Cluster_78229	726.536	147.22	-2.30867	0	0		Cluster_37865	1.04	83.946	6.33538	0	0
Cluster_58622	49.166	148.866	1.60144	0	0			Cluster_23094	2.66	0	-9.69223	1.33e-71	4.82e-73		Cluster_47095	152.35	11.353	-3.72115	0	0		Cluster_65001	239.483	25.376	-3.24043	0	0		Cluster_26325	0.376	63.723	7.40444	0	0
Cluster_62898	0.863	53.97	5.96516	0	0			Cluster_58521	2.556	10.606	2.0619	1.39e-71	5.04e-73		Cluster_51863	15.596	174.92	3.49827	0	0		Cluster_4688	0.28	38.616	7.09337	0	0		Cluster_78902	611.423	105.106	-2.52345	0	0
Cluster_28391	61.773	17.44	-1.82133	0	0			Cluster_66099	16.706	35.263	1.06563	1.8e-71	6.51e-73		Cluster_20570	2.356	51.566	4.45592	0	0		Cluster_871	36.97	2.056	-4.16866	0	0		Cluster_46872	310.76	623.846	1.00997	0	0
Cluster_29783	1.536	27.71	4.17317	0	0			Cluster_70255	2.493	13.126	2.37853	1.83e-71	6.65e-73		Cluster_72722	468.116	86.896	-2.42241	0	0		Cluster_70483	138.756	522.2	1.91974	0	0		Cluster_68491	1079.24	532.096	-1.00879	0	0
Cluster_60729	43.023	141.163	1.71491	0	0			Cluster_15647	1.963	0.273	-2.87527	3.06e-71	1.11e-72		Cluster_59271	3.206	165.79	5.68886	0	0		Cluster_71631	0.326	333.596	9.98658	0	0		Cluster_60820	173.36	17.05	-3.34075	0	0
Cluster_80813	54.48	326.23	2.58794	0	0			Cluster_2416	1.493	0.143	-3.3726	3.44e-71	1.25e-72		Cluster_48479	195.62	26.936	-2.8508	0	0		Cluster_12044	0.363	40.616	6.80943	0	0		Cluster_78933	1358.16	517.03	-1.38378	0	0
Cluster_75504	1.566	91.81	5.88505	0	0			Cluster_52621	0.03	4.69	7.32823	3.49e-71	1.27e-72		Cluster_31566	98.386	5.52	-4.15577	0	0		Cluster_35345	109.24	8.603	-3.6603	0	0		Cluster_69003	0.796	194.383	7.93135	0	0
Cluster_4758	30.76	8.986	-1.77655	0	0			Cluster_3579	2.116	0.386	-2.41156	3.56e-71	1.3e-72		Cluster_74060	17.953	308.61	4.12131	0	0		Cluster_71056	98.01	447.966	2.19439	0	0		Cluster_71526	8.953	203.946	4.51728	0	0
Cluster_66025	260.613	108.826	-1.25232	0	0			Cluster_62148	6.51	0.543	-3.60813	3.91e-71	1.43e-72		Cluster_22125	6.33	72.533	3.51624	0	0		Cluster_66050	573.616	190.783	-1.58131	0	0		Cluster_68668	1.41	178	6.97368	0	0
Cluster_33705	77.326	23.533	-1.71315	0	0			Cluster_78434	12.333	38.71	1.62768	4.22e-71	1.55e-72		Cluster_68381	580.216	170.376	-1.76343	0	0		Cluster_39443	0.106	154.953	10.536	0	0		Cluster_28167	0.533	64.396	6.92519	0	0
Cluster_52504	262.533	130.2	-1.0092	0	0			Cluster_58704	1.003	7.176	2.86021	6.26e-71	2.3e-72		Cluster_65468	4.15	194.363	5.56193	0	0		Cluster_23956	0.176	74.79	8.73401	0	0		Cluster_34114	6.92	88.146	3.67202	0	0
Cluster_73113	14.433	111.39	2.95427	0	0			Cluster_61388	5.61	0.25	-4.43873	7.3e-71	2.68e-72		Cluster_75682	59.903	449.806	2.92428	0	0		Cluster_531	34.396	1.706	-4.33243	0	0		Cluster_21948	1.006	44.946	5.4735	0	0
Cluster_42094	13.613	64.763	2.2484	0	0			Cluster_15623	2.73	0.626	-2.13571	1.04e-70	3.83e-72		Cluster_25859	0.11	102.413	9.84412	0	0		Cluster_53249	92.893	331.376	1.83849	0	0		Cluster_22355	5.21	57.866	3.46665	0	0
Cluster_61089	30.536	117.586	1.94236	0	0			Cluster_23114	2.62	0	-9.66858	1.1e-70	4.06e-72		Cluster_66483	226.783	14.89	-3.93504	0	0		Cluster_1161	50.283	7.19	-2.80354	0	0		Cluster_45025	13.733	125.08	3.18727	0	0
Cluster_48083	89.556	23.793	-1.91711	0	0			Cluster_41193	8.836	2.49	-1.8006	1.3e-70	4.82e-72		Cluster_46114	220.09	41.256	-2.40496	0	0		Cluster_69003	0.796	231.54	8.18425	0	0		Cluster_20569	0.113	44.14	8.60681	0	0
Cluster_76027	18.793	138.366	2.88409	0	0			Cluster_52296	0	5.893	9.68515	2.29e-70	8.51e-72		Cluster_74714	0.74	357.89	8.94144	0	0		Cluster_55660	237.283	42.123	-2.49559	0	0		Cluster_63683	51.143	258.786	2.3476	0	0
Cluster_48123	144.43	55.886	-1.36996	0	0			Cluster_18359	1.543	0.103	-3.89777	2.81e-70	1.04e-71		Cluster_78229	726.536	139.193	-2.38151	0	0		Cluster_65285	0.236	255.356	10.0828	0	0		Cluster_20841	68.343	12.883	-2.39677	0	0
Cluster_67324	132.18	32.2	-2.0398	0	0			Cluster_7751	1.683	0	-9.65173	4.88e-70	1.82e-71		Cluster_75694	771.09	210.9	-1.85486	0	0		Cluster_56952	155.376	8.49	-4.19573	0	0		Cluster_46729	133.406	16.173	-3.03946	0	0
Cluster_20223	40.003	12.843	-1.63872	0	0			Cluster_58431	1.603	8.613	2.4183	4.91e-70	1.83e-71		Cluster_64843	958.173	432.33	-1.14155	0	0		Cluster_76439	1217.63	481.616	-1.33538	0	0		Cluster_22964	82.43	14.803	-2.47715	0	0
Cluster_42620	187.726	88.78	-1.07778	0	0			Cluster_57140	17.576	6.71	-1.39574	6.56e-70	2.45e-71		Cluster_22964	82.43	9.143	-3.1671	0	0		Cluster_64409	368.733	88.16	-2.06155	0	0		Cluster_70910	424.853	110.063	-1.94128	0	0
Cluster_54913	156.926	58.583	-1.41938	0	0			Cluster_25193	0.146	2.383	4.02623	7.09e-70	2.65e-71		Cluster_76735	824.223	221.436	-1.88025	0	0		Cluster_78112	1368.68	522.023	-1.38634	0	0		Cluster_63813	160.233	10.773	-3.89207	0	0
Cluster_29224	90.686	34.75	-1.38519	0	0			Cluster_74912	51.87	24.656	-1.05279	7.65e-70	2.87e-71		Cluster_49270	0.203	179.69	9.7965	0	0		Cluster_46248	59.886	245.233	2.03967	0	0		Cluster_44483	108.583	8.82	-3.62287	0	0
Cluster_78776	3.796	128.31	5.08496	0	0			Cluster_15517	1.313	0.023	-5.75922	9.2e-70	3.46e-71		Cluster_45061	0	604.18	16.6008	0	0		Cluster_4919	54.016	7.78	-2.7975	0	0		Cluster_26560	0.883	56.516	6.01064	0	0
Cluster_59141	90.913	19.006	-2.25585	0	0			Cluster_24301	5.74	1.756	-1.6926	9.56e-70	3.6e-71		Cluster_78129	716.35	137.73	-2.36017	0	0		Cluster_56413	240.176	42.646	-2.48794	0	0		Cluster_73954	35.726	290.79	3.03652	0	0
Cluster_70483	138.756	318.48	1.20015	0	0			Cluster_49356	14.026	5.156	-1.44472	2.39e-69	9.05e-71		Cluster_20558	0.093	61.883	9.41164	0	0		Cluster_57725	0.796	153.89	7.59269	0	0		Cluster_47415	12.226	122.58	3.33194	0	0
Cluster_32066	41.796	6.803	-2.62053	0	0			Cluster_10309	3.693	1.213	-1.62199	5.67e-69	2.15e-70		Cluster_72661	1.943	260.083	7.08463	0	0		Cluster_37865	1.04	94.273	6.50395	0	0		Cluster_62968	137.453	4.073	-5.07075	0	0
Cluster_27662	84.373	32.113	-1.38981	0	0			Cluster_58638	6.583	0	-9.623	6.04e-69	2.29e-70		Cluster_76523	812.956	223.08	-1.85162	0	0		Cluster_23900	72.516	6.193	-3.55173	0	0		Cluster_55069	0.516	124.973	7.92064	0	0
Cluster_35194	109.81	43.19	-1.34689	0	0			Cluster_43137	18.173	8.5	-1.11899	8.24e-69	3.13e-70		Cluster_23291	7.213	77.353	3.42201	0	0		Cluster_20720	0.133	52.486	8.65405	0	0		Cluster_72722	468.116	125.61	-1.89374	0	0
Cluster_69442	9.106	84.41	3.21438	0	0			Cluster_38029	1.796	7.106	1.97041	1.67e-68	6.39e-70		Cluster_59646	603.186	229.276	-1.38744	0	0		Cluster_35514	90.686	3.453	-4.71648	0	0		Cluster_69558	549.393	190.503	-1.52018	0	0
Cluster_68717	28.29	126.116	2.15767	0	0			Cluster_49092	19.866	8.983	-1.14043	2.44e-68	9.36e-70		Cluster_72348	9.066	249.183	4.79925	0	0		Cluster_74714	0.74	314.193	8.74787	0	0		Cluster_77816	5.33	280.563	5.72827	0	0
Cluster_51537	30.19	103.693	1.77577	0	0			Cluster_37316	1.12	5.63	2.32762	4.76e-68	1.84e-69		Cluster_77585	0.603	486.826	9.67949	0	0		Cluster_25859	0.11	87.97	9.62546	0	0		Cluster_27612	1.34	57.626	5.41229	0	0
Cluster_27612	1.34	24.176	4.16664	0	0			Cluster_10116	1.646	0	-9.59865	4.92e-68	1.9e-69		Cluster_20567	0.073	63.873	9.76533	0	0		Cluster_49676	0.13	181.486	10.4556	0	0		Cluster_71783	38.706	272.39	2.82263	0	0
Cluster_33052	3.123	32.893	3.40001	0	0			Cluster_73128	12.103	30.52	1.34403	6.35e-68	2.46e-69		Cluster_70483	138.756	523.586	1.93034	0	0		Cluster_74060	17.953	278.496	3.96089	0	0		Cluster_62874	757.086	360.616	-1.06375	0	0
Cluster_26237	106.933	48.51	-1.13973	0	0			Cluster_51281	11.646	3.693	-1.66093	9.95e-68	3.87e-69		Cluster_47324	9.746	139.26	3.83926	0	0		Cluster_63866	225.82	26.793	-3.07668	0	0		Cluster_28835	2.223	61.446	4.79207	0	0
Cluster_73718	8.976	96.13	3.42625	0	0			Cluster_61075	11.783	25.95	1.13393	1.05e-67	4.07e-69		Cluster_22355	5.21	67.133	3.68603	0	0		Cluster_34525	54.15	202.403	1.90487	0	0		Cluster_65772	12.546	168.346	3.74885	0	0
Cluster_55783	9.273	64.39	2.79766	0	0			Cluster_32701	0.026	2.693	6.59931	1.56e-67	6.06e-69		Cluster_62440	3.78	166.56	5.47567	0	0		Cluster_72348	9.066	229.626	4.67087	0	0		Cluster_47785	135.26	17.713	-2.92058	0	0
Cluster_65188	172.73	58.883	-1.55027	0	0			Cluster_71635	13.76	32.78	1.23623	1.68e-67	6.55e-69		Cluster_63012	5.613	172.503	4.9535	0	0		Cluster_28167	0.533	72.443	7.09408	0	0		Cluster_71412	0.253	251.543	9.9548	0	0
Cluster_39736	40.376	4.373	-3.20263	0	0			Cluster_45369	1.34	6.56	2.31071	3e-67	1.17e-68		Cluster_21068	0.066	70.126	10.0397	0	0		Cluster_60901	161.29	8.583	-4.23166	0	0		Cluster_21397	0.6	39.15	6.03886	0	0
Cluster_54065	76.163	15.08	-2.3302	0	0			Cluster_74485	0	11.223	9.59346	6.31e-67	2.48e-68		Cluster_33315	0.76	89.91	6.89619	0	0		Cluster_41477	108.953	6.61	-4.04508	0	0		Cluster_53249	92.893	295.696	1.67431	0	0
Cluster_27172	111.713	50.98	-1.13087	0	0			Cluster_38035	3.196	9.576	1.56312	6.44e-67	2.53e-68		Cluster_68879	567.676	171.15	-1.718	0	0		Cluster_54913	156.926	13.376	-3.55415	0	0		Cluster_71056	98.01	389.16	1.99416	0	0
Cluster_43150	77.61	20.6	-1.91044	0	0			Cluster_55509	5.466	0.52	-3.41337	1.01e-66	3.97e-68		Cluster_44256	161.176	21.126	-2.92477	0	0		Cluster_20955	0.01	116.3	13.4725	0	0		Cluster_51697	25.893	160.31	2.63627	0	0
Cluster_52484	143.62	53.366	-1.42199	0	0			Cluster_58407	24.743	11.53	-1.10675	1.37e-66	5.44e-68		Cluster_60901	161.29	4.706	-5.08935	0	0		Cluster_80105	33.92	535.58	4.0016	0	0		Cluster_35910	1.786	71.32	5.31549	0	0
Cluster_16049	2.896	18.92	2.70828	0	0			Cluster_40430	0.956	5.303	2.5063	1.54e-66	6.11e-68		Cluster_34613	165.536	395.363	1.2539	0	0		Cluster_22533	0.143	64.216	8.78661	0	0		Cluster_62536	0.306	160.21	9.03695	0	0
Cluster_30833	0.876	24.566	4.80685	0	0			Cluster_46192	10.77	21.89	1.01856	1.71e-66	6.79e-68		Cluster_73530	0.766	299.596	8.62289	0	0		Cluster_49021	6.706	123.136	4.20297	0	0		Cluster_44256	161.176	33.003	-2.28125	0	0
Cluster_28019	63.55	20.273	-1.65236	0	0			Cluster_44985	2.796	9.236	1.74796	2.17e-66	8.62e-68		Cluster_38273	15.07	131.61	3.13659	0	0		Cluster_73954	35.726	318.38	3.16667	0	0		Cluster_59622	5.34	122.096	4.52125	0	0
Cluster_35933	12.066	54.906	2.1804	0	0			Cluster_54875	0.016	4.943	8.16882	2.38e-66	9.45e-68		Cluster_77703	554.66	84.71	-2.69652	0	0		Cluster_14956	2.14	40.06	4.23275	0	0		Cluster_74273	3.113	198.203	5.99826	0	0
Cluster_67132	194.93	70.01	-1.47122	0	0			Cluster_70629	33.793	15.22	-1.15706	2.52e-66	1e-67		Cluster_47220	195.193	32.863	-2.56337	0	0		Cluster_35910	1.786	84.366	5.56264	0	0		Cluster_62438	9.786	142.91	3.8717	0	0
Cluster_38273	15.07	61.703	2.0434	0	0			Cluster_27170	2.7	7.596	1.47818	3.37e-66	1.35e-67		Cluster_53854	0.43	160.123	8.53989	0	0		Cluster_43876	104.87	4.18	-4.64495	0	0		Cluster_75694	771.09	278.49	-1.46068	0	0
Cluster_35910	1.786	29.663	4.05077	0	0			Cluster_12978	0.22	1.72	2.99239	3.4e-66	1.36e-67		Cluster_9852	0.31	39.89	7.02399	0	0		Cluster_79464	2.78	447.133	7.335	0	0		Cluster_54987	110.886	327.856	1.5693	0	0
Cluster_56257	0.003	217.293	16.7164	0	0			Cluster_9774	1.593	0	-9.54834	3.46e-66	1.39e-67		Cluster_68698	8.83	210.26	4.58294	0	0		Cluster_49727	191.41	32.966	-2.53253	0	0		Cluster_47095	152.35	27.033	-2.48443	0	0
Cluster_56413	240.176	115.483	-1.05503	0	0			Cluster_42249	0.503	4.413	3.11911	7.06e-66	2.84e-67		Cluster_25521	0.82	66.663	6.34519	0	0		Cluster_60097	0.363	176.443	8.91782	0	0		Cluster_64362	139.606	6.49	-4.41345	0	0
Cluster_51204	1.306	37.7	4.85239	0	0			Cluster_10367	1.593	0	-9.53731	8.66e-66	3.5e-67		Cluster_21094	0.103	61.56	9.22139	0	0		Cluster_9852	0.31	36.286	6.88527	0	0		Cluster_45719	180.01	41.796	-2.10031	0	0
Cluster_59120	160.296	60.286	-1.40998	0	0			Cluster_7038	1.473	0.143	-3.34286	9.39e-66	3.8e-67		Cluster_51697	25.893	188.043	2.86807	0	0		Cluster_78933	1358.16	499.163	-1.44526	0	0		Cluster_65188	172.73	17.153	-3.31742	0	0
Cluster_77021	0.14	131.983	9.87529	0	0			Cluster_66151	8.946	1.403	-2.67442	1.34e-65	5.44e-67		Cluster_30068	78.843	2.15	-5.20764	0	0		Cluster_40694	22.913	147.283	2.68746	0	0		Cluster_47220	195.193	48.07	-2.01666	0	0
Cluster_46011	4.58	43.12	3.23619	0	0			Cluster_75571	13.466	1.94	-2.7529	1.63e-65	6.63e-67		Cluster_25824	0.066	105.9	10.6842	0	0		Cluster_65880	228.613	606.356	1.41529	0	0		Cluster_45648	303.533	111.346	-1.4396	0	0
Cluster_74639	4.383	83.366	4.25192	0	0			Cluster_40076	3.913	0.386	-3.35744	1.84e-65	7.47e-67		Cluster_71141	60.68	359.456	2.57825	0	0		Cluster_69884	1047.22	487.16	-1.09939	0	0		Cluster_60763	0.75	124.77	7.37962	0	0
Cluster_35932	0	74.943	13.8675	0	0			Cluster_31677	0.94	4.726	2.31603	2.08e-65	8.46e-67		Cluster_70236	215.626	1.91	-6.78516	0	0		Cluster_71555	232.863	14.68	-3.99292	0	0		Cluster_53854	0.43	113.803	8.04286	0	0
Cluster_79699	43.166	236.023	2.45988	0	0			Cluster_61273	13.81	4.363	-1.67632	3.84e-65	1.56e-66		Cluster_71555	232.863	9.75	-4.57348	0	0		Cluster_71060	1040.09	472.58	-1.13852	0	0		Cluster_80813	54.48	574.026	3.41298	0	0
Cluster_57850	9.79	65.033	2.73281	0	0			Cluster_25223	0.426	2.976	2.80753	4.53e-65	1.85e-66		Cluster_26094	0.116	89.41	9.56429	0	0		Cluster_61654	2.043	146.77	6.16268	0	0		Cluster_60617	1.913	116.006	5.92286	0	0
Cluster_70424	191.326	63.696	-1.58235	0	0			Cluster_36540	6.27	13.936	1.1601	1.02e-64	4.21e-66		Cluster_51984	167.4	18.126	-3.19848	0	0		Cluster_41543	6.183	104.366	4.08368	0	0		Cluster_57725	0.796	114.226	7.15618	0	0
Cluster_76382	362.67	145.976	-1.30817	0	0			Cluster_43326	9.186	2.85	-1.68783	1.65e-64	6.8e-66		Cluster_65180	296.06	51.666	-2.50055	0	0		Cluster_35405	116.58	14.753	-2.98423	0	0		Cluster_79672	992.196	303.643	-1.69529	0	0
Cluster_67542	157.883	49.696	-1.66838	0	0			Cluster_26232	6.176	1.983	-1.61782	1.68e-64	6.91e-66		Cluster_30261	108.006	13.476	-3.01173	0	0		Cluster_72722	468.116	111.716	-2.06305	0	0		Cluster_65548	429.936	146.8	-1.54464	0	0
Cluster_81194	9.386	215.846	4.53352	0	0			Cluster_46738	0.32	4.173	3.69792	1.77e-64	7.29e-66		Cluster_51931	3.03	125.143	5.36706	0	0		Cluster_71597	0.623	247.16	8.63649	0	0		Cluster_69929	157.676	1.963	-6.30464	0	0
Cluster_31034	128.766	61.006	-1.07761	0	0			Cluster_45034	4.076	0.34	-3.57831	2.3e-64	9.49e-66		Cluster_28355	201.39	61.75	-1.70299	0	0		Cluster_29077	195.233	60.683	-1.68396	0	0		Cluster_64751	774.47	376.05	-1.03946	0	0
Cluster_53928	0.236	40.566	7.41435	0	0			Cluster_21629	3.366	0.806	-2.03388	2.49e-64	1.03e-65		Cluster_29077	195.233	57.14	-1.76951	0	0		Cluster_71675	1.44	216.736	7.23435	0	0		Cluster_33705	77.326	6.323	-3.59677	0	0
Cluster_45441	106.856	37.833	-1.49651	0	0			Cluster_76774	0.743	10.823	3.88498	3.04e-64	1.26e-65		Cluster_68189	884.61	377.636	-1.21501	0	0		Cluster_46729	133.406	13.04	-3.35589	0	0		Cluster_52744	303.633	101.883	-1.56707	0	0
Cluster_70474	243.303	96.003	-1.33677	0	0			Cluster_52933	5.14	0.53	-3.24963	3.28e-64	1.36e-65		Cluster_60617	1.913	150.533	6.303	0	0		Cluster_77599	1.33	352.13	8.0542	0	0		Cluster_52409	117.57	10.223	-3.51356	0	0
Cluster_23558	72.806	30.313	-1.26715	0	0			Cluster_53015	15.723	6.126	-1.33782	3.85e-64	1.6e-65		Cluster_31034	128.766	21.57	-2.57032	0	0		Cluster_67807	297.256	51.756	-2.52001	0	0		Cluster_26374	82.896	13.7	-2.58822	0	0
Cluster_31713	42.436	8.383	-2.34243	0	0			Cluster_60210	11.643	25.223	1.10285	4.94e-64	2.05e-65		Cluster_46729	133.406	10.876	-3.61262	0	0		Cluster_52484	143.62	12.166	-3.5575	0	0		Cluster_70969	19.16	202.663	3.41175	0	0
Cluster_56952	155.376	60.54	-1.35919	0	0			Cluster_73214	7.73	0.366	-4.39025	2.33e-63	9.79e-65		Cluster_80990	25.8	633.57	4.66119	0	0		Cluster_39788	9.443	109.773	3.54522	0	0		Cluster_21343	16.78	74.55	2.1462	0	0
Cluster_39473	0.446	27.306	5.93991	0	0			Cluster_80562	56.606	19.976	-1.50531	2.47e-63	1.04e-64		Cluster_66447	179.373	4.99	-5.16371	0	0		Cluster_20584	59.033	8.16	-2.85766	0	0		Cluster_28516	13.916	86.906	2.65	0	0
Cluster_75268	97.18	267.136	1.46474	0	0			Cluster_75583	13.916	34.66	1.3167	2.9e-63	1.22e-64		Cluster_71175	7.31	216.493	4.89809	0	0		Cluster_59622	5.34	141.426	4.73062	0	0		Cluster_59017	368.29	129.416	-1.50161	0	0
Cluster_49142	4.216	42.733	3.34439	0	0			Cluster_41140	3.736	0.006	-8.8662	4.08e-63	1.71e-64		Cluster_33862	37.976	169.143	2.15629	0	0		Cluster_60820	173.36	15.143	-3.51863	0	0		Cluster_29947	157.493	48.033	-1.70903	0	0
Cluster_56893	140.333	51.7	-1.43919	0	0			Cluster_28550	4.366	0.973	-2.18763	5.02e-63	2.12e-64		Cluster_35514	90.686	3.743	-4.58945	0	0		Cluster_32322	99.746	10.856	-3.20098	0	0		Cluster_38293	2.57	71.866	4.80305	0	0
Cluster_76628	96.86	279	1.53129	0	0			Cluster_20421	1.51	0.116	-3.6993	5.5e-63	2.32e-64		Cluster_56952	155.376	9.966	-3.95495	0	0		Cluster_69791	0.943	206.95	7.77824	0	0		Cluster_77729	0.506	330.063	9.35152	0	0
Cluster_21996	39.07	11.626	-1.74532	0	0			Cluster_72922	12.006	2.046	-2.51953	6.91e-63	2.92e-64		Cluster_78933	1358.16	484.92	-1.47999	0	0		Cluster_20558	0.093	50.136	9.10878	0	0		Cluster_32763	11.583	87.6	2.91474	0	0
Cluster_57983	16.266	77.02	2.24617	0	0			Cluster_53178	0	5.16	9.47373	1.12e-62	4.77e-64		Cluster_58841	739.983	337.083	-1.12987	0	0		Cluster_65808	1.396	166.57	6.90089	0	0		Cluster_72982	0.89	188.986	7.7317	0	0
Cluster_40437	52.78	10.973	-2.25984	0	0			Cluster_38019	0.32	3.533	3.46125	1.21e-62	5.16e-64		Cluster_37865	1.04	91.32	6.45941	0	0		Cluster_49743	218.886	47.83	-2.18786	0	0		Cluster_39788	9.443	92.41	3.29561	0	0
Cluster_43499	30.856	1.416	-4.43782	0	0			Cluster_37552	8.34	16.81	1.0235	2.13e-62	9.09e-64		Cluster_70969	19.16	245.206	3.69087	0	0		Cluster_32207	139.22	28.31	-2.29199	0	0		Cluster_32322	99.746	17.026	-2.54781	0	0
Cluster_56308	78.993	17.943	-2.13596	0	0			Cluster_5281	1.146	0.06	-4.23795	2.84e-62	1.21e-63		Cluster_77807	9.386	333.623	5.16971	0	0		Cluster_78659	0.583	483.653	9.69954	0	0		Cluster_70615	26.043	214.666	3.05116	0	0
Cluster_64393	10.57	71.61	2.7617	0	0			Cluster_40950	2.353	8.03	1.75666	3.43e-62	1.47e-63		Cluster_52744	303.633	82.9	-1.86976	0	0		Cluster_76018	555.43	128.976	-2.09646	0	0		Cluster_47042	1.32	82.41	5.97039	0	0
Cluster_66779	41.413	137.45	1.73154	0	0			Cluster_8293	0.04	1.12	4.79202	4.75e-62	2.03e-63		Cluster_65572	172.59	1.55	-6.79508	0	0		Cluster_55272	234.726	49.42	-2.24657	0	0		Cluster_531	34.396	4.92	-2.79933	0	0
Cluster_55995	117.773	39.466	-1.57815	0	0			Cluster_40262	10.31	3.783	-1.44781	6.5e-62	2.79e-63		Cluster_35345	109.24	11.16	-3.29343	0	0		Cluster_58904	494.18	188.63	-1.38541	0	0		Cluster_43150	77.61	2.46	-4.96228	0	0
Cluster_80690	10.526	174.99	4.06558	0	0			Cluster_71945	8.863	0	-9.42653	6.67e-62	2.86e-63		Cluster_81007	17.61	601.203	5.13667	0	0		Cluster_47785	135.26	14.37	-3.238	0	0		Cluster_44397	92.66	7.2	-3.67658	0	0
Cluster_47556	47.116	6.673	-2.82274	0	0			Cluster_37159	0	3.59	9.45026	7.16e-62	3.08e-63		Cluster_46398	136.77	13.326	-3.34661	0	0		Cluster_20567	0.073	50.653	9.43422	0	0		Cluster_35405	116.58	22.5	-2.36549	0	0
Cluster_23625	6.773	31.573	2.22229	0	0			Cluster_74268	9.993	0	-9.42492	7.56e-62	3.25e-63		Cluster_57725	0.796	145.223	7.5154	0	0		Cluster_33332	0.24	87.21	8.50488	0	0		Cluster_33332	0.24	68.943	8.1659	0	0
Cluster_29529	84.856	34.186	-1.30884	0	0			Cluster_69491	6.64	0.39	-4.05759	8.34e-62	3.59e-63		Cluster_54293	0.51	143.693	8.14527	0	0		Cluster_78690	24.493	386.313	3.98734	0	0		Cluster_57065	324.116	110.216	-1.55436	0	0
Cluster_28887	35.663	6.7	-2.41366	0	0			Cluster_35567	5.41	12.343	1.19427	1.15e-61	4.96e-63		Cluster_45719	180.01	31.813	-2.4993	0	0		Cluster_34613	165.536	372.17	1.17246	0	0		Cluster_78136	0.923	300.32	8.35006	0	0
Cluster_64096	130.716	40.876	-1.67373	0	0			Cluster_5409	1.396	0	-9.4192	1.18e-61	5.11e-63		Cluster_79617	0.973	547.793	9.16137	0	0		Cluster_54743	0.363	141.03	8.60038	0	0		Cluster_871	36.97	5.836	-2.65624	0	0
Cluster_871	36.97	15.163	-1.2832	0	0			Cluster_1454	2.843	0.91	-1.6419	1.72e-61	7.47e-63		Cluster_28038	87.016	8.613	-3.33696	0	0		Cluster_45025	13.733	126.62	3.20923	0	0		Cluster_20558	0.093	37.256	8.682	0	0
Cluster_50817	63.213	13.01	-2.28009	0	0			Cluster_35959	0.456	3.753	3.0064	1.76e-61	7.62e-63		Cluster_65188	172.73	7.13	-4.5905	0	0		Cluster_44256	161.176	28.396	-2.50534	0	0		Cluster_71781	1.523	163.626	6.74676	0	0
Cluster_73962	205.716	67.71	-1.60212	0	0			Cluster_79948	86.113	40.656	-1.03242	1.83e-61	7.97e-63		Cluster_49676	0.13	172.733	10.3861	0	0		Cluster_70969	19.16	229.043	3.58208	0	0		Cluster_63777	121.966	1.106	-6.77767	0	0
Cluster_47379	71.566	18.523	-1.94929	0	0			Cluster_51228	4.213	11.99	1.51623	1.99e-61	8.64e-63		Cluster_43876	104.87	4.22	-4.62541	0	0		Cluster_71412	0.253	281.886	10.1194	0	0		Cluster_68297	2.306	138.073	5.9015	0	0
Cluster_66626	4.966	59.253	3.57896	0	0			Cluster_45898	0.713	4.913	2.79886	2.16e-61	9.4e-63		Cluster_50165	0.823	119.303	7.18471	0	0		Cluster_65188	172.73	11.263	-3.93873	0	0		Cluster_76326	3.216	211.186	6.04779	0	0
Cluster_47481	0.42	30.843	6.20996	0	0			Cluster_40395	3.833	0	-9.41107	2.22e-61	9.68e-63		Cluster_65343	16.33	197.61	3.6009	0	0		Cluster_44483	108.583	7.566	-3.84088	0	0		Cluster_58904	494.18	214.44	-1.19729	0	0
Cluster_34968	53.653	13.7	-1.96885	0	0			Cluster_36751	3.643	0.436	-3.09355	2.5e-61	1.09e-62		Cluster_53249	92.893	317.796	1.78196	0	0		Cluster_64961	208.173	550.01	1.41023	0	0		Cluster_76571	15.336	242.76	3.99248	0	0
Cluster_67623	65.073	6.533	-3.30567	0	0			Cluster_6032	1.396	0	-9.40768	2.89e-61	1.26e-62		Cluster_35405	116.58	14.306	-3.02235	0	0		Cluster_78136	0.923	378.16	8.67778	0	0		Cluster_34157	12.24	89.17	2.8696	0	0
Cluster_63584	83.49	17.13	-2.29192	0	0			Cluster_32006	3.143	0	-9.4055	3.42e-61	1.5e-62		Cluster_33186	17.55	118.936	2.76709	0	0		Cluster_20845	0.09	49.353	9.07664	0	0		Cluster_77585	0.603	296.976	8.94952	0	0
Cluster_63923	2.466	48.023	4.28574	0	0			Cluster_63863	6.466	0	-9.40293	4.17e-61	1.83e-62		Cluster_42854	137.576	17.146	-2.99636	0	0		Cluster_55062	0.586	128.556	7.78269	0	0		Cluster_51984	167.4	33.946	-2.29492	0	0
Cluster_34157	12.24	50.06	2.02981	0	0			Cluster_4618	0.163	1.39	3.11177	6.94e-61	3.06e-62		Cluster_34114	6.92	93.136	3.75441	0	0		Cluster_48055	114.46	7.616	-3.90894	0	0		Cluster_79917	424.306	1166.11	1.47153	0	0
Cluster_42946	82.016	26.37	-1.63348	0	0			Cluster_15261	0	1.503	9.41654	9.75e-61	4.3e-62		Cluster_72082	477.096	118.713	-1.99667	0	0		Cluster_66922	216.696	24.943	-3.12359	0	0		Cluster_29783	1.536	53.94	5.13038	0	0
Cluster_76725	95.763	7.076	-3.75544	0	0			Cluster_65645	6.833	18.483	1.42717	1.07e-60	4.72e-62		Cluster_48532	143.956	15.086	-3.24056	0	0		Cluster_61132	544.843	218.296	-1.31783	0	0		Cluster_20188	19.49	71.446	1.87842	0	0
Cluster_5352	28.106	9.136	-1.62349	0	0			Cluster_53031	16.386	6.936	-1.25373	1.13e-60	5.01e-62		Cluster_80813	54.48	656.86	3.62393	0	0		Cluster_65572	172.59	11.433	-3.92082	0	0		Cluster_61720	13.886	140.49	3.34386	0	0
Cluster_63141	3.05	48.316	3.98686	0	0			Cluster_14230	1.456	0	-9.38231	2.05e-60	9.07e-62		Cluster_30141	110.93	16.606	-2.73224	0	0		Cluster_46114	220.09	56.07	-1.97246	0	0		Cluster_14956	2.14	31.156	3.86787	0	0
Cluster_1466	15.926	3.12	-2.3484	0	0			Cluster_75942	40.523	17.906	-1.17717	2.6e-60	1.15e-61		Cluster_60671	0.38	172.893	8.82278	0	0		Cluster_27000	88.486	12.47	-2.82786	0	0		Cluster_72273	220.186	25.94	-3.08025	0	0
Cluster_29324	29.293	4.093	-2.83111	0	0			Cluster_27387	2.22	6.506	1.54506	2.84e-60	1.26e-61		Cluster_64409	368.733	95.923	-1.93331	0	0		Cluster_47042	1.32	97.326	6.21072	0	0		Cluster_24716	10.293	67.47	2.7214	0	0
Cluster_69478	147.52	45.123	-1.70791	0	0			Cluster_49612	3.043	9.576	1.68149	3.34e-60	1.49e-61		Cluster_79612	428.246	4.643	-6.48596	0	0		Cluster_75079	907.976	354.686	-1.35121	0	0		Cluster_35124	71.556	5.27	-3.75543	0	0
Cluster_41307	60.79	15.593	-1.96307	0	0			Cluster_73470	3.52	14.996	2.08189	4.54e-60	2.02e-61		Cluster_73954	35.726	309.793	3.13419	0	0		Cluster_48943	257.866	73.036	-1.82062	0	0		Cluster_43040	77.786	3.653	-4.40095	0	0
Cluster_23756	40.56	11.876	-1.76963	0	0			Cluster_52072	4.733	0	-9.36981	5.32e-60	2.38e-61		Cluster_77816	5.33	314.616	5.90324	0	0		Cluster_59120	160.296	15.496	-3.37359	0	0		Cluster_66025	260.613	60.093	-2.11129	0	0
Cluster_72139	60.88	182.196	1.58459	0	0			Cluster_36709	2.606	7.996	1.60454	5.4e-60	2.41e-61		Cluster_66025	260.613	40.486	-2.68109	0	0		Cluster_63813	160.233	10.143	-3.98774	0	0		Cluster_50165	0.823	86.02	6.70512	0	0
Cluster_41750	0.51	26.19	5.67397	0	0			Cluster_19960	0	1.556	9.38923	7.88e-60	3.53e-61		Cluster_36826	1.203	83.913	6.12931	0	0		Cluster_67741	223.5	27.373	-3.03829	0	0		Cluster_67741	223.5	39.616	-2.49828	0	0
Cluster_4688	0.28	9.173	5.01948	0	0			Cluster_67526	0.13	5.326	5.37206	8.99e-60	4.03e-61		Cluster_76719	1553.82	721.703	-1.09525	0	0		Cluster_42854	137.576	20.883	-2.71944	0	0		Cluster_63513	15.023	146.77	3.2947	0	0
Cluster_34114	6.92	38.01	2.45975	0	0			Cluster_1389	3.26	1.183	-1.46281	9.38e-60	4.21e-61		Cluster_71336	3.683	197.75	5.75918	0	0		Cluster_63012	5.613	143.153	4.67589	0	0		Cluster_69442	9.106	153.53	4.08402	0	0
Cluster_76591	211.543	62.976	-1.74302	0	0			Cluster_46980	0.78	5.12	2.70766	9.92e-60	4.45e-61		Cluster_18950	0.54	36.776	6.08513	0	0		Cluster_4758	30.76	1.07	-4.83945	0	0		Cluster_33149	85.54	11.873	-2.8379	0	0
Cluster_38395	2.11	28.31	3.74858	0	0			Cluster_59904	4.266	0.053	-6.27605	1.59e-59	7.17e-61		Cluster_21343	16.78	82.736	2.29982	0	0		Cluster_25521	0.82	54.66	6.05819	0	0		Cluster_67315	0.216	174.996	9.64375	0	0
Cluster_77472	12.513	113.083	3.18124	0	0			Cluster_47214	5.583	1	-2.48841	1.6e-59	7.21e-61		Cluster_75652	5.673	250.84	5.49243	0	0		Cluster_45782	0.18	124.176	9.41698	0	0		Cluster_35502	0.153	75.963	8.95596	0	0
Cluster_54476	86.833	24.736	-1.81165	0	0			Cluster_40554	3.736	0	-9.35393	1.77e-59	8e-61		Cluster_41477	108.953	8.533	-3.6801	0	0		Cluster_28797	2.843	65.363	4.5277	0	0		Cluster_40275	99.82	13.37	-2.89058	0	0
Cluster_12512	31.056	10.68	-1.54635	0	0			Cluster_35568	7.4	2.356	-1.64193	1.83e-59	8.29e-61		Cluster_22431	0.136	59.776	8.79732	0	0		Cluster_60617	1.913	128.516	6.06936	0	0		Cluster_22097	6.606	51.56	2.9653	0	0
Cluster_80805	532.123	193.033	-1.45245	0	0			Cluster_12523	0	1.436	9.37762	1.89e-59	8.55e-61		Cluster_67976	512.433	165.22	-1.62795	0	0		Cluster_57065	324.116	97.763	-1.72956	0	0		Cluster_65343	16.33	156.216	3.26004	0	0
Cluster_20418	5.233	22.586	2.10484	0	0			Cluster_57953	12.396	25.21	1.01797	1.9e-59	8.61e-61		Cluster_45441	106.856	5.55	-4.25678	0	0		Cluster_71781	1.523	194.65	7.00127	0	0		Cluster_45441	106.856	13.426	-2.98723	0	0
Cluster_71555	232.863	94.233	-1.29909	0	0			Cluster_46693	9.073	18.8	1.04955	1.92e-59	8.73e-61		Cluster_35910	1.786	80.046	5.48303	0	0		Cluster_71336	3.683	183.08	5.64306	0	0		Cluster_79612	428.246	48.94	-3.10848	0	0
Cluster_32434	32.72	5.183	-2.65877	0	0			Cluster_38045	2.133	7.246	1.74794	2.1e-59	9.54e-61		Cluster_20619	0.073	51.896	9.48449	0	0		Cluster_70244	1.02	188.16	7.51965	0	0		Cluster_49676	0.13	114.853	9.79275	0	0
Cluster_79805	448.41	170.473	-1.38655	0	0			Cluster_62239	14.26	4.796	-1.56369	2.18e-59	9.9e-61		Cluster_69442	9.106	191.35	4.40304	0	0		Cluster_9037	0.07	39.72	9.15373	0	0		Cluster_48479	195.62	53.17	-1.87581	0	0
Cluster_61807	69.02	12.576	-2.45249	0	0			Cluster_13800	5.006	2.143	-1.22534	2.32e-59	1.06e-60		Cluster_70748	1.96	192.773	6.633	0	0		Cluster_40325	106.09	10.753	-3.3044	0	0		Cluster_61172	107.453	3.426	-4.96187	0	0
Cluster_36992	60.286	17.54	-1.77587	0	0			Cluster_54771	4.286	0.013	-8.14395	2.72e-59	1.24e-60		Cluster_20841	68.343	12.05	-2.49892	0	0		Cluster_27172	111.713	23.713	-2.23759	0	0		Cluster_69068	24.546	192.206	2.97406	0	0
Cluster_44774	71.736	21.06	-1.7657	0	0			Cluster_49714	0.483	4.486	3.23048	3.19e-59	1.46e-60		Cluster_47415	12.226	128.246	3.39677	0	0		Cluster_77412	1450.82	665.936	-1.1197	0	0		Cluster_74590	0.57	209.673	8.5294	0	0
Cluster_65285	0.236	47.033	7.63601	0	0			Cluster_57702	6.956	1.246	-2.4681	3.51e-59	1.6e-60		Cluster_55062	0.586	132.23	7.82609	0	0		Cluster_33862	37.976	154.21	2.02368	0	0		Cluster_68753	3.2	131.786	5.38596	0	0
Cluster_53974	132.103	52.613	-1.32812	0	0			Cluster_62650	0	5.986	9.36906	3.57e-59	1.64e-60		Cluster_71677	631.313	212.746	-1.55784	0	0		Cluster_78902	611.423	117.993	-2.3582	0	0		Cluster_64781	203.32	36.776	-2.4547	0	0
Cluster_41424	3.33	32.413	3.28945	0	0			Cluster_1778	4.18	1.766	-1.24774	4.22e-59	1.94e-60		Cluster_29783	1.536	67.35	5.45459	0	0		Cluster_70474	243.303	29.73	-3.02279	0	0		Cluster_36404	68.39	4.183	-4.02721	0	0
Cluster_74533	218.776	77.79	-1.48716	0	0			Cluster_62440	3.78	12.403	1.72128	4.29e-59	1.97e-60		Cluster_49713	338.7	114.44	-1.55791	0	0		Cluster_26560	0.883	55.08	5.97382	0	0		Cluster_76912	164.75	557.863	1.77122	0	0
Cluster_70191	181.576	66.116	-1.45314	0	0			Cluster_44882	16.786	7.913	-1.09273	4.95e-59	2.28e-60		Cluster_20601	0.046	56.77	10.2193	0	0		Cluster_43722	129.87	18.33	-2.8256	0	0		Cluster_40325	106.09	16.626	-2.67046	0	0
Cluster_63738	67.666	167.79	1.31426	0	0			Cluster_43259	0	3.86	9.36379	5.29e-59	2.44e-60		Cluster_60820	173.36	17.086	-3.33676	0	0		Cluster_55951	0.33	135.343	8.66861	0	0		Cluster_33945	7.523	73.936	3.30299	0	0
Cluster_19918	0.15	10.136	6.07164	0	0			Cluster_16071	2.64	0.683	-1.91282	5.36e-59	2.47e-60		Cluster_33945	7.523	90.083	3.59217	0	0		Cluster_41851	0.756	85.683	6.81181	0	0		Cluster_23558	72.806	14.386	-2.33191	0	0
Cluster_79118	7.61	116.403	3.94291	0	0			Cluster_27531	0.076	2.07	4.72898	8.09e-59	3.75e-60		Cluster_20610	0.06	53.156	9.80209	0	0		Cluster_62968	137.453	5.413	-4.66282	0	0		Cluster_25859	0.11	54.906	8.94387	0	0
Cluster_69791	0.943	50.04	5.73187	0	0			Cluster_3788	1.27	0	-9.33193	9.13e-59	4.23e-60		Cluster_65548	429.936	131.116	-1.7078	0	0		Cluster_47220	195.193	45.466	-2.10113	0	0		Cluster_57040	9.38	113.39	3.59863	0	0
Cluster_42485	50.27	10.816	-2.21083	0	0			Cluster_24634	0	2.256	9.35608	9.39e-59	4.35e-60		Cluster_32010	150.493	34.916	-2.09773	0	0		Cluster_62438	9.786	147.493	3.91799	0	0		Cluster_70171	792.366	375.406	-1.06904	0	0
Cluster_43040	77.786	25.45	-1.60849	0	0			Cluster_65909	0.213	5.25	4.59119	1.02e-58	4.73e-60		Cluster_63813	160.233	8.886	-4.16895	0	0		Cluster_35124	71.556	1.88	-5.25175	0	0		Cluster_41519	0.813	68.063	6.38677	0	0
Cluster_37602	144.9	72.016	-1.00254	0	0			Cluster_1892	1.403	3.663	1.36182	1.09e-58	5.07e-60		Cluster_74840	31.82	300.846	3.25605	0	0		Cluster_51134	1.963	100.23	5.6706	0	0		Cluster_71047	10.056	161.336	4.00996	0	0
Cluster_73527	299.026	134.026	-1.15794	0	0			Cluster_6415	1.78	0.336	-2.41468	1.66e-58	7.75e-60		Cluster_20988	0.07	54.4	9.59685	0	0		Cluster_62922	221.94	38.366	-2.52716	0	0		Cluster_59120	160.296	26.356	-2.60077	0	0
Cluster_71957	181.313	63.17	-1.51983	0	0			Cluster_72107	6.35	0.156	-5.29717	1.81e-58	8.43e-60		Cluster_33705	77.326	3.186	-4.58912	0	0		Cluster_59715	45.466	225.026	2.31126	0	0		Cluster_46875	2.063	75.573	5.1953	0	0
Cluster_72708	2.403	59.143	4.62474	0	0			Cluster_78118	29.986	61.35	1.02664	1.83e-58	8.56e-60		Cluster_37463	62.283	212.063	1.77437	0	0		Cluster_39126	0.85	78.743	6.53501	0	0		Cluster_57742	0.196	122.933	9.28351	0	0
Cluster_77879	189.79	46.993	-2.00647	0	0			Cluster_55517	2.37	9.11	1.92114	1.86e-58	8.69e-60		Cluster_72273	220.186	12.896	-4.07858	0	0		Cluster_43572	4.42	90.526	4.36168	0	0		Cluster_79617	0.973	354.856	8.52098	0	0
Cluster_67104	10.276	69.05	2.75041	0	0			Cluster_794	1.873	0.436	-2.10377	2.29e-58	1.07e-59		Cluster_47785	135.26	15.373	-3.14202	0	0		Cluster_66447	179.373	15.943	-3.49551	0	0		Cluster_20223	40.003	5.223	-2.9277	0	0
Cluster_77774	182.283	406.026	1.16888	0	0			Cluster_41739	3.476	0.29	-3.5601	2.39e-58	1.12e-59		Cluster_60604	238.78	45.61	-2.37795	0	0		Cluster_76002	0.376	323.09	9.743	0	0		Cluster_20570	2.356	32.783	3.80267	0	0
Cluster_68697	93.513	20.083	-2.22137	0	0			Cluster_36423	4.463	0.846	-2.42228	2.59e-58	1.22e-59		Cluster_21948	1.006	44.496	5.46397	0	0		Cluster_53974	132.103	12.26	-3.43448	0	0		Cluster_24643	0.82	40.77	5.64722	0	0
Cluster_20473	0.726	11.553	4.00306	0	0			Cluster_31777	4.333	0.943	-2.23483	2.68e-58	1.26e-59		Cluster_79429	381.733	6.38	-5.87958	0	0		Cluster_72279	238.81	25.06	-3.25737	0	0		Cluster_48055	114.46	16.32	-2.80508	0	0
Cluster_72279	238.81	99.156	-1.2676	0	0			Cluster_24544	3.566	0.833	-2.11447	2.68e-58	1.26e-59		Cluster_64781	203.32	23.936	-3.07626	0	0		Cluster_39393	78.87	2.626	-4.91046	0	0		Cluster_77807	9.386	234.23	4.65065	0	0
Cluster_30603	43.616	11.263	-1.94832	0	0			Cluster_4333	1.336	0.153	-3.10473	3.39e-58	1.6e-59		Cluster_14956	2.14	36.813	4.11071	0	0		Cluster_79535	6.356	356.2	5.81875	0	0		Cluster_78938	1067.19	421.27	-1.33073	0	0
Cluster_61720	13.886	69.94	2.33332	0	0			Cluster_23429	2.81	0.5	-2.45854	3.62e-58	1.71e-59		Cluster_32763	11.583	97.236	3.06728	0	0		Cluster_78938	1067.19	372.316	-1.51958	0	0		Cluster_24184	85.253	20.376	-2.05751	0	0
Cluster_64990	7.063	57.83	3.03525	0	0			Cluster_7398	0.013	1.023	6.32451	4.89e-58	2.31e-59		Cluster_26374	82.896	10.826	-2.92599	0	0		Cluster_60604	238.78	51.276	-2.21772	0	0		Cluster_42514	12.673	96.583	2.93812	0	0
Cluster_53249	92.893	188.91	1.02415	0	0			Cluster_12156	2.683	0.76	-1.82503	5.21e-58	2.47e-59		Cluster_79805	448.41	25.8	-4.0908	0	0		Cluster_28355	201.39	73.163	-1.45765	0	0		Cluster_52484	143.62	25.803	-2.46984	0	0
Cluster_75201	55.513	180.633	1.70707	0	0			Cluster_41311	5.193	1.04	-2.31876	8.45e-58	4.01e-59		Cluster_55763	147.623	14.14	-3.38229	0	0		Cluster_20682	0.03	55.036	10.735	0	0		Cluster_21996	39.07	2.796	-3.80102	0	0
Cluster_71562	5.23	63.473	3.6036	0	0			Cluster_43589	1.6	6.57	2.01449	9.14e-58	4.34e-59		Cluster_71412	0.253	269.62	10.0588	0	0		Cluster_73530	0.766	216.43	8.14029	0	0		Cluster_49493	195.123	54.723	-1.82823	0	0
Cluster_70969	19.16	95.373	2.31764	0	0			Cluster_22766	2.363	6.006	1.35218	1e-57	4.76e-59		Cluster_4758	30.76	1.063	-4.85192	0	0		Cluster_34638	0.233	79.33	8.40424	0	0		Cluster_62434	0.553	112.04	7.65403	0	0
Cluster_75932	0.403	73.463	7.50961	0	0			Cluster_5271	0.996	0.01	-6.85931	1.06e-57	5.06e-59		Cluster_35502	0.153	97.51	9.3255	0	0		Cluster_44291	5.796	93.266	4.0179	0	0		Cluster_48123	144.43	30.336	-2.24675	0	0
Cluster_49053	0	73.166	13.43	0	0			Cluster_31161	2.49	7.1	1.5189	1.45e-57	6.89e-59		Cluster_34358	0.203	88.576	8.78029	0	0		Cluster_41519	0.813	79.816	6.61895	0	0		Cluster_48882	80.023	3.536	-4.49904	0	0
Cluster_22294	30.416	8.153	-1.89997	0	0			Cluster_42793	3.646	10.006	1.45673	1.63e-57	7.78e-59		Cluster_61617	736.366	345.92	-1.08494	0	0		Cluster_27727	88.516	14.31	-2.63114	0	0		Cluster_42880	111.466	18.81	-2.55489	0	0
Cluster_70372	16.64	87.94	2.4049	0	0			Cluster_39788	9.443	3.496	-1.4516	2.06e-57	9.89e-59		Cluster_33731	18.666	115.106	2.63028	0	0		Cluster_72082	477.096	142.576	-1.73993	0	0		Cluster_76408	1096.35	520.396	-1.06819	0	0
Cluster_33830	105.21	48.456	-1.11695	0	0			Cluster_53947	7.116	16.653	1.22028	2.51e-57	1.21e-58		Cluster_44656	110.736	9.26	-3.56925	0	0		Cluster_38353	116.39	18.4	-2.66711	0	0		Cluster_40220	0.423	66.77	7.30585	0	0
Cluster_65062	218.653	101.583	-1.10305	0	0			Cluster_56127	0.003	5.766	10.4236	4.84e-57	2.34e-58		Cluster_62968	137.453	3.566	-5.25418	0	0		Cluster_79315	1.83	362.04	7.63846	0	0		Cluster_20720	0.133	31.046	7.89965	0	0
Cluster_79788	1.876	109.293	5.86815	0	0			Cluster_19801	4.706	1.93	-1.29144	5.38e-57	2.6e-58		Cluster_69551	0.3	229.36	9.58263	0	0		Cluster_52409	117.57	9.5	-3.63084	0	0		Cluster_42854	137.576	31.236	-2.13183	0	0
Cluster_70169	147.99	48.306	-1.60084	0	0			Cluster_47806	3.306	0.146	-4.49537	5.62e-57	2.72e-58		Cluster_42758	6.753	99.173	3.88385	0	0		Cluster_63691	220.473	39.426	-2.48341	0	0		Cluster_20588	0.09	32.456	8.48953	0	0
Cluster_30777	0	47.313	13.3928	0	0			Cluster_36667	0.386	3.406	3.11786	5.68e-57	2.75e-58		Cluster_52484	143.62	15.793	-3.17033	0	0		Cluster_40123	145.676	30.26	-2.26905	0	0		Cluster_67161	189.77	30.116	-2.64669	0	0
Cluster_67161	189.77	79.383	-1.25554	0	0			Cluster_74558	0	9.243	9.29346	9.21e-57	4.47e-58		Cluster_78659	0.583	436.59	9.56502	0	0		Cluster_74273	3.113	195.24	5.9768	0	0		Cluster_67132	194.93	32.573	-2.57825	0	0
Cluster_24756	1.36	17.26	3.668	0	0			Cluster_78681	13.733	0	-9.26856	9.49e-57	4.61e-58		Cluster_24184	85.253	14.626	-2.53749	0	0		Cluster_47290	166.58	34.156	-2.28715	0	0		Cluster_63141	3.05	104.903	5.10821	0	0
Cluster_52748	78.383	23.036	-1.76964	0	0			Cluster_5019	0.3	1.636	2.4826	9.54e-57	4.64e-58		Cluster_62536	0.306	169.47	9.12169	0	0		Cluster_33705	77.326	6.053	-3.676	0	0		Cluster_20567	0.073	33.66	8.84678	0	0
Cluster_65788	3.873	48.803	3.65536	0	0			Cluster_38332	3.69	0.493	-2.91584	1.03e-56	5.05e-58		Cluster_40088	0.156	108.966	9.43521	0	0		Cluster_62373	0.513	139.496	8.09494	0	0		Cluster_81007	17.61	418.016	4.58706	0	0
Cluster_32200	0	48.443	13.3775	0	0			Cluster_46724	6.393	1.496	-2.10943	1.11e-56	5.42e-58		Cluster_79376	1845.9	815.396	-1.15278	0	0		Cluster_31566	98.386	15.816	-2.63343	0	0		Cluster_69822	1.753	128.666	6.2098	0	0
Cluster_65079	35.603	113.42	1.6762	0	0			Cluster_20904	0	1.6	9.28991	1.18e-56	5.79e-58		Cluster_72217	10.636	203.613	4.27289	0	0		Cluster_42794	153.05	31.813	-2.26457	0	0		Cluster_70424	191.326	25.206	-2.91766	0	0
Cluster_35776	1.166	22.193	4.25278	0	0			Cluster_42331	4.253	10.94	1.35599	1.19e-56	5.82e-58		Cluster_67315	0.216	221.04	9.98796	0	0		Cluster_43013	5.996	90.346	3.9284	0	0		Cluster_28797	2.843	50.4	4.15379	0	0
Cluster_47233	72.21	21.966	-1.71352	0	0			Cluster_58218	0	4.956	9.2885	1.31e-56	6.41e-58		Cluster_20576	0.093	44.42	8.88705	0	0		Cluster_20841	68.343	14.96	-2.19197	0	0		Cluster_38007	95.773	15.71	-2.60029	0	0
Cluster_80823	2.416	135.966	5.82766	0	0			Cluster_26766	1.87	0.063	-4.90324	1.31e-56	6.45e-58		Cluster_42880	111.466	11.07	-3.32364	0	0		Cluster_68381	580.216	226.9	-1.35477	0	0		Cluster_60470	21.596	145.153	2.75616	0	0
Cluster_67986	12.12	71.993	2.57043	0	0			Cluster_53303	0.213	3.863	4.16891	1.36e-56	6.7e-58		Cluster_26386	0.943	54.913	5.86175	0	0		Cluster_38007	95.773	10.613	-3.1748	0	0		Cluster_63866	225.82	54.166	-2.0544	0	0
Cluster_72201	2.3	54.08	4.56312	0	0			Cluster_9955	0	1.316	9.2878	1.37e-56	6.75e-58		Cluster_28365	92.25	13.71	-2.74179	0	0		Cluster_46398	136.77	21.806	-2.64473	0	0		Cluster_75504	1.566	177.533	6.83893	0	0
Cluster_72017	0	131.19	13.3352	0	0			Cluster_36163	0	3.17	9.28691	1.46e-56	7.19e-58		Cluster_20618	0.073	46.36	9.3028	0	0		Cluster_36863	8.063	86.793	3.43132	0	0		Cluster_51206	156.38	34.696	-2.16681	0	0
Cluster_52601	11.98	56.093	2.22857	0	0			Cluster_68782	14.43	4.29	-1.7348	2.48e-56	1.22e-57		Cluster_71781	1.523	188.54	6.9594	0	0		Cluster_30068	78.843	0.103	-9.59518	0	0		Cluster_1161	50.283	13.833	-1.85617	0	0
Cluster_39933	9.923	44.506	2.16692	0	0			Cluster_65595	0.86	6.823	2.96701	3.9e-56	1.93e-57		Cluster_57040	9.38	132.296	3.82451	0	0		Cluster_71141	60.68	304.066	2.33205	0	0		Cluster_43722	129.87	27.846	-2.21498	0	0
Cluster_52363	77.273	23.176	-1.73761	0	0			Cluster_40794	6.19	1.606	-1.95058	5.26e-56	2.6e-57		Cluster_80805	532.123	28.036	-4.21404	0	0		Cluster_56640	0.39	122.1	8.30475	0	0		Cluster_33830	105.21	22.976	-2.19109	0	0
Cluster_33149	85.54	36.67	-1.22321	0	0			Cluster_640	1.4	0.23	-2.58781	7.63e-56	3.78e-57		Cluster_24716	10.293	74.643	2.86536	0	0		Cluster_67161	189.77	21.493	-3.13906	0	0		Cluster_66050	573.616	259.903	-1.13309	0	0
Cluster_72348	9.066	72.326	2.99726	0	0			Cluster_59215	12.3	24.806	1.0055	8.5e-56	4.22e-57		Cluster_79464	2.78	371.246	7.07946	0	0		Cluster_45441	106.856	10.696	-3.3204	0	0		Cluster_51336	190.623	52.603	-1.85554	0	0
Cluster_63561	0.946	36.913	5.28644	0	0			Cluster_65591	6.02	0	-9.23589	9.83e-56	4.88e-57		Cluster_65546	0.293	182.613	9.27741	0	0		Cluster_25478	1.47	49.49	5.07109	0	0		Cluster_78659	0.583	302.203	9.02319	0	0
Cluster_41695	60.166	17.63	-1.76813	0	0			Cluster_53985	7.216	1.606	-2.13351	9.91e-56	4.93e-57		Cluster_77599	1.33	297.22	7.82254	0	0		Cluster_49023	105.593	8.123	-3.70074	0	0		Cluster_52168	95.306	265.433	1.4844	0	0
Cluster_68753	3.2	49.23	3.95113	0	0			Cluster_752	0.273	1.473	2.45044	1.01e-55	5.01e-57		Cluster_23956	0.176	55.783	8.31616	0	0		Cluster_72273	220.186	21.686	-3.34936	0	0		Cluster_52636	284.87	105.383	-1.42846	0	0
Cluster_21730	16.456	2.203	-2.89685	0	0			Cluster_47371	9.46	3.156	-1.57335	1.06e-55	5.29e-57		Cluster_33149	85.54	8.373	-3.35005	0	0		Cluster_77816	5.33	257.87	5.60635	0	0		Cluster_77599	1.33	220.54	7.3831	0	0
Cluster_30505	60.236	21.96	-1.45789	0	0			Cluster_1410	1.73	0.363	-2.21141	1.3e-55	6.48e-57		Cluster_72179	7.003	186.52	4.75496	0	0		Cluster_68602	194.746	20.836	-3.21986	0	0		Cluster_46398	136.77	29.336	-2.20672	0	0
Cluster_28534	42.163	12.233	-1.78423	0	0			Cluster_4855	0.366	1.796	2.28825	2.03e-55	1.02e-56		Cluster_59120	160.296	18.186	-3.12947	0	0		Cluster_71783	38.706	258.27	2.74352	0	0		Cluster_33259	115.39	28.87	-1.9933	0	0
Cluster_531	34.396	15.356	-1.16052	0	0			Cluster_2984	1.776	0.386	-2.22313	2.13e-55	1.07e-56		Cluster_27612	1.34	56.513	5.38284	0	0		Cluster_40018	97.743	10.6	-3.20476	0	0		Cluster_76523	812.956	337.33	-1.26198	0	0
Cluster_81108	5.046	150.793	4.90725	0	0			Cluster_26457	11.04	5.466	-1.01119	2.59e-55	1.3e-56		Cluster_40275	99.82	9.306	-3.40951	0	0		Cluster_67315	0.216	194.336	9.79546	0	0		Cluster_61211	110.443	8.036	-3.77007	0	0
Cluster_54434	0.283	29.853	6.69943	0	0			Cluster_77455	14.376	35.77	1.31753	3e-55	1.51e-56		Cluster_40220	0.423	85.436	7.66928	0	0		Cluster_67560	266.126	54.363	-2.29422	0	0		Cluster_79699	43.166	378.05	3.14489	0	0
Cluster_20984	19.946	46.506	1.21881	0	0			Cluster_38124	2.696	0.15	-4.20018	3.39e-55	1.71e-56		Cluster_23900	72.516	10.543	-2.78267	0	0		Cluster_35906	0.096	94.86	9.89524	0	0		Cluster_67560	266.126	68.57	-1.95041	0	0
Cluster_52870	8.11	47.196	2.53466	0	0			Cluster_40010	12.99	5.926	-1.15027	4.58e-55	2.32e-56		Cluster_71783	38.706	267.716	2.80275	0	0		Cluster_42880	111.466	14.356	-2.95843	0	0		Cluster_49713	338.7	145.106	-1.21594	0	0
Cluster_23144	12.393	0.266	-5.56054	0	0			Cluster_5334	0	1.213	9.23183	7.28e-55	3.69e-56		Cluster_63691	220.473	37.203	-2.55706	0	0		Cluster_67542	157.883	9.936	-3.98615	0	0		Cluster_25521	0.82	39.113	5.57655	0	0
Cluster_62922	221.94	110.056	-1.00853	0	0			Cluster_9446	0.123	1.243	3.3406	8.21e-55	4.16e-56		Cluster_48055	114.46	10.203	-3.48116	0	0		Cluster_43575	152.02	31.81	-2.25638	0	0		Cluster_72279	238.81	42.453	-2.48573	0	0
Cluster_1815	0.396	7.83	4.32538	0	0			Cluster_60508	2.51	9.463	1.91293	9.59e-55	4.88e-56		Cluster_74273	3.113	200.33	6.02265	0	0		Cluster_78164	23.083	310.363	3.77122	0	0		Cluster_68670	647.31	299.996	-1.09892	0	0
Cluster_44847	17.556	60.983	1.79558	0	0			Cluster_35664	2.973	0	-9.19777	1.43e-54	7.28e-56		Cluster_55995	117.773	6.046	-4.27284	0	0		Cluster_69929	157.676	5.49	-4.84997	0	0		Cluster_32583	26.136	107.696	2.04704	0	0
Cluster_55315	19.996	72.443	1.86016	0	0			Cluster_24820	6.38	2.483	-1.35389	1.62e-54	8.31e-56		Cluster_66048	181.73	18.02	-3.32075	0	0		Cluster_53755	0.663	102.846	7.26637	0	0		Cluster_39393	78.87	8.846	-3.14982	0	0
Cluster_59977	10.39	56.626	2.45047	0	0			Cluster_17709	0.486	2.143	2.12431	1.91e-54	9.76e-56		Cluster_52441	0.223	127.943	9.16989	0	0		Cluster_43150	77.61	1.496	-5.69778	0	0		Cluster_32010	150.493	49.79	-1.59053	0	0
Cluster_61597	13.413	64.886	2.27129	0	0			Cluster_74940	1.343	10.043	2.90088	1.97e-54	1.01e-55		Cluster_32322	99.746	14.933	-2.73634	0	0		Cluster_51206	156.38	27.473	-2.50979	0	0		Cluster_80283	1.173	357.423	8.26188	0	0
Cluster_70256	52.483	149.816	1.51175	0	0			Cluster_36294	6.043	1.716	-1.7915	2.47e-54	1.27e-55		Cluster_33259	115.39	21.076	-2.44817	0	0		Cluster_36869	0.866	67.523	6.28376	0	0		Cluster_63691	220.473	54.096	-2.02267	0	0
Cluster_77932	133.38	24.546	-2.43298	0	0			Cluster_76976	0.286	8.53	4.87783	3.32e-54	1.71e-55		Cluster_29947	157.493	45.803	-1.78309	0	0		Cluster_39444	106.246	14.836	-2.84261	0	0		Cluster_23564	0	136.463	15.3407	0	0
Cluster_35124	71.556	27.5	-1.38016	0	0			Cluster_74174	8.266	0.8	-3.39667	3.62e-54	1.86e-55		Cluster_21749	0.07	53.85	9.58734	0	0		Cluster_47095	152.35	29.696	-2.36087	0	0		Cluster_31804	67.893	8.47	-3.00582	0	0
Cluster_73573	34.373	126.54	1.88284	0	0			Cluster_71399	13.906	30.166	1.11528	3.91e-54	2.02e-55		Cluster_68613	8.62	165.32	4.27145	0	0		Cluster_28391	61.773	4.486	-3.78165	0	0		Cluster_77456	0.673	233.626	8.44557	0	0
Cluster_76424	14.28	97.363	2.77403	0	0			Cluster_1243	0.18	1.263	2.81952	5.41e-54	2.8e-55		Cluster_31957	80.806	7.856	-3.35772	0	0		Cluster_37575	0.82	68.193	6.39555	0	0		Cluster_26755	2.32	44.116	4.25364	0	0
Cluster_24307	39.126	12.773	-1.61427	0	0			Cluster_24665	5.016	1.703	-1.56845	6.67e-54	3.45e-55		Cluster_47042	1.32	88.296	6.07445	0	0		Cluster_50155	0.153	120.056	9.6158	0	0		Cluster_60604	238.78	68.816	-1.78813	0	0
Cluster_36404	68.39	25.18	-1.44054	0	0			Cluster_34497	5.18	1.376	-1.93503	8.81e-54	4.56e-55		Cluster_78938	1067.19	375.96	-1.49857	0	0		Cluster_66025	260.613	57.603	-2.17085	0	0		Cluster_31539	0.646	47.993	6.20607	0	0
Cluster_21819	26	6.963	-1.90075	0	0			Cluster_43898	5.533	1.25	-2.15754	1.56e-53	8.13e-55		Cluster_46332	112.903	11.396	-3.29409	0	0		Cluster_79805	448.41	46.916	-3.24913	0	0		Cluster_49142	4.216	77.16	4.19693	0	0
Cluster_78164	23.083	130.873	2.504	0	0			Cluster_66691	0.816	6.653	3.01157	1.6e-53	8.32e-55		Cluster_61398	241.323	52.506	-2.19598	0	0		Cluster_79617	0.973	393.533	8.67131	0	0		Cluster_56893	140.333	24.296	-2.52642	0	0
Cluster_69003	0.796	41.656	5.7106	0	0			Cluster_57288	11.816	4.133	-1.52118	1.84e-53	9.58e-55		Cluster_79315	1.83	362.963	7.65054	0	0		Cluster_71526	8.953	171.936	4.26927	0	0		Cluster_39444	106.246	21.09	-2.33292	0	0
Cluster_69822	1.753	44.706	4.68189	0	0			Cluster_52604	12.143	4.666	-1.3983	1.94e-53	1.01e-54		Cluster_40123	145.676	29.97	-2.28254	0	0		Cluster_35933	12.066	92.37	2.93631	0	0		Cluster_44656	110.736	19.876	-2.46931	0	0
Cluster_61694	66.24	14.603	-2.18473	0	0			Cluster_51151	3.79	0.313	-3.59928	2.25e-53	1.18e-54		Cluster_1161	50.283	10.923	-2.20259	0	0		Cluster_38213	125.35	24.81	-2.33431	0	0		Cluster_62922	221.94	56.896	-1.9538	0	0
Cluster_69979	48.626	140.686	1.53215	0	0			Cluster_38158	8.373	3.036	-1.45796	2.51e-53	1.31e-54		Cluster_50517	2.043	93.74	5.53525	0	0		Cluster_79612	428.246	45.01	-3.24977	0	0		Cluster_73527	299.026	68.136	-2.12358	0	0
Cluster_36030	29.87	74.983	1.33057	0	0			Cluster_59771	4.816	0.456	-3.36671	3.03e-53	1.59e-54		Cluster_51206	156.38	25.446	-2.6131	0	0		Cluster_21068	0.066	43.316	9.34716	0	0		Cluster_80834	9.633	353.543	5.21482	0	0
Cluster_23291	7.213	27.783	1.94395	0	0			Cluster_66350	2.123	9.21	2.14605	4.13e-53	2.17e-54		Cluster_71232	59.83	305.733	2.36401	0	0		Cluster_35900	0.046	110.5	11.2131	0	0		Cluster_68717	28.29	181.79	2.68844	0	0
Cluster_79912	138.916	16.66	-3.05309	0	0			Cluster_48311	2.54	8.273	1.69633	4.57e-53	2.4e-54		Cluster_69068	24.546	208.35	3.09592	0	0		Cluster_22866	0.453	40.08	6.47929	0	0		Cluster_47379	71.566	3.386	-4.39579	0	0
Cluster_80179	200.806	41.2	-2.27642	0	0			Cluster_35423	4.776	1.123	-2.0717	4.87e-53	2.56e-54		Cluster_71226	19.166	206.45	3.44635	0	0		Cluster_23959	77.616	15.066	-2.36358	0	0		Cluster_20845	0.09	30.536	8.38677	0	0
Cluster_50731	4.836	36.57	2.92169	0	0			Cluster_33665	6.203	12.743	1.03819	5e-53	2.64e-54		Cluster_45381	2.073	84	5.34543	0	0		Cluster_20588	0.09	36.813	8.66878	0	0		Cluster_24404	0.92	36.073	5.28323	0	0
Cluster_49676	0.13	27.013	7.70507	0	0			Cluster_46973	0.916	5.086	2.44027	7.31e-53	3.86e-54		Cluster_871	36.97	5.256	-2.81353	0	0		Cluster_22097	6.606	52.546	2.99272	0	0		Cluster_46140	76.156	5.616	-3.75827	0	0
Cluster_62666	4.283	42.656	3.31977	0	0			Cluster_26449	5.13	1.68	-1.60441	8.99e-53	4.76e-54		Cluster_62922	221.94	41.923	-2.39478	0	0		Cluster_64781	203.32	34.933	-2.54068	0	0		Cluster_48083	89.556	9.563	-3.22382	0	0
Cluster_51178	7.6	43.32	2.51156	0	0			Cluster_18410	1.54	0.22	-2.77251	9e-53	4.77e-54		Cluster_24789	33.3	118.92	1.83881	0	0		Cluster_58700	122.883	9.723	-3.65893	0	0		Cluster_43572	4.42	69.423	3.97625	0	0
Cluster_26755	2.32	19.323	3.06176	0	0			Cluster_1250	0	1.056	9.15684	1.24e-52	6.59e-54		Cluster_39443	0.106	104.856	9.97318	0	0		Cluster_66274	7.21	136.556	4.2546	0	0		Cluster_43102	8.476	79.906	3.24131	0	0
Cluster_63813	160.233	69.22	-1.20645	0	0			Cluster_5656	2.46	0.73	-1.72623	1.53e-52	8.16e-54		Cluster_37100	91.64	9.783	-3.22162	0	0		Cluster_57642	128.26	12.596	-3.34883	0	0		Cluster_39602	356.916	177.556	-1.00373	0	0
Cluster_39808	61.843	20.59	-1.58812	0	0			Cluster_49334	0.336	3.753	3.45796	1.56e-52	8.32e-54		Cluster_34157	12.24	92.743	2.92647	0	0		Cluster_25981	114.453	31.353	-1.86526	0	0		Cluster_32200	0	181.216	15.2735	0	0
Cluster_16570	11.886	1.636	-2.8669	0	0			Cluster_4037	1.063	0.093	-3.52808	1.66e-52	8.88e-54		Cluster_531	34.396	4.62	-2.89357	0	0		Cluster_51984	167.4	34.08	-2.28993	0	0		Cluster_21116	31.433	2.25	-3.80217	0	0
Cluster_75652	5.673	69.166	3.61473	0	0			Cluster_72540	1.896	10.336	2.42621	2.34e-52	1.26e-53		Cluster_24203	157.11	56.563	-1.47324	0	0		Cluster_50165	0.823	86.58	6.71811	0	0		Cluster_60671	0.38	99.073	8.01589	0	0
Cluster_75677	72.01	6.633	-3.44433	0	0			Cluster_32647	0.21	2.523	3.56696	2.66e-52	1.43e-53		Cluster_23564	0	188.456	15.8118	0	0		Cluster_43841	113.096	16.466	-2.78345	0	0		Cluster_72082	477.096	177.006	-1.42275	0	0
Cluster_43991	73.503	26.18	-1.49008	0	0			Cluster_11095	2.793	0.913	-1.62628	3.35e-52	1.8e-53		Cluster_25478	1.47	48.98	5.06015	0	0		Cluster_76896	0.326	310.146	9.88758	0	0		Cluster_43991	73.503	5.863	-3.64117	0	0
Cluster_46038	42.06	8.386	-2.32059	0	0			Cluster_60817	2.22	8.74	1.96857	3.41e-52	1.84e-53		Cluster_52636	284.87	91.743	-1.62931	0	0		Cluster_22482	47.86	4.486	-3.4124	0	0		Cluster_43214	88.52	12.003	-2.88615	0	0
Cluster_64719	79.223	20.21	-1.9705	0	0			Cluster_26610	0	2.176	9.14164	3.41e-52	1.84e-53		Cluster_40582	5.666	84.186	3.90149	0	0		Cluster_22431	0.136	43.903	8.35146	0	0		Cluster_55995	117.773	16.253	-2.85118	0	0
Cluster_62223	186.866	89.84	-1.05513	0	0			Cluster_1329	0.31	1.51	2.31915	4.17e-52	2.25e-53		Cluster_35124	71.556	3.94	-4.18147	0	0		Cluster_30990	49.94	157.83	1.66254	0	0		Cluster_28355	201.39	88.666	-1.18471	0	0
Cluster_22621	18.946	3.373	-2.49111	0	0			Cluster_11740	1.06	0.066	-3.97708	4.43e-52	2.4e-53		Cluster_76326	3.216	220.52	6.11645	0	0		Cluster_22218	0.15	41.75	8.12151	0	0		Cluster_18950	0.54	23.353	5.42525	0	0
Cluster_56534	67.61	18.18	-1.89395	0	0			Cluster_77448	19.67	43.25	1.12962	4.52e-52	2.45e-53		Cluster_51400	190.736	42.91	-2.14179	0	0		Cluster_26938	7.11	63.806	3.16543	0	0		Cluster_52748	78.383	3.763	-4.37326	0	0
Cluster_23634	20.383	3.636	-2.47984	0	0			Cluster_57360	13.77	5.463	-1.34503	8.3e-52	4.51e-53		Cluster_72279	238.81	29.19	-3.02108	0	0		Cluster_44397	92.66	8.383	-3.46602	0	0		Cluster_43841	113.096	22.536	-2.32707	0	0
Cluster_61461	92.293	29.713	-1.63732	0	0			Cluster_12966	1.253	3.39	1.43047	1.11e-51	6.05e-53		Cluster_80012	15.826	373.07	4.59318	0	0		Cluster_67321	192.773	26.806	-2.84165	0	0		Cluster_79429	381.733	53.046	-2.82439	0	0
Cluster_71781	1.523	45.646	4.90509	0	0			Cluster_72340	11.076	2.356	-2.229	1.38e-51	7.54e-53		Cluster_61546	225.043	47.38	-2.24551	0	0		Cluster_60671	0.38	121.116	8.30671	0	0		Cluster_62223	186.866	41.916	-2.14548	0	0
Cluster_69472	39.33	120.813	1.62248	0	0			Cluster_50439	0	3.85	9.12014	1.42e-51	7.75e-53		Cluster_77940	562.816	132.34	-2.06264	0	0		Cluster_28483	131.413	38.346	-1.77424	0	0		Cluster_57991	200.923	54.646	-1.87368	0	0
Cluster_50687	3.31	31.926	3.26983	0	0			Cluster_36203	10.686	4.726	-1.18168	1.45e-51	7.94e-53		Cluster_43040	77.786	2.026	-5.26481	0	0		Cluster_75022	869.416	377.163	-1.20049	0	0		Cluster_33731	18.666	91.07	2.29251	0	0
Cluster_30751	0.976	17.163	4.13897	0	0			Cluster_6246	1.573	3.786	1.27445	1.78e-51	9.77e-53		Cluster_43150	77.61	1.15	-6.07123	0	0		Cluster_43979	0.32	82.16	8.02573	0	0		Cluster_23956	0.176	37.243	7.73206	0	0
Cluster_77677	94.216	249.233	1.40979	0	0			Cluster_41417	3.18	8.706	1.45201	1.98e-51	1.09e-52		Cluster_69929	157.676	1.32	-6.91499	0	0		Cluster_76735	824.223	319.993	-1.35993	0	0		Cluster_41543	6.183	70.56	3.51577	0	0
Cluster_33678	2.773	23.213	3.06479	0	0			Cluster_2564	1.306	0.196	-2.69518	2.18e-51	1.2e-52		Cluster_40018	97.743	10.95	-3.15814	0	0		Cluster_21764	37.466	1.96	-4.25684	0	0		Cluster_57642	128.26	20.063	-2.6748	0	0
Cluster_58295	150.616	68.936	-1.12334	0	0			Cluster_74877	0.633	7.66	3.61263	3.82e-51	2.1e-52		Cluster_23558	72.806	12.613	-2.52741	0	0		Cluster_33830	105.21	20.326	-2.36881	0	0		Cluster_40582	5.666	67.883	3.58983	0	0
Cluster_20793	5.733	21.256	1.89086	0	0			Cluster_70012	3.25	12.223	1.89794	3.97e-51	2.19e-52		Cluster_76571	15.336	248.42	4.03362	0	0		Cluster_20601	0.046	40.53	9.73645	0	0		Cluster_33186	17.55	87.923	2.32578	0	0
Cluster_48055	114.46	51.196	-1.16041	0	0			Cluster_19972	1.176	0.083	-3.78608	4.35e-51	2.4e-52		Cluster_63777	121.966	2.523	-5.58079	0	0		Cluster_75546	248.53	25.876	-3.25823	0	0		Cluster_27311	97.923	26.94	-1.85776	0	0
Cluster_54801	72.423	21.783	-1.73003	0	0			Cluster_56996	9.773	20.38	1.04411	5.88e-51	3.26e-52		Cluster_70424	191.326	17.21	-3.46243	0	0		Cluster_31804	67.893	6.343	-3.42053	0	0		Cluster_42758	6.753	73.173	3.44342	0	0
Cluster_64531	70.26	16.233	-2.11153	0	0			Cluster_70747	6.556	0	-9.07201	6.75e-51	3.75e-52		Cluster_75892	0.29	299.766	10.0218	0	0		Cluster_79429	381.733	36.85	-3.35458	0	0		Cluster_72382	0.366	157.32	8.74602	0	0
Cluster_54965	0.183	27.916	7.25312	0	0			Cluster_29383	0	2.313	9.09404	7.81e-51	4.34e-52		Cluster_79699	43.166	428.306	3.33082	0	0		Cluster_46630	95.366	9.023	-3.39214	0	0		Cluster_80805	532.123	81.723	-2.68528	0	0
Cluster_61446	97.62	33.09	-1.55662	0	0			Cluster_15193	0.94	0.013	-6.11555	8.29e-51	4.61e-52		Cluster_32441	68.816	4.813	-3.82073	0	0		Cluster_20090	32.31	2.286	-3.81546	0	0		Cluster_72217	10.636	147.806	3.80855	0	0
Cluster_31574	0.443	15.853	5.15445	0	0			Cluster_29392	0.136	2.046	3.8981	9.35e-51	5.2e-52		Cluster_20943	0.056	44.91	9.59947	0	0		Cluster_68753	3.2	130.923	5.36635	0	0		Cluster_42094	13.613	89.763	2.71958	0	0
Cluster_71412	0.253	46.256	7.51186	0	0			Cluster_27529	0.046	1.713	5.23589	1.03e-50	5.76e-52		Cluster_26755	2.32	52.03	4.49182	0	0		Cluster_64096	130.716	9.44	-3.78841	0	0		Cluster_28019	63.55	9.89	-2.67655	0	0
Cluster_33974	36.576	8.92	-2.03704	0	0			Cluster_30777	0	2.39	9.08938	1.06e-50	5.9e-52		Cluster_72239	33.296	241.78	2.86895	0	0		Cluster_24184	85.253	19.793	-2.10381	0	0		Cluster_77474	434.653	111.726	-1.94957	0	0
Cluster_53854	0.43	25.513	5.8895	0	0			Cluster_24098	0.3	2.103	2.85764	1.38e-50	7.72e-52		Cluster_47290	166.58	36.886	-2.1735	0	0		Cluster_73318	250.843	37.726	-2.72267	0	0		Cluster_60729	43.023	181.4	2.08433	0	0
Cluster_32202	15.386	47.423	1.62452	0	0			Cluster_331	0.76	2.256	1.57548	1.63e-50	9.11e-52		Cluster_56640	0.39	115.29	8.22506	0	0		Cluster_73527	299.026	58.29	-2.35155	0	0		Cluster_67542	157.883	22.363	-2.81288	0	0
Cluster_73530	0.766	47.386	5.9493	0	0			Cluster_1764	0	0.99	9.08038	1.89e-50	1.06e-51		Cluster_78409	479.206	87.77	-2.43134	0	0		Cluster_30306	69.506	7.863	-3.14496	0	0		Cluster_79805	448.41	78.15	-2.50559	0	0
Cluster_40982	24.103	2.123	-3.51011	0	0			Cluster_47457	10.973	4.29	-1.33539	2.63e-50	1.48e-51		Cluster_78932	781.2	227.133	-1.76791	0	0		Cluster_51931	3.03	86.196	4.82299	0	0		Cluster_54476	86.833	6.626	-3.69966	0	0
Cluster_50668	78.916	27.633	-1.51156	0	0			Cluster_28310	2.673	0.406	-2.73748	2.93e-50	1.65e-51		Cluster_68713	0.293	184.3	9.29609	0	0		Cluster_40220	0.423	69.736	7.3726	0	0		Cluster_67999	136.906	13.92	-3.27793	0	0
Cluster_23289	37.906	13.543	-1.48838	0	0			Cluster_18451	0	1.223	9.07301	3.04e-50	1.71e-51		Cluster_80386	1139.7	360.303	-1.63729	0	0		Cluster_21516	52.92	8.493	-2.64208	0	0		Cluster_66048	181.73	36.083	-2.32866	0	0
Cluster_47324	9.746	44.21	2.18689	0	0			Cluster_41172	0.913	4.556	2.30173	3.16e-50	1.78e-51		Cluster_43872	6.943	89.46	3.71028	0	0		Cluster_36404	68.39	4.526	-3.92108	0	0		Cluster_23291	7.213	48.606	2.74697	0	0
Cluster_32774	2.72	22.323	3.03145	0	0			Cluster_39401	9.633	3.973	-1.29751	3.55e-50	2e-51		Cluster_38007	95.773	12.073	-2.9858	0	0		Cluster_27311	97.923	22.91	-2.09625	0	0		Cluster_64166	3.883	95.76	4.62242	0	0
Cluster_33481	58.633	21.813	-1.42724	0	0			Cluster_38301	11.843	5.393	-1.12387	3.6e-50	2.04e-51		Cluster_62223	186.866	30.55	-2.60582	0	0		Cluster_65353	1.02	119.46	6.86422	0	0		Cluster_27172	111.713	35.923	-1.63518	0	0
Cluster_3777	13.16	2.83	-2.22567	0	0			Cluster_80640	14.94	44.373	1.54207	3.65e-50	2.07e-51		Cluster_19918	0.15	32.56	7.75174	0	0		Cluster_43991	73.503	2.9	-4.66175	0	0		Cluster_49023	105.593	17.356	-2.59976	0	0
Cluster_76445	174.883	56.663	-1.61943	0	0			Cluster_33428	0	2.513	9.06828	4.11e-50	2.33e-51		Cluster_63187	18.126	157.7	3.12907	0	0		Cluster_39403	2.36	65.696	4.80511	0	0		Cluster_21068	0.066	31.113	8.87203	0	0
Cluster_67921	129.063	46.906	-1.45604	0	0			Cluster_58442	0.226	3.803	4.06953	4.76e-50	2.7e-51		Cluster_24756	1.36	44.913	5.05442	0	0		Cluster_49142	4.216	84.266	4.32491	0	0		Cluster_52441	0.223	81.953	8.52163	0	0
Cluster_32410	19.326	53.88	1.47948	0	0			Cluster_62882	4.106	0.196	-4.3862	5.09e-50	2.9e-51		Cluster_49858	131.456	19.146	-2.76594	0	0		Cluster_78463	409.89	1008.93	1.31735	0	0		Cluster_32441	68.816	10.236	-2.74393	0	0
Cluster_26206	15.256	43.043	1.49901	0	0			Cluster_45412	0.696	4.313	2.60392	5.33e-50	3.04e-51		Cluster_74123	3.056	177.566	5.86809	0	0		Cluster_49858	131.456	22.11	-2.56733	0	0		Cluster_69931	4.756	116.71	4.62018	0	0
Cluster_56421	111.86	45.443	-1.29755	0	0			Cluster_15579	0.776	2.573	1.71362	5.95e-50	3.4e-51		Cluster_48123	144.43	26.59	-2.43561	0	0		Cluster_46140	76.156	3.043	-4.64969	0	0		Cluster_39229	45.78	147.376	1.69215	0	0
Cluster_71526	8.953	63.16	2.82583	0	0			Cluster_16146	0.256	1.54	2.57457	6.43e-50	3.68e-51		Cluster_43722	129.87	23.406	-2.46849	0	0		Cluster_80805	532.123	60.84	-3.12252	0	0		Cluster_58376	0.343	88.013	8.01261	0	0
Cluster_24704	0.356	12.063	5.07924	0	0			Cluster_25937	2.87	0.563	-2.35579	7.2e-50	4.12e-51		Cluster_28308	101.393	21.826	-2.20565	0	0		Cluster_48721	110.596	14.293	-2.95544	0	0		Cluster_61446	97.62	6.9	-3.81669	0	0
Cluster_74553	18.226	91.403	2.33154	0	0			Cluster_75432	12.91	29.89	1.22361	7.8e-50	4.47e-51		Cluster_39240	103.833	15.073	-2.7785	0	0		Cluster_31034	128.766	35.81	-1.84546	0	0		Cluster_29529	84.856	19.496	-2.11645	0	0
Cluster_65495	8	52.07	2.70562	0	0			Cluster_31400	3.613	8.463	1.23276	8.28e-50	4.76e-51		Cluster_72982	0.89	180.03	7.66805	0	0		Cluster_45571	273.83	105.096	-1.37882	0	0		Cluster_47290	166.58	49.563	-1.74355	0	0
Cluster_75885	21.13	103.113	2.28917	0	0			Cluster_46249	2.533	7.79	1.63055	1.11e-49	6.41e-51		Cluster_44781	106.696	13.086	-3.02482	0	0		Cluster_55995	117.773	12.316	-3.25578	0	0		Cluster_29224	90.686	22.716	-1.98758	0	0
Cluster_74273	3.113	53.243	4.10289	0	0			Cluster_77089	15.483	3.513	-2.14354	1.64e-49	9.48e-51		Cluster_44483	108.583	14.026	-2.94874	0	0		Cluster_42257	4.493	74.686	4.05118	0	0		Cluster_75631	892.71	430.53	-1.04533	0	0
Cluster_35235	0.343	16.453	5.58718	0	0			Cluster_10921	1.123	0.11	-3.35175	1.76e-49	1.01e-50		Cluster_52409	117.57	12.43	-3.23981	0	0		Cluster_63777	121.966	7.663	-3.99686	0	0		Cluster_43575	152.02	44.806	-1.75619	0	0
Cluster_41479	29.343	4.383	-2.74318	0	0			Cluster_1769	1.37	3.336	1.27843	1.9e-49	1.1e-50		Cluster_80105	33.92	415.77	3.6414	0	0		Cluster_48882	80.023	3.14	-4.67014	0	0		Cluster_39403	2.36	54.62	4.53461	0	0
Cluster_43214	88.52	37.556	-1.23664	0	0			Cluster_48414	9.396	3.39	-1.47712	2.06e-49	1.19e-50		Cluster_64362	139.606	10.51	-3.72607	0	0		Cluster_31957	80.806	11.96	-2.7572	0	0		Cluster_4758	30.76	4.976	-2.61941	0	0
Cluster_42348	0	46.123	12.9588	0	0			Cluster_54656	0.996	5.463	2.45838	2.9e-49	1.69e-50		Cluster_63141	3.05	114.05	5.23489	0	0		Cluster_51585	166.916	382.616	1.20064	0	0		Cluster_5352	28.106	3.826	-2.87042	0	0
Cluster_62537	1.64	32.36	4.30694	0	0			Cluster_52953	0.9	5.193	2.51089	3.03e-49	1.76e-50		Cluster_44605	285.526	108.83	-1.38392	0	0		Cluster_74639	4.383	169.516	5.281	0	0		Cluster_23289	37.906	3.336	-3.50611	0	0
Cluster_37314	42.88	11.863	-1.85624	0	0			Cluster_1468	1.82	3.993	1.13102	3.18e-49	1.85e-50		Cluster_71675	1.44	158.333	6.78627	0	0		Cluster_57991	200.923	47.98	-2.06253	0	0		Cluster_69551	0.3	132.143	8.78077	0	0
Cluster_74840	31.82	118.42	1.9018	0	0			Cluster_27510	4.756	1.52	-1.65839	3.28e-49	1.91e-50		Cluster_71437	1.093	159.75	7.20685	0	0		Cluster_62223	186.866	35.896	-2.3744	0	0		Cluster_74533	218.776	33.636	-2.6912	0	0
Cluster_80304	15.97	133.996	3.07843	0	0			Cluster_45487	5.093	11.876	1.21931	3.69e-49	2.15e-50		Cluster_33332	0.24	66.116	8.10273	0	0		Cluster_13596	0.17	26.406	7.29046	0	0		Cluster_67324	132.18	14.26	-3.20659	0	0
Cluster_43359	35.213	6.713	-2.39282	0	0			Cluster_34423	10.673	4.953	-1.11458	3.97e-49	2.32e-50		Cluster_74025	965.59	449.88	-1.08987	0	0		Cluster_44656	110.736	17.34	-2.67454	0	0		Cluster_43872	6.943	71.156	3.37738	0	0
Cluster_47415	12.226	48.436	1.98351	0	0			Cluster_17522	0.96	0.036	-4.76945	3.98e-49	2.33e-50		Cluster_41519	0.813	70.886	6.4495	0	0		Cluster_68811	32.16	202.476	2.65866	0	0		Cluster_45366	1.47	58.656	5.3191	0	0
Cluster_55162	17.293	62.5	1.8523	0	0			Cluster_61363	4.846	0.536	-3.18243	4.63e-49	2.71e-50		Cluster_58376	0.343	117.6	8.4356	0	0		Cluster_23558	72.806	15.243	-2.24994	0	0		Cluster_35816	52.74	3.15	-4.05912	0	0
Cluster_56250	35.98	4.386	-3.02951	0	0			Cluster_54711	4.66	0.68	-2.81093	6.23e-49	3.64e-50		Cluster_43841	113.096	16.65	-2.76129	0	0		Cluster_37212	0.136	75.146	9.08629	0	0		Cluster_41198	123.97	31.883	-1.95283	0	0
Cluster_46630	95.366	40.94	-1.22256	0	0			Cluster_68867	3.43	12.09	1.79812	6.48e-49	3.8e-50		Cluster_36404	68.39	3.68	-4.21271	0	0		Cluster_70424	191.326	24.006	-2.99752	0	0		Cluster_38353	116.39	30.073	-1.95388	0	0
Cluster_14956	2.14	12.166	2.5138	0	0			Cluster_22605	0	1.62	9.02289	7.23e-49	4.25e-50		Cluster_32200	0	232.71	15.6425	0	0		Cluster_20223	40.003	5.54	-2.85309	0	0		Cluster_46114	220.09	83.15	-1.39981	0	0
Cluster_40529	80.43	33.713	-1.25825	0	0			Cluster_29030	2.216	6.093	1.45169	7.6e-49	4.47e-50		Cluster_65033	121.17	363.31	1.59505	0	0		Cluster_51336	190.623	50.716	-1.90676	0	0		Cluster_76667	4.766	163.653	5.10838	0	0
Cluster_77416	170.63	52.193	-1.70586	0	0			Cluster_13622	0.003	1.17	9.20758	7.9e-49	4.65e-50		Cluster_65056	213.88	40.246	-2.40186	0	0		Cluster_61398	241.323	64.893	-1.88972	0	0		Cluster_47233	72.21	5.83	-3.62507	0	0
Cluster_76699	12.766	86.666	2.76814	0	0			Cluster_10636	1.576	0.3	-2.36863	8.31e-49	4.9e-50		Cluster_20584	59.033	12.736	-2.21159	0	0		Cluster_36992	60.286	2.08	-4.85866	0	0		Cluster_73086	266.92	602.946	1.18308	0	0
Cluster_80779	151.956	18.303	-3.03151	0	0			Cluster_8600	0	1.08	9.01691	1.05e-48	6.19e-50		Cluster_49142	4.216	86.916	4.37441	0	0		Cluster_66048	181.73	28.503	-2.66927	0	0		Cluster_21094	0.103	27.703	8.07119	0	0
Cluster_55597	41.076	6.826	-2.59045	0	0			Cluster_55239	16.76	7.713	-1.1093	1.15e-48	6.77e-50		Cluster_41543	6.183	81.593	3.72826	0	0		Cluster_43214	88.52	9.496	-3.22546	0	0		Cluster_64096	130.716	17.92	-2.85689	0	0
Cluster_64492	121.85	47.906	-1.35124	0	0			Cluster_47267	0.95	4.883	2.34891	1.23e-48	7.29e-50		Cluster_70169	147.99	5.563	-4.71723	0	0		Cluster_77825	0.863	252.676	8.19636	0	0		Cluster_30141	110.93	33.526	-1.71998	0	0
Cluster_23956	0.176	10.87	5.95795	0	0			Cluster_39410	2.783	0	-8.98858	1.36e-48	8.04e-50		Cluster_43575	152.02	35.186	-2.10685	0	0		Cluster_61211	110.443	6.82	-4.02022	0	0		Cluster_80012	15.826	280.37	4.16138	0	0
Cluster_23504	38.993	14.636	-1.41361	0	0			Cluster_36285	5.876	1.84	-1.68933	1.63e-48	9.64e-50		Cluster_28835	2.223	52.78	4.57093	0	0		Cluster_78129	716.35	240.293	-1.57305	0	0		Cluster_72179	7.003	129.213	4.2169	0	0
Cluster_24404	0.92	12.92	3.80701	0	0			Cluster_4572	1.01	0	-8.98533	1.66e-48	9.86e-50		Cluster_56893	140.333	18.766	-2.89192	0	0		Cluster_80834	9.633	380.17	5.31545	0	0		Cluster_12512	31.056	4.69	-2.71947	0	0
Cluster_31804	67.893	29.34	-1.21173	0	0			Cluster_61418	1.333	6.733	2.32813	1.68e-48	9.98e-50		Cluster_77729	0.506	301.08	9.22019	0	0		Cluster_77940	562.816	156.676	-1.83405	0	0		Cluster_24789	33.3	100.15	1.59302	0	0
Cluster_31042	38.273	11.403	-1.7539	0	0			Cluster_29939	5.376	1.8	-1.59704	1.94e-48	1.16e-49		Cluster_22097	6.606	51.153	2.95593	0	0		Cluster_35995	7.52	73.27	3.28898	0	0		Cluster_72254	13.54	147.686	3.45776	0	0
Cluster_29603	52.686	20.413	-1.36813	0	0			Cluster_24597	1.81	0	-8.98218	2.02e-48	1.2e-49		Cluster_62545	211.216	43.866	-2.25436	0	0		Cluster_33149	85.54	13.943	-2.61506	0	0		Cluster_22294	30.416	1.656	-4.19668	0	0
Cluster_36624	86.94	39.723	-1.11991	0	0			Cluster_44143	3.07	0	-8.98184	2.06e-48	1.23e-49		Cluster_38960	96.48	13.303	-2.85456	0	0		Cluster_24756	1.36	40.43	4.89278	0	0		Cluster_68381	580.216	276.93	-1.06393	0	0
Cluster_28835	2.223	18.416	3.05143	0	0			Cluster_36152	0.033	2.05	5.95094	2.16e-48	1.29e-49		Cluster_79951	520.923	78.393	-2.70009	0	0		Cluster_42056	99.103	14.586	-2.75577	0	0		Cluster_24756	1.36	33.773	4.63781	0	0
Cluster_18108	28.766	11.453	-1.33051	0	0			Cluster_33056	2.59	0.28	-3.15981	2.18e-48	1.3e-49		Cluster_76145	0.413	256.686	9.2953	0	0		Cluster_23001	56.883	9	-2.6592	0	0		Cluster_26938	7.11	52.32	2.87834	0	0
Cluster_6758	0.146	6.48	5.49182	0	0			Cluster_47242	16.493	8.1	-1.0069	2.2e-48	1.31e-49		Cluster_42056	99.103	12.693	-2.95987	0	0		Cluster_22102	52.43	8.173	-2.68183	0	0		Cluster_65546	0.293	107.236	8.50236	0	0
Cluster_76667	4.766	64.463	3.75736	0	0			Cluster_4133	0.016	0.813	5.4615	2.27e-48	1.36e-49		Cluster_48662	15.45	115.15	2.90423	0	0		Cluster_20988	0.07	35.856	8.99915	0	0		Cluster_52870	8.11	83.783	3.37225	0	0
Cluster_56932	50.803	11.243	-2.16988	0	0			Cluster_17246	0.96	2.846	1.56594	2.82e-48	1.69e-49		Cluster_61172	107.453	3.683	-4.85818	0	0		Cluster_27959	60.66	6.996	-3.11863	0	0		Cluster_61546	225.043	68.726	-1.70191	0	0
Cluster_44422	61.88	21.37	-1.53781	0	0			Cluster_54092	5.183	0.91	-2.48216	2.96e-48	1.78e-49		Cluster_65665	218.99	42.71	-2.35097	0	0		Cluster_26415	13.876	74.166	2.41829	0	0		Cluster_53974	132.103	27.946	-2.23469	0	0
Cluster_58700	122.883	53.283	-1.1996	0	0			Cluster_80348	14.553	1.12	-3.63873	3.03e-48	1.82e-49		Cluster_67741	223.5	40.986	-2.44881	0	0		Cluster_61741	191.186	40.52	-2.23427	0	0		Cluster_20619	0.073	26.383	8.50614	0	0
Cluster_63188	74.636	21.29	-1.80694	0	0			Cluster_56317	1.763	7.076	2.00619	3.04e-48	1.83e-49		Cluster_70899	590.476	234.333	-1.32235	0	0		Cluster_28365	92.25	20.753	-2.14956	0	0		Cluster_64492	121.85	14.773	-3.03329	0	0
Cluster_68602	194.746	91.966	-1.07928	0	0			Cluster_35347	2.526	0	-8.97524	3.09e-48	1.86e-49		Cluster_76896	0.326	293.43	9.82087	0	0		Cluster_76326	3.216	184.09	5.84872	0	0		Cluster_62882	4.106	88.08	4.42639	0	0
Cluster_15621	16.16	4.206	-1.93862	0	0			Cluster_50265	0	3.516	8.99821	3.32e-48	2e-49		Cluster_39393	78.87	6.486	-3.59943	0	0		Cluster_75631	892.71	403.396	-1.14207	0	0		Cluster_76424	14.28	182.046	3.6822	0	0
Cluster_36630	61.48	23.68	-1.37576	0	0			Cluster_67990	3.713	12.19	1.71037	3.57e-48	2.15e-49		Cluster_20223	40.003	5.003	-2.99036	0	0		Cluster_30751	0.976	48.23	5.63361	0	0		Cluster_74123	3.056	129.456	5.40679	0	0
Cluster_70826	56.453	145.826	1.36893	0	0			Cluster_5332	0.156	1.203	2.91335	3.68e-48	2.22e-49		Cluster_75631	892.71	386.533	-1.20006	0	0		Cluster_65180	296.06	89.78	-1.72089	0	0		Cluster_45571	273.83	120.746	-1.17774	0	0
Cluster_36102	5.25	28.066	2.41763	0	0			Cluster_29818	0	2.21	8.99415	4.27e-48	2.58e-49		Cluster_49023	105.593	11.443	-3.20389	0	0		Cluster_56232	139.35	22.713	-2.61736	0	0		Cluster_26386	0.943	34.453	5.18352	0	0
Cluster_32521	4.943	25.853	2.38969	0	0			Cluster_47931	3.143	0.24	-3.66716	5.23e-48	3.16e-49		Cluster_24674	0.403	42.67	6.73857	0	0		Cluster_32787	0.38	53.336	7.14596	0	0		Cluster_49677	84.766	10.093	-3.06423	0	0
Cluster_66757	37.656	106.596	1.50502	0	0			Cluster_29402	2.126	0	-8.96338	6.42e-48	3.89e-49		Cluster_42439	0.213	82.61	8.61285	0	0		Cluster_20610	0.06	34.18	9.16651	0	0		Cluster_61613	68.25	221.886	1.7057	0	0
Cluster_81258	617.383	267.636	-1.18593	0	0			Cluster_25290	2.66	6.373	1.2569	6.81e-48	4.13e-49		Cluster_33830	105.21	20.806	-2.33586	0	0		Cluster_48083	89.556	8.26	-3.44047	0	0		Cluster_23959	77.616	21.823	-1.82388	0	0
Cluster_70849	31.99	104.353	1.70846	0	0			Cluster_8200	1.086	2.996	1.44699	7.21e-48	4.38e-49		Cluster_46875	2.063	75.926	5.20437	0	0		Cluster_34968	53.653	1.136	-5.55893	0	0		Cluster_75546	248.53	44.876	-2.45786	0	0
Cluster_24563	44.473	17.893	-1.31345	0	0			Cluster_76129	8.303	0	-8.95629	9.91e-48	6.03e-49		Cluster_69003	0.796	141.573	7.48245	0	0		Cluster_67324	132.18	9.053	-3.85787	0	0		Cluster_61741	191.186	50.783	-1.90751	0	0
Cluster_44568	25.94	69.093	1.41028	0	0			Cluster_74547	7.316	0	-8.95457	1.1e-47	6.71e-49		Cluster_28797	2.843	53.07	4.23152	0	0		Cluster_30141	110.93	28.993	-1.93338	0	0		Cluster_79951	520.923	120.11	-2.10494	0	0
Cluster_35750	29	5.886	-2.31164	0	0			Cluster_12028	1.676	0.36	-2.24027	1.22e-47	7.44e-49		Cluster_76382	362.67	68.603	-2.37075	0	0		Cluster_37100	91.64	14.863	-2.62046	0	0		Cluster_20618	0.073	25.81	8.46133	0	0
Cluster_14734	14.406	3.433	-2.07409	0	0			Cluster_58747	8.473	18.086	1.09366	1.61e-47	9.83e-49		Cluster_67324	132.18	6.203	-4.39404	0	0		Cluster_58707	133.816	18.893	-2.82741	0	0		Cluster_67102	6.08	103.406	4.0929	0	0
Cluster_64917	70.456	18.52	-1.92399	0	0			Cluster_52035	5.006	0.923	-2.43905	1.76e-47	1.08e-48		Cluster_61613	68.25	249.746	1.88554	0	0		Cluster_51537	30.19	145.75	2.27023	0	0		Cluster_68613	8.62	115.92	3.75487	0	0
Cluster_62605	9.28	49.433	2.41412	0	0			Cluster_697	0	0.886	8.96804	2.11e-47	1.3e-48		Cluster_67110	0.353	147.79	8.71659	0	0		Cluster_45418	76.186	5.05	-3.91237	0	0		Cluster_44774	71.736	7.423	-3.26395	0	0
Cluster_63007	18.75	68.826	1.87289	0	0			Cluster_36142	2.306	0.15	-3.94152	2.2e-47	1.35e-48		Cluster_50186	447.686	210.1	-1.0819	0	0		Cluster_53693	5.206	87.96	4.08413	0	0		Cluster_23900	72.516	19.363	-1.89961	0	0
Cluster_57191	12.626	52.433	2.05742	0	0			Cluster_57686	6.233	1.333	-2.24283	2.36e-47	1.45e-48		Cluster_31804	67.893	6.64	-3.35036	0	0		Cluster_20618	0.073	32.14	8.77748	0	0		Cluster_77472	12.513	189.85	3.93242	0	0
Cluster_45418	76.186	30.356	-1.32809	0	0			Cluster_56201	5.016	12.663	1.32564	2.38e-47	1.46e-48		Cluster_43991	73.503	3.043	-4.5861	0	0		Cluster_59709	0.536	97.06	7.49574	0	0		Cluster_30751	0.976	39.46	5.34057	0	0
Cluster_23001	56.883	27.45	-1.05097	0	0			Cluster_19055	0	1.123	8.96377	2.74e-47	1.68e-48		Cluster_76912	164.75	547.226	1.75215	0	0		Cluster_47379	71.566	2.606	-4.78008	0	0		Cluster_20610	0.06	26.586	8.80577	0	0
Cluster_72982	0.89	40.523	5.50572	0	0			Cluster_57435	0.126	3.263	4.67968	3.43e-47	2.12e-48		Cluster_67293	651.946	299.08	-1.11346	0	0		Cluster_26094	0.116	48.456	8.67789	0	0		Cluster_61398	241.323	80.096	-1.58859	0	0
Cluster_53873	39.033	7.073	-2.46433	0	0			Cluster_46783	3.316	9.033	1.44008	3.73e-47	2.3e-48		Cluster_61211	110.443	5.853	-4.2312	0	0		Cluster_53901	114.756	15.026	-2.92623	0	0		Cluster_40123	145.676	46.613	-1.63658	0	0
Cluster_64505	70.33	18.99	-1.89139	0	0			Cluster_20742	4.143	1.69	-1.2943	3.88e-47	2.4e-48		Cluster_78856	1340.42	593.383	-1.14359	0	0		Cluster_30240	0.593	46.81	6.28862	0	0		Cluster_39443	0.106	62.163	9.22068	0	0
Cluster_59626	4.853	36.803	2.92746	0	0			Cluster_21885	0.06	1.223	4.31887	4.19e-47	2.59e-48		Cluster_43438	1.676	68.453	5.34429	0	0		Cluster_20619	0.073	31.853	8.78119	0	0		Cluster_22218	0.15	28.68	7.5743	0	0
Cluster_46762	50.276	14.616	-1.78676	0	0			Cluster_33181	1.123	4.343	1.94923	4.87e-47	3.02e-48		Cluster_53901	114.756	12.8	-3.1608	0	0		Cluster_55763	147.623	28	-2.40199	0	0		Cluster_36624	86.94	17.936	-2.27274	0	0
Cluster_25663	11.603	0.5	-4.52627	0	0			Cluster_9442	0.703	2.296	1.71814	4.88e-47	3.02e-48		Cluster_80596	2282.83	1092.2	-1.01064	0	0		Cluster_39602	356.916	175.253	-1.02577	0	0		Cluster_77774	182.283	8.7	-4.39185	0	0
Cluster_62079	41.383	105.536	1.35232	0	0			Cluster_74414	11.413	2.516	-2.20587	5.05e-47	3.13e-48		Cluster_24404	0.92	39.66	5.42382	0	0		Cluster_21765	0.223	32.156	7.18604	0	0		Cluster_20584	59.033	17.776	-1.72424	0	0
Cluster_28275	0.236	12.19	5.68364	0	0			Cluster_44390	7.33	14.806	1.01785	5.3e-47	3.29e-48		Cluster_68602	194.746	28.5	-2.75824	0	0		Cluster_51401	157.26	36.513	-2.10804	0	0		Cluster_46630	95.366	16.743	-2.50199	0	0
Cluster_72886	150.82	57.693	-1.38671	0	0			Cluster_58648	0.766	5.123	2.71696	5.31e-47	3.3e-48		Cluster_70221	8.543	147.87	4.12279	0	0		Cluster_65033	121.17	343.526	1.50914	0	0		Cluster_58707	133.816	26.393	-2.33813	0	0
Cluster_53790	27.74	76.92	1.46928	0	0			Cluster_53676	0.423	3.943	3.18977	5.83e-47	3.62e-48		Cluster_80189	497.13	69.116	-2.81335	0	0		Cluster_55311	0.206	101.34	8.94345	0	0		Cluster_78156	204.876	13.903	-3.8698	0	0
Cluster_51931	3.03	28.286	3.21223	0	0			Cluster_33315	0.76	3.61	2.25433	5.85e-47	3.64e-48		Cluster_46746	188.95	53.763	-1.79642	0	0		Cluster_45342	184.653	56.903	-1.69746	0	0		Cluster_28365	92.25	26.296	-1.8053	0	0
Cluster_34779	37.106	10.366	-1.83351	0	0			Cluster_79590	1.633	14.246	3.08959	5.89e-47	3.66e-48		Cluster_45726	101.88	13.15	-2.95098	0	0		Cluster_74840	31.82	233.256	2.87531	0	0		Cluster_71232	59.83	239.08	2.00686	0	0
Cluster_37034	10.646	38.573	1.85171	0	0			Cluster_67147	3.52	11.666	1.70541	7.29e-47	4.54e-48		Cluster_26938	7.11	60.496	3.08856	0	0		Cluster_43040	77.786	7.036	-3.47021	0	0		Cluster_81258	617.383	107.486	-2.49763	0	0
Cluster_53701	63.12	130.273	1.04471	0	0			Cluster_28542	0.913	3.633	1.99316	7.92e-47	4.94e-48		Cluster_67161	189.77	29.7	-2.66666	0	0		Cluster_40275	99.82	17.206	-2.53136	0	0		Cluster_35900	0.046	68.39	10.5209	0	0
Cluster_53691	77.55	28.266	-1.45102	0	0			Cluster_9304	0.44	1.783	2.03406	8.41e-47	5.25e-48		Cluster_36653	78.406	8.713	-3.16633	0	0		Cluster_72254	13.54	163.283	3.60298	0	0		Cluster_43438	1.676	52.693	4.96344	0	0
Cluster_24702	21.253	4.73	-2.16643	0	0			Cluster_52955	9.36	3.253	-1.52092	9.57e-47	5.99e-48		Cluster_45366	1.47	69.673	5.58183	0	0		Cluster_54788	75.133	234.393	1.64446	0	0		Cluster_61635	93.593	7.96	-3.55019	0	0
Cluster_36540	6.27	29.593	2.23928	0	0			Cluster_26575	2.403	0.383	-2.64584	9.61e-47	6.01e-48		Cluster_45342	184.653	53.436	-1.78288	0	0		Cluster_59626	4.853	95.466	4.30261	0	0		Cluster_80105	33.92	320.433	3.25333	0	0
Cluster_39393	78.87	34.72	-1.17942	0	0			Cluster_3656	0.95	0	-8.91597	1.14e-46	7.13e-48		Cluster_26800	0.15	51.1	8.40046	0	0		Cluster_26326	1.263	40.62	4.9904	0	0		Cluster_61461	92.293	7.693	-3.58168	0	0
Cluster_71	0.063	4.266	6.02588	0	0			Cluster_1135	1.52	0.35	-2.09009	1.28e-46	8.04e-48		Cluster_33765	33.136	126.73	1.93869	0	0		Cluster_7590	0.33	21.68	6.03161	0	0		Cluster_44726	78.386	10.696	-2.85781	0	0
Cluster_80283	1.173	86.896	6.21332	0	0			Cluster_42989	2.54	0.14	-4.16026	1.31e-46	8.24e-48		Cluster_23959	77.616	17.203	-2.17156	0	0		Cluster_37463	62.283	179.156	1.52733	0	0		Cluster_48662	15.45	93.6	2.59855	0	0
Cluster_44656	110.736	54.426	-1.02139	0	0			Cluster_54383	3.65	0	-8.91243	1.4e-46	8.83e-48		Cluster_20682	0.03	42.293	10.352	0	0		Cluster_81007	17.61	396.83	4.50815	0	0		Cluster_45418	76.186	9.66	-2.96654	0	0
Cluster_56428	64.66	19.813	-1.70527	0	0			Cluster_32521	4.943	1.49	-1.73331	1.44e-46	9.05e-48		Cluster_60470	21.596	147.113	2.77896	0	0		Cluster_40905	0.816	59.376	6.18206	0	0		Cluster_29603	52.686	6.79	-2.9508	0	0
Cluster_72912	84.876	20.316	-2.06033	0	0			Cluster_33807	4.853	10.396	1.08808	1.49e-46	9.4e-48		Cluster_46140	76.156	3.696	-4.36577	0	0		Cluster_21094	0.103	31.753	8.26764	0	0		Cluster_50517	2.043	60.336	4.89432	0	0
Cluster_26428	60.13	27.95	-1.10512	0	0			Cluster_69815	0	5.656	8.93327	1.71e-46	1.08e-47		Cluster_77456	0.673	249.22	8.54835	0	0		Cluster_36826	1.203	53.826	5.4876	0	0		Cluster_38960	96.48	22	-2.12571	0	0
Cluster_42783	14.21	47.046	1.73031	0	0			Cluster_40969	2.423	7.086	1.54838	2.02e-46	1.27e-47		Cluster_43102	8.476	85.02	3.33349	0	0		Cluster_5482	27.79	2.966	-3.23097	0	0		Cluster_23504	38.993	4.61	-3.07547	0	0
Cluster_13909	1.21	9.24	2.93173	0	0			Cluster_67131	19.66	8.676	-1.18334	2.36e-46	1.49e-47		Cluster_41111	2.553	65.856	4.69104	0	0		Cluster_66437	12.876	134.58	3.39129	0	0		Cluster_36992	60.286	6.81	-3.13561	0	0
Cluster_26642	36.07	12.32	-1.54712	0	0			Cluster_3452	0.96	0	-8.90312	2.45e-46	1.55e-47		Cluster_57991	200.923	49.07	-2.02971	0	0		Cluster_79951	520.923	100.58	-2.37703	0	0		Cluster_21478	24.436	0.86	-4.81515	0	0
Cluster_62628	0.24	27.256	6.81903	0	0			Cluster_11527	0.37	1.69	2.16862	3.39e-46	2.15e-47		Cluster_57642	128.26	16.126	-2.98538	0	0		Cluster_74533	218.776	28.043	-2.96249	0	0		Cluster_65056	213.88	60.586	-1.81086	0	0
Cluster_61096	46.29	8.88	-2.3779	0	0			Cluster_48334	0	3.17	8.92168	3.4e-46	2.16e-47		Cluster_59626	4.853	100.216	4.38063	0	0		Cluster_23289	37.906	2.36	-4.00485	0	0		Cluster_30777	0	133.43	14.8858	0	0
Cluster_25357	43.286	17.37	-1.31845	0	0			Cluster_51916	7.856	16.253	1.04587	4.23e-46	2.69e-47		Cluster_76345	322.203	56.273	-2.50651	0	0		Cluster_53066	150.156	32.623	-2.2049	0	0		Cluster_31957	80.806	18.413	-2.12844	0	0
Cluster_76898	58.8	168.916	1.52861	0	0			Cluster_39614	0.023	2.19	6.58298	4.48e-46	2.86e-47		Cluster_57448	105.166	7.803	-3.73737	0	0		Cluster_53543	0.076	119.296	10.5799	0	0		Cluster_68713	0.293	112.733	8.58262	0	0
Cluster_63307	41.92	106.376	1.34519	0	0			Cluster_11430	0.093	1.04	3.46464	5.31e-46	3.39e-47		Cluster_28019	63.55	7.94	-2.99791	0	0		Cluster_67132	194.93	37.386	-2.38158	0	0		Cluster_32066	41.796	2.093	-4.3139	0	0
Cluster_57341	52.906	13.473	-1.9794	0	0			Cluster_41640	1.916	6.27	1.69322	5.89e-46	3.76e-47		Cluster_45947	380.17	178.973	-1.09614	0	0		Cluster_44781	106.696	18.573	-2.52121	0	0		Cluster_71097	164.046	25.15	-2.69527	0	0
Cluster_72313	4.7	47.806	3.35171	0	0			Cluster_55813	0.376	3.873	3.34639	7.3e-46	4.67e-47		Cluster_24196	0.033	61.953	10.8173	0	0		Cluster_21996	39.07	3.946	-3.30529	0	0		Cluster_26642	36.07	2.103	-4.08535	0	0
Cluster_75757	0.193	52.583	8.10125	0	0			Cluster_53023	0.156	3.083	4.2539	7.78e-46	4.98e-47		Cluster_69822	1.753	127.836	6.20295	0	0		Cluster_68698	8.83	130.016	3.88773	0	0		Cluster_47897	64.53	4.71	-3.7725	0	0
Cluster_65933	124.06	50.983	-1.28045	0	0			Cluster_35001	4.47	1.173	-1.93082	7.88e-46	5.05e-47		Cluster_22058	0.063	43.38	9.44017	0	0		Cluster_77247	2.77	188.97	6.0914	0	0		Cluster_72816	130.006	9.436	-3.79017	0	0
Cluster_25413	0.403	10.863	4.75148	0	0			Cluster_16907	1.053	0	-8.88295	8.08e-46	5.18e-47		Cluster_45418	76.186	4.55	-4.06009	0	0		Cluster_39240	103.833	20.606	-2.32625	0	0		Cluster_73859	24.086	174.22	2.86439	0	0
Cluster_28845	53.283	22.443	-1.24455	0	0			Cluster_22928	4.64	1.77	-1.38041	9.25e-46	5.95e-47		Cluster_71938	0.4	169.706	8.73221	0	0		Cluster_55286	146.116	29.233	-2.31827	0	0		Cluster_36163	0	150.183	14.8631	0	0
Cluster_68020	178.54	85.143	-1.06237	0	0			Cluster_47410	12.273	5.466	-1.16551	1e-45	6.44e-47		Cluster_23757	0.063	50.55	9.68856	0	0		Cluster_61546	225.043	62.5	-1.84963	0	0		Cluster_59626	4.853	79.163	4.02987	0	0
Cluster_70421	58.393	10.33	-2.49661	0	0			Cluster_17385	1.053	0	-8.87836	1.06e-45	6.81e-47		Cluster_44759	84.29	7.776	-3.42946	0	0		Cluster_58376	0.343	94.5	8.11735	0	0		Cluster_79535	6.356	215.89	5.09787	0	0
Cluster_69463	62.273	146.36	1.23908	0	0			Cluster_55670	11.58	4.626	-1.35081	1.34e-45	8.7e-47		Cluster_64096	130.716	12.043	-3.43005	0	0		Cluster_52748	78.383	3.726	-4.39093	0	0		Cluster_27972	69.653	15.733	-2.1394	0	0
Cluster_77095	0.703	51.593	6.20039	0	0			Cluster_51829	0	3.423	8.89747	1.41e-45	9.13e-47		Cluster_64492	121.85	8.556	-3.823	0	0		Cluster_34358	0.203	55.926	8.11453	0	0		Cluster_27959	60.66	11.466	-2.39644	0	0
Cluster_20122	3.673	14.84	2.02521	0	0			Cluster_5173	0.766	0.016	-5.36836	1.5e-45	9.74e-47		Cluster_47379	71.566	2	-5.15652	0	0		Cluster_29224	90.686	21.266	-2.08778	0	0		Cluster_37514	45.803	1.823	-4.62596	0	0
Cluster_44323	39.023	9.91	-1.99038	0	0			Cluster_73312	27.326	12.486	-1.12395	1.63e-45	1.06e-46		Cluster_67560	266.126	67.483	-1.97392	0	0		Cluster_54476	86.833	5.82	-3.89972	0	0		Cluster_31034	128.766	46.416	-1.46973	0	0
Cluster_23739	4.79	20.29	2.07354	0	0			Cluster_62974	1.053	5.89	2.49978	1.69e-45	1.1e-46		Cluster_61446	97.62	3.016	-5.02196	0	0		Cluster_24404	0.92	35.23	5.25168	0	0		Cluster_37100	91.64	21.41	-2.09017	0	0
Cluster_45213	4.576	28.126	2.62939	0	0			Cluster_70224	0.636	5.993	3.21743	1.75e-45	1.14e-46		Cluster_63939	186.526	35.596	-2.37923	0	0		Cluster_28835	2.223	44.963	4.34013	0	0		Cluster_75764	402.963	130.606	-1.61614	0	0
Cluster_49489	58.01	19.003	-1.60875	0	0			Cluster_21650	1.34	0	-8.86871	1.85e-45	1.21e-46		Cluster_71097	164.046	14.16	-3.52331	0	0		Cluster_68297	2.306	109.83	5.57711	0	0		Cluster_37914	134.103	44.01	-1.59999	0	0
Cluster_36288	29.946	6.846	-2.12789	0	0			Cluster_22456	1.46	0	-8.86744	1.99e-45	1.3e-46		Cluster_36796	78.146	9.446	-3.04469	0	0		Cluster_33259	115.39	31.073	-1.88734	0	0		Cluster_76896	0.326	187.856	9.16766	0	0
Cluster_32810	4.196	23.006	2.45569	0	0			Cluster_62346	2.553	8.986	1.80211	2.59e-45	1.69e-46		Cluster_62691	324.57	112.066	-1.52518	0	0		Cluster_47233	72.21	4.356	-4.05199	0	0		Cluster_57477	130.156	27.773	-2.22268	0	0
Cluster_32927	14.733	0.893	-4.03241	0	0			Cluster_35513	3.546	8.276	1.24922	3.03e-45	1.98e-46		Cluster_29603	52.686	3.476	-3.9163	0	0		Cluster_21749	0.07	36.076	9.01212	0	0		Cluster_44781	106.696	24.816	-2.09958	0	0
Cluster_45057	33.826	7.196	-2.23449	0	0			Cluster_42942	0	2.756	8.88248	3.37e-45	2.21e-46		Cluster_5352	28.106	2.813	-3.31822	0	0		Cluster_65897	0.293	121.003	8.70037	0	0		Cluster_77464	2.023	155.3	6.27197	0	0
Cluster_52527	59.33	18.823	-1.64835	0	0			Cluster_7471	0.98	0	-8.85814	3.43e-45	2.25e-46		Cluster_77474	434.653	101.26	-2.08486	0	0		Cluster_14540	0.493	21.976	5.47462	0	0		Cluster_40529	80.43	14.486	-2.46769	0	0
Cluster_76371	22.646	98.52	2.12573	0	0			Cluster_17975	0	1.073	8.88193	3.48e-45	2.28e-46		Cluster_80360	531.106	85.7	-2.59696	0	0		Cluster_76461	285.753	48.883	-2.54945	0	0		Cluster_80990	25.8	344.85	3.75816	0	0
Cluster_26295	25.496	55.443	1.12351	0	0			Cluster_60879	10.843	3.826	-1.51659	3.51e-45	2.31e-46		Cluster_52424	1.926	77.22	5.33866	0	0		Cluster_55069	0.516	80.373	7.27927	0	0		Cluster_36770	55.95	5.973	-3.22794	0	0
Cluster_66556	129.413	54.74	-1.23923	0	0			Cluster_40712	0	2.6	8.87839	4.28e-45	2.81e-46		Cluster_74639	4.383	158.2	5.19252	0	0		Cluster_63560	107.25	7.353	-3.86295	0	0		Cluster_48101	69.576	6.933	-3.31652	0	0
Cluster_36274	32.27	8.11	-1.98944	0	0			Cluster_60654	10.083	20.38	1.0116	4.86e-45	3.2e-46		Cluster_31539	0.646	48.626	6.22924	0	0		Cluster_41490	0.106	76.276	9.48951	0	0		Cluster_79118	7.61	200.26	4.73101	0	0
Cluster_69041	5.533	44.15	3.001	0	0			Cluster_20814	1.163	0	-8.8512	5.13e-45	3.38e-46		Cluster_76811	0.45	236.693	9.05847	0	0		Cluster_57448	105.166	11.153	-3.23681	0	0		Cluster_34358	0.203	43.783	7.76158	0	0
Cluster_47099	27.126	3.93	-2.7954	0	0			Cluster_15850	0	1.043	8.87509	5.18e-45	3.41e-46		Cluster_54476	86.833	4.353	-4.30924	0	0		Cluster_52441	0.223	85.196	8.5775	0	0		Cluster_70221	8.543	113.48	3.73718	0	0
Cluster_58254	22.68	0.416	-5.78241	0	0			Cluster_42082	6.206	1.943	-1.68255	5.55e-45	3.66e-46		Cluster_44397	92.66	11.833	-2.96947	0	0		Cluster_65546	0.293	118.24	8.64049	0	0		Cluster_75885	21.13	181.446	3.10773	0	0
Cluster_46004	43.863	12.213	-1.84205	0	0			Cluster_51029	7.086	14.836	1.07523	6.85e-45	4.52e-46		Cluster_60144	181.17	39.296	-2.1988	0	0		Cluster_80283	1.173	330.083	8.14505	0	0		Cluster_63584	83.49	0.406	-7.65723	0	0
Cluster_57430	68.86	22.986	-1.58553	0	0			Cluster_35322	0.146	2.12	3.86439	9.8e-45	6.48e-46		Cluster_61741	191.186	42.206	-2.17591	0	0		Cluster_79878	396.073	54.426	-2.86621	0	0		Cluster_2177	0.193	15.703	6.31666	0	0
Cluster_47727	75.733	30.776	-1.29664	0	0			Cluster_67812	4.593	13.263	1.5249	9.87e-45	6.53e-46		Cluster_67986	12.12	139.81	3.53789	0	0		Cluster_41307	60.79	3.036	-4.32246	0	0		Cluster_27000	88.486	26.97	-1.70908	0	0
Cluster_23131	26.586	8.606	-1.62749	0	0			Cluster_63383	0.376	4.366	3.50017	1.02e-44	6.75e-46		Cluster_41198	123.97	27.813	-2.15209	0	0		Cluster_25182	36.183	0.353	-6.68849	0	0		Cluster_42302	6.613	62.476	3.24031	0	0
Cluster_51403	52.33	15.566	-1.74792	0	0			Cluster_46065	0	2.86	8.85792	1.4e-44	9.27e-46		Cluster_77275	4.23	193.9	5.53675	0	0		Cluster_71385	1.616	121.336	6.24442	0	0		Cluster_44291	5.796	61.66	3.42356	0	0
Cluster_50377	0.95	20.186	4.4126	0	0			Cluster_15718	1.006	0	-8.83321	1.45e-44	9.64e-46		Cluster_51761	14.033	107.53	2.95252	0	0		Cluster_46509	0.23	71.873	8.28357	0	0		Cluster_52363	77.273	8.273	-3.2162	0	0
Cluster_23562	18.193	3.96	-2.19372	0	0			Cluster_55140	0.866	4.933	2.48853	1.69e-44	1.13e-45		Cluster_67102	6.08	118.943	4.30122	0	0		Cluster_27845	45.37	3.153	-3.84894	0	0		Cluster_23724	1.3	28.69	4.46521	0	0
Cluster_46892	21.06	1.68	-3.63959	0	0			Cluster_24654	3.413	0.983	-1.79945	1.76e-44	1.17e-45		Cluster_57614	231.043	68.673	-1.74499	0	0		Cluster_71957	181.313	23.94	-2.92398	0	0		Cluster_74639	4.383	122.526	4.81369	0	0
Cluster_27973	42.476	16.416	-1.37137	0	0			Cluster_14673	1.55	0.32	-2.29175	1.95e-44	1.3e-45		Cluster_54772	261.746	90.27	-1.5314	0	0		Cluster_44715	0.426	62.753	7.21643	0	0		Cluster_34637	48.433	4.08	-3.55919	0	0
Cluster_26795	33.006	11.113	-1.57329	0	0			Cluster_3887	2.676	1.003	-1.42153	2.1e-44	1.4e-45		Cluster_26965	0.213	45.18	7.75515	0	0		Cluster_74774	351.236	94.383	-1.90022	0	0		Cluster_29077	195.233	93.423	-1.0631	0	0
Cluster_81349	52.793	238.453	2.19437	0	0			Cluster_43598	2.63	0.196	-3.69989	2.39e-44	1.6e-45		Cluster_37377	0.076	79.906	10.0313	0	0		Cluster_63141	3.05	92	4.91966	0	0		Cluster_42971	84.376	15.6	-2.42936	0	0
Cluster_76890	62.3	6.25	-3.32205	0	0			Cluster_32534	8.75	3.906	-1.14795	2.41e-44	1.61e-45		Cluster_46630	95.366	11.926	-2.98772	0	0		Cluster_75764	402.963	113.943	-1.81607	0	0		Cluster_30702	36.063	1.053	-5.09545	0	0
Cluster_39304	54.353	20.406	-1.41926	0	0			Cluster_63751	8.686	18.78	1.1097	2.57e-44	1.72e-45		Cluster_68717	28.29	183.283	2.70513	0	0		Cluster_77275	4.23	179.373	5.41071	0	0		Cluster_20576	0.093	21.796	7.86368	0	0
Cluster_65343	16.33	62.64	1.9408	0	0			Cluster_34882	2.333	6.506	1.4558	2.67e-44	1.79e-45		Cluster_72888	0.483	163.253	8.41607	0	0		Cluster_79118	7.61	233.976	4.9524	0	0		Cluster_18721	23.176	2.153	-3.41841	0	0
Cluster_74542	0	87.306	12.5552	0	0			Cluster_56336	2.533	8.326	1.69339	2.82e-44	1.89e-45		Cluster_78136	0.923	237.58	8.02513	0	0		Cluster_12512	31.056	4.313	-2.85047	0	0		Cluster_69493	92.13	1.573	-5.84502	0	0
Cluster_37110	44.63	15.156	-1.5579	0	0			Cluster_55391	1.793	6.73	1.91596	3.86e-44	2.59e-45		Cluster_75619	839.92	373.163	-1.15514	0	0		Cluster_71097	164.046	19.316	-3.08315	0	0		Cluster_33690	39.703	1.453	-4.77043	0	0
Cluster_72178	70.32	15.653	-2.16438	0	0			Cluster_35081	0	2.193	8.83465	5.27e-44	3.54e-45		Cluster_55286	146.116	28.11	-2.37105	0	0		Cluster_49677	84.766	8.516	-3.31774	0	0		Cluster_20601	0.046	24.693	9.02261	0	0
Cluster_28831	35.516	12.06	-1.55657	0	0			Cluster_22408	1.37	0	-8.8088	5.85e-44	3.94e-45		Cluster_48721	110.596	17.296	-2.66861	0	0		Cluster_73432	287.533	69.306	-2.05306	0	0		Cluster_34968	53.653	6.053	-3.14104	0	0
Cluster_59946	99.46	41.466	-1.26217	0	0			Cluster_29977	4.783	1.55	-1.61922	6.6e-44	4.44e-45		Cluster_62791	2.803	95.88	5.10383	0	0		Cluster_75504	1.566	153.923	6.63483	0	0		Cluster_21749	0.07	27.543	8.62277	0	0
Cluster_29871	21.163	4.16	-2.35031	0	0			Cluster_34389	2.176	0	-8.80607	6.84e-44	4.61e-45		Cluster_40529	80.43	9.37	-3.0889	0	0		Cluster_72382	0.366	151.446	8.6856	0	0		Cluster_63560	107.25	13.61	-2.96612	0	0
Cluster_31101	0.123	12.116	6.61589	0	0			Cluster_79334	10.393	30.136	1.52074	7.84e-44	5.3e-45		Cluster_72382	0.366	164.52	8.81716	0	0		Cluster_61172	107.453	10.413	-3.37039	0	0		Cluster_20682	0.03	27.24	9.72071	0	0
Cluster_62872	30.206	83.746	1.47699	0	0			Cluster_53870	14.883	6.906	-1.09669	8.04e-44	5.44e-45		Cluster_54194	229.79	73.66	-1.63546	0	0		Cluster_46332	112.903	22.353	-2.33489	0	0		Cluster_58615	172.546	49.906	-1.78605	0	0
Cluster_54769	63.843	21.633	-1.55788	0	0			Cluster_33102	0.24	2.296	3.23562	8.06e-44	5.45e-45		Cluster_67132	194.93	36.846	-2.39526	0	0		Cluster_35816	52.74	2.806	-4.23592	0	0		Cluster_56191	287.703	121.643	-1.22029	0	0
Cluster_75724	29.22	105.303	1.85496	0	0			Cluster_15808	0	0.983	8.82681	8.19e-44	5.54e-45		Cluster_67402	17.066	147.583	3.12475	0	0		Cluster_71995	0.196	171.15	9.76461	0	0		Cluster_65978	41.116	172.49	2.07494	0	0
Cluster_74201	42.423	123.21	1.53789	0	0			Cluster_11529	0.836	0.04	-4.4463	8.21e-44	5.57e-45		Cluster_64962	252.073	69.586	-1.84447	0	0		Cluster_44726	78.386	8.586	-3.19053	0	0		Cluster_41695	60.166	6.226	-3.26038	0	0
Cluster_10233	0.69	7.123	3.36486	0	0			Cluster_215	0.75	0	-8.80276	8.21e-44	5.57e-45		Cluster_27972	69.653	11.876	-2.55098	0	0		Cluster_21116	31.433	2.83	-3.47717	0	0		Cluster_40437	52.78	4.003	-3.71485	0	0
Cluster_59901	73.97	25.786	-1.51762	0	0			Cluster_38036	2.42	0	-8.80206	8.53e-44	5.79e-45		Cluster_40325	106.09	20.873	-2.34618	0	0		Cluster_21343	16.78	62.583	1.90336	0	0		Cluster_78776	3.796	177.016	5.5565	0	0
Cluster_24627	35.676	13.83	-1.36689	0	0			Cluster_72137	0	5.903	8.82424	9.45e-44	6.42e-45		Cluster_47467	82.703	7.326	-3.48376	0	0		Cluster_36796	78.146	12.12	-2.68493	0	0		Cluster_22482	47.86	10.143	-2.23147	0	0
Cluster_28153	48.033	20.4	-1.23853	0	0			Cluster_53418	0	3.243	8.81945	1.24e-43	8.43e-45		Cluster_34968	53.653	0.346	-7.26869	0	0		Cluster_78932	781.2	285.596	-1.4472	0	0		Cluster_39473	0.446	44.07	6.63144	0	0
Cluster_32773	27.67	6.933	-1.99344	0	0			Cluster_40256	0.05	2.07	5.4167	1.26e-43	8.57e-45		Cluster_57979	259.136	85.92	-1.58178	0	0		Cluster_48662	15.45	99.893	2.69151	0	0		Cluster_21764	37.466	6.226	-2.58038	0	0
Cluster_80524	14.796	116.276	2.98101	0	0			Cluster_56997	0.133	3.023	4.53241	1.31e-43	8.93e-45		Cluster_66556	129.413	10.996	-3.54624	0	0		Cluster_27391	1.23	38.416	4.97057	0	0		Cluster_76328	332.67	91.286	-1.85393	0	0
Cluster_61137	31.816	84.556	1.4086	0	0			Cluster_26774	0	1.736	8.81842	1.31e-43	8.94e-45		Cluster_35900	0.046	84.626	10.8309	0	0		Cluster_29603	52.686	5.303	-3.30995	0	0		Cluster_30603	43.616	3.993	-3.44247	0	0
Cluster_7595	15.896	5.11	-1.63812	0	0			Cluster_43704	3.796	0.693	-2.47415	1.34e-43	9.13e-45		Cluster_67542	157.883	20.683	-2.92133	0	0		Cluster_59620	106.62	11.52	-3.21069	0	0		Cluster_25824	0.066	37.723	9.19177	0	0
Cluster_49004	19.313	1.11	-4.11947	0	0			Cluster_2722	2.066	4.25	1.03576	1.35e-43	9.21e-45		Cluster_72254	13.54	159	3.57056	0	0		Cluster_50377	0.95	65.51	6.11455	0	0		Cluster_56308	78.993	7.656	-3.36101	0	0
Cluster_43549	30.733	6.666	-2.21405	0	0			Cluster_27526	0.016	1.49	6.5405	1.42e-43	9.7e-45		Cluster_47233	72.21	3.946	-4.17977	0	0		Cluster_39679	0.15	63.833	8.7363	0	0		Cluster_48531	77.883	10.873	-2.8372	0	0
Cluster_77699	39.84	134.486	1.76064	0	0			Cluster_41748	0	2.546	8.81381	1.7e-43	1.16e-44		Cluster_29529	84.856	17.92	-2.23583	0	0		Cluster_65343	16.33	131.506	3.01415	0	0		Cluster_1466	15.926	0.083	-7.61519	0	0
Cluster_55584	4.333	30.26	2.80973	0	0			Cluster_39310	0.656	3.556	2.42717	2.42e-43	1.66e-44		Cluster_63683	51.143	208.286	2.03759	0	0		Cluster_72888	0.483	145.323	8.24666	0	0		Cluster_40088	0.156	51.056	8.33665	0	0
Cluster_69385	140.18	60.756	-1.20345	0	0			Cluster_46888	6.566	2.046	-1.68835	2.55e-43	1.75e-44		Cluster_21855	0.316	29.866	6.56638	0	0		Cluster_63197	93.193	4.193	-4.4746	0	0		Cluster_49813	0.646	53.926	6.37267	0	0
Cluster_32150	71.936	35.146	-1.03341	0	0			Cluster_70528	16.47	6.226	-1.38297	2.56e-43	1.76e-44		Cluster_80834	9.633	341.353	5.1836	0	0		Cluster_24196	0.033	50.836	10.5335	0	0		Cluster_77940	562.816	206.743	-1.43268	0	0
Cluster_75173	4.373	49.196	3.49688	0	0			Cluster_75966	23.456	9.223	-1.34514	2.61e-43	1.8e-44		Cluster_63866	225.82	59.096	-1.93071	0	0		Cluster_68717	28.29	171.863	2.60777	0	0		Cluster_25478	1.47	30.706	4.38191	0	0
Cluster_62713	116.166	51.383	-1.17368	0	0			Cluster_53887	11.293	4.56	-1.29738	2.68e-43	1.85e-44		Cluster_23885	56.25	9.29	-2.59124	0	0		Cluster_26125	54.636	8.036	-2.76466	0	0		Cluster_62628	0.24	83.443	8.43774	0	0
Cluster_41681	5.903	28.466	2.26497	0	0			Cluster_42693	0.106	2.303	4.39986	3.32e-43	2.29e-44		Cluster_42971	84.376	10.366	-3.01502	0	0		Cluster_54194	229.79	78.87	-1.53832	0	0		Cluster_20988	0.07	23.703	8.40429	0	0
Cluster_79091	181.293	368.56	1.03005	0	0			Cluster_32941	6.216	2.333	-1.41487	3.45e-43	2.38e-44		Cluster_20635	0.043	33.756	9.58576	0	0		Cluster_80189	497.13	94.49	-2.37668	0	0		Cluster_51761	14.033	88.393	2.66478	0	0
Cluster_45684	1.593	19.343	3.6017	0	0			Cluster_37668	1.926	5.826	1.59576	4.07e-43	2.81e-44		Cluster_64166	3.883	99.206	4.68769	0	0		Cluster_72982	0.89	132.856	7.22389	0	0		Cluster_63923	2.466	75.33	4.93593	0	0
Cluster_70274	0.123	34.4	8.09639	0	0			Cluster_42582	0.193	2.473	3.69475	4.14e-43	2.87e-44		Cluster_59622	5.34	93.206	4.13677	0	0		Cluster_20576	0.093	26.28	8.13183	0	0		Cluster_49021	6.706	67.12	3.32683	0	0
Cluster_69504	0.566	29.356	5.69538	0	0			Cluster_46664	6.9	2.276	-1.61657	4.32e-43	2.99e-44		Cluster_42454	112.533	22.913	-2.28392	0	0		Cluster_36770	55.95	3.84	-3.87171	0	0		Cluster_28534	42.163	4.413	-3.25523	0	0
Cluster_71938	0.4	32.913	6.35718	0	0			Cluster_14067	4.32	2.02	-1.0943	4.78e-43	3.31e-44		Cluster_65062	218.653	53.236	-2.025	0	0		Cluster_64362	139.606	20.86	-2.74683	0	0		Cluster_64990	7.063	89.32	3.67094	0	0
Cluster_60650	24.716	1.49	-4.04906	0	0			Cluster_6468	0	0.883	8.7947	4.92e-43	3.41e-44		Cluster_72258	5.496	135.393	4.63248	0	0		Cluster_25357	43.286	4.096	-3.4017	0	0		Cluster_37212	0.136	47.196	8.41595	0	0
Cluster_74590	0.57	37.39	6.04307	9.16943e-307	6.50679e-308			Cluster_1832	1.51	0.38	-2.00761	5.1e-43	3.54e-44		Cluster_75764	402.963	109.47	-1.86142	0	0		Cluster_81258	617.383	94.873	-2.68811	0	0		Cluster_46248	59.886	165.976	1.47971	0	0
Cluster_34699	37.62	12.31	-1.61369	1.55415e-306	1.10398e-307			Cluster_12871	0.953	0	-8.7691	5.38e-43	3.74e-44		Cluster_36587	126.06	33.863	-1.89045	0	0		Cluster_43347	83.756	11.756	-2.83599	0	0		Cluster_76811	0.45	160.366	8.4882	0	0
Cluster_52156	64.16	23.396	-1.45216	1.79635e-306	1.27732e-307			Cluster_15499	0.98	0	-8.76858	5.54e-43	3.85e-44		Cluster_20519	0.053	31.8	9.2624	0	0		Cluster_45238	0.423	61.243	7.16492	0	0		Cluster_55783	9.273	80.796	3.12769	0	0
Cluster_53844	80.64	33.233	-1.27683	9.17397e-305	6.53658e-306			Cluster_71973	1.516	8.133	2.42223	5.65e-43	3.93e-44		Cluster_71526	8.953	140.903	3.99068	0	0		Cluster_76382	362.67	90.416	-1.98779	0	0		Cluster_79878	396.073	81.033	-2.2782	0	0
Cluster_72368	130.13	51.283	-1.34451	1.42683e-304	1.01767e-305			Cluster_67706	1.113	6.57	2.53613	5.8e-43	4.04e-44		Cluster_29224	90.686	21.42	-2.08101	0	0		Cluster_61742	314.816	120.163	-1.39093	0	0		Cluster_71562	5.23	103.196	4.30782	0	0
Cluster_35900	0.046	14.783	8.31262	2.18373e-304	1.5591e-305			Cluster_33083	7.33	3.11	-1.26318	6.01e-43	4.19e-44		Cluster_59620	106.62	9.966	-3.4176	0	0		Cluster_28845	53.283	6.146	-3.1154	0	0		Cluster_43567	75.086	12.336	-2.59241	0	0
Cluster_48531	77.883	33.586	-1.21177	3.95027e-304	2.82893e-305			Cluster_37527	2.336	0	-8.76695	6.05e-43	4.22e-44		Cluster_49640	284.326	114.516	-1.30276	0	0		Cluster_61461	92.293	5.646	-4.03505	0	0		Cluster_77095	0.703	150.263	7.74998	0	0
Cluster_27198	26.636	7.906	-1.75078	6.26587e-304	4.49628e-305			Cluster_34655	0.143	2.06	3.82664	7.04e-43	4.92e-44		Cluster_62537	1.64	90.483	5.796	0	0		Cluster_78259	510.103	147.126	-1.78065	0	0		Cluster_56257	0.003	377.38	17.5122	0	0
Cluster_34637	48.433	18.836	-1.35582	6.98465e-304	5.02218e-305			Cluster_191	0.64	0.033	-4.266	7.92e-43	5.54e-44		Cluster_67266	0.253	132.626	9.05639	0	0		Cluster_78208	263.523	30.793	-3.10488	0	0		Cluster_25182	36.183	3.78	-3.23152	0	0
Cluster_26510	22.16	5.686	-1.96013	1.3855e-303	9.9722e-305			Cluster_80184	1.52	14.046	3.18077	8.13e-43	5.69e-44		Cluster_58399	11.103	106.486	3.26933	0	0		Cluster_77474	434.653	118.866	-1.86488	0	0		Cluster_79315	1.83	189.07	6.70197	0	0
Cluster_28036	35.306	12.786	-1.46497	1.33243e-302	9.60949e-304			Cluster_33508	2	5.673	1.5079	8.79e-43	6.16e-44		Cluster_39444	106.246	22.373	-2.25263	0	0		Cluster_43177	0.74	55.306	6.23093	0	0		Cluster_42485	50.27	3.203	-3.96345	0	0
Cluster_66471	91.45	33.463	-1.44605	1.46822e-302	1.05995e-303			Cluster_32307	5.26	1.783	-1.55545	8.79e-43	6.16e-44		Cluster_24563	44.473	4.216	-3.3875	0	0		Cluster_63939	186.526	43.566	-2.09372	0	0		Cluster_125	25.47	6.03	-2.07599	0	0
Cluster_23772	16.376	3.453	-2.24085	5.77248e-302	4.17149e-303			Cluster_50017	0.2	2.873	3.82055	9.01e-43	6.33e-44		Cluster_80194	1533.01	684.876	-1.11868	0	0		Cluster_47897	64.53	2.933	-4.46205	0	0		Cluster_22125	6.33	37.663	2.56403	0	0
Cluster_27674	31.606	63.293	1.00116	1.75124e-301	1.2668e-302			Cluster_72732	5.78	0	-8.75968	9.02e-43	6.34e-44		Cluster_76219	322.896	66.786	-2.25776	0	0		Cluster_67402	17.066	137.853	3.018	0	0		Cluster_68602	194.746	49.953	-1.95571	0	0
Cluster_54182	56.363	18.383	-1.61425	8.81745e-301	6.38471e-302			Cluster_68194	3.106	10.46	1.75148	1.01e-42	7.12e-44		Cluster_69725	202.836	36.92	-2.44256	0	0		Cluster_80813	54.48	438.523	3.02164	0	0		Cluster_76145	0.413	148.26	8.49393	0	0
Cluster_40010	12.99	40.786	1.6438	2.34508e-300	1.69977e-301			Cluster_61785	0	3.913	8.78113	1.03e-42	7.28e-44		Cluster_67321	192.773	37.196	-2.36076	0	0		Cluster_8897	0.123	20.783	7.41304	0	0		Cluster_64409	368.733	165.786	-1.1471	0	0
Cluster_38035	3.196	20.883	2.69707	2.53806e-300	1.84148e-301			Cluster_17278	2.026	0.543	-1.84643	1.07e-42	7.5e-44		Cluster_20661	0.116	27.266	7.87538	0	0		Cluster_33481	58.633	6.36	-3.20223	0	0		Cluster_37377	0.076	52.44	9.42152	0	0
Cluster_31028	55.58	24.91	-1.15495	1.74839e-298	1.26981e-299			Cluster_30816	0	1.963	8.7792	1.15e-42	8.1e-44		Cluster_2177	0.193	19.316	6.6205	0	0		Cluster_56893	140.333	28.866	-2.2771	0	0		Cluster_66471	91.45	6.85	-3.72888	0	0
Cluster_80959	11.346	112.783	3.32391	7.25831e-298	5.27676e-299			Cluster_68355	5.61	14.903	1.3898	1.35e-42	9.58e-44		Cluster_68759	157.613	411.94	1.39789	0	0		Cluster_72816	130.006	6.07	-4.43429	0	0		Cluster_23756	40.56	6.486	-2.63918	0	0
Cluster_273	8.606	1.96	-2.1349	9.84378e-298	7.16352e-299			Cluster_21930	0	1.29	8.77407	1.52e-42	1.08e-43		Cluster_46509	0.23	72.89	8.30479	0	0		Cluster_53892	9.693	90.296	3.23053	0	0		Cluster_70274	0.123	126.763	9.97781	0	0
Cluster_49267	25.643	3.823	-2.74533	3.27043e-297	2.3847e-298			Cluster_57143	0	3.393	8.77346	1.57e-42	1.11e-43		Cluster_74090	705.736	312.07	-1.16389	0	0		Cluster_57040	9.38	93.983	3.32956	0	0		Cluster_37110	44.63	3.016	-3.87529	0	0
Cluster_44770	0.213	15	6.12156	7.03504e-296	5.13482e-297			Cluster_70802	5.96	0.72	-3.06462	1.58e-42	1.12e-43		Cluster_21186	0.05	35.356	9.44444	0	0		Cluster_43996	63.5	4.266	-3.89448	0	0		Cluster_51438	53.743	161.046	1.59058	0	0
Cluster_78459	104.706	22.763	-2.19932	8.17453e-296	5.97245e-297			Cluster_5452	0.866	0	-8.74363	2.18e-42	1.55e-43		Cluster_70876	0.12	189.24	10.6232	0	0		Cluster_26639	39.74	2.516	-3.98722	0	0		Cluster_54067	22.876	107.523	2.23987	0	0
Cluster_68191	101.05	38.426	-1.38914	2.70412e-295	1.97959e-296			Cluster_22931	2.56	0.633	-1.98293	2.22e-42	1.58e-43		Cluster_74533	218.776	30.866	-2.81635	0	0		Cluster_125	25.47	4.71	-2.43509	0	0		Cluster_71938	0.4	106.513	8.05827	0	0
Cluster_23537	14.376	2.706	-2.41295	5.11137e-295	3.74926e-296			Cluster_31270	6.596	2.71	-1.30525	2.29e-42	1.63e-43		Cluster_37212	0.136	63.223	8.84008	0	0		Cluster_67110	0.353	111.413	8.30032	0	0		Cluster_67986	12.12	107.793	3.15599	0	0
Cluster_31982	5.273	23.243	2.129	6.05654e-295	4.44694e-296			Cluster_35894	3.68	8.563	1.19956	2.62e-42	1.87e-43		Cluster_52756	168.493	43.836	-1.92762	0	0		Cluster_42454	112.533	26.093	-2.10455	0	0		Cluster_72017	0	314.563	14.5978	0	0
Cluster_53053	65.93	25.003	-1.40547	6.71193e-295	4.93301e-296			Cluster_19480	0	0.996	8.76374	2.67e-42	1.91e-43		Cluster_72997	209.32	32.366	-2.67453	0	0		Cluster_40529	80.43	12.28	-2.7071	0	0		Cluster_68811	32.16	156.19	2.28625	0	0
Cluster_78840	0.536	56.333	6.72252	1.54353e-294	1.13556e-295			Cluster_39265	2.36	6.586	1.48009	2.83e-42	2.02e-43		Cluster_30777	0	163.31	15.1854	0	0		Cluster_21952	34.713	3.556	-3.29044	0	0		Cluster_55272	234.726	94.696	-1.30615	0	0
Cluster_30678	22.166	5.003	-2.14288	2.62009e-294	1.93325e-295			Cluster_52235	0.48	3.663	2.93153	3.07e-42	2.19e-43		Cluster_69978	260	65.24	-1.98227	0	0		Cluster_27415	38.46	1.8	-4.41992	0	0		Cluster_23757	0.063	30.893	8.97648	0	0
Cluster_73997	57.436	141.923	1.31102	2.67914e-294	1.97876e-295			Cluster_67323	8.79	19.256	1.1335	3.9e-42	2.79e-43		Cluster_21526	0.15	29.636	7.63255	0	0		Cluster_22294	30.416	1.773	-4.10057	0	0		Cluster_7595	15.896	0.113	-7.15569	0	0
Cluster_78982	7.68	73.823	3.27019	9.34917e-294	6.91867e-295			Cluster_6311	1.98	0.6	-1.7244	4.03e-42	2.89e-43		Cluster_52748	78.383	4.593	-4.08241	0	0		Cluster_65056	213.88	57.343	-1.89758	0	0		Cluster_41111	2.553	45.643	4.16486	0	0
Cluster_42361	0	30.236	12.3498	2.15396e-293	1.59556e-294			Cluster_3538	0	0.833	8.75618	4.04e-42	2.89e-43		Cluster_76756	0.143	282.58	10.9503	0	0		Cluster_69992	251.493	66.676	-1.9182	0	0		Cluster_78208	263.523	47.2	-2.47279	0	0
Cluster_5742	5.683	0.403	-3.82438	7.3931e-293	5.48718e-294			Cluster_76571	15.336	33.25	1.10197	5.21e-42	3.75e-43		Cluster_51336	190.623	58.483	-1.70328	0	0		Cluster_61635	93.593	6.823	-3.7778	0	0		Cluster_63939	186.526	55.113	-1.75419	0	0
Cluster_77077	1.43	44.096	4.97195	8.86316e-293	6.58468e-294			Cluster_27788	1.5	0.07	-4.40749	5.33e-42	3.84e-43		Cluster_35816	52.74	2.646	-4.30394	0	0		Cluster_36630	61.48	6.51	-3.23615	0	0		Cluster_43524	56.053	5.46	-3.35247	0	0
Cluster_56066	56.89	18.53	-1.61611	7.2911e-292	5.42203e-293			Cluster_38798	2.143	0.14	-3.9733	5.73e-42	4.13e-43		Cluster_27052	54.086	6.966	-2.95567	0	0		Cluster_32342	87.25	20.113	-2.11726	0	0		Cluster_74840	31.82	183.72	2.53619	0	0
Cluster_77942	177.376	66.416	-1.41102	4.1769e-291	3.10918e-292			Cluster_70039	4.996	0	-8.72465	6.11e-42	4.4e-43		Cluster_16049	2.896	27.903	3.27225	0	0		Cluster_42971	84.376	13.093	-2.6886	0	0		Cluster_58685	82.963	9.773	-3.08395	0	0
Cluster_78857	4.043	62.01	3.94593	4.43461e-291	3.30422e-292			Cluster_28630	8.676	4.23	-1.03597	6.52e-42	4.7e-43		Cluster_39229	45.78	147.73	1.69627	0	0		Cluster_75885	21.13	193.83	3.20663	0	0		Cluster_60259	0	205.76	14.5676	0	0
Cluster_68683	61.503	15.636	-1.97153	5.19079e-291	3.87141e-292			Cluster_38802	3.61	0.73	-2.28341	6.87e-42	4.96e-43		Cluster_30306	69.506	11.606	-2.58005	0	0		Cluster_52590	117.586	22.55	-2.38347	0	0		Cluster_27467	15.503	63.38	2.03679	0	0
Cluster_2541	11.353	3.083	-1.87526	2.40865e-290	1.79817e-291			Cluster_21358	2.106	0.51	-2.03219	6.98e-42	5.04e-43		Cluster_25417	2.186	38.663	4.15066	0	0		Cluster_29773	47.446	4.106	-3.52967	0	0		Cluster_44759	84.29	17.076	-2.29736	0	0
Cluster_46862	44.18	13.87	-1.67066	1.65062e-289	1.23346e-290			Cluster_70670	9.336	2.29	-2.02788	7.18e-42	5.19e-43		Cluster_63560	107.25	8.36	-3.66563	0	0		Cluster_73466	705.193	336.213	-1.06777	0	0		Cluster_44422	61.88	7.51	-3.03905	0	0
Cluster_38560	35.503	10.826	-1.71888	2.20868e-288	1.65368e-289			Cluster_23146	3.1	0.916	-1.72443	7.24e-42	5.23e-43		Cluster_38008	0.186	58.843	8.28411	0	0		Cluster_34914	66.45	9.56	-2.80669	0	0		Cluster_73573	34.373	179.62	2.39181	0	0
Cluster_70608	1.996	32.16	4.01147	2.42259e-288	1.8156e-289			Cluster_45396	2.186	0.066	-5.06762	7.8e-42	5.64e-43		Cluster_21133	5.15	37.643	2.86492	0	0		Cluster_75932	0.403	178.016	8.78782	0	0		Cluster_65665	218.99	71.463	-1.61112	0	0
Cluster_43905	60.156	24.373	-1.2981	8.04993e-288	6.05045e-289			Cluster_21955	3.08	6.286	1.02343	8.83e-42	6.4e-43		Cluster_77095	0.703	194.776	8.13167	0	0		Cluster_31714	0.143	47.46	8.38888	0	0		Cluster_21952	34.713	5.706	-2.59388	0	0
Cluster_46678	48.203	96.3	1.00074	3.09639e-287	2.33178e-288			Cluster_44951	7.19	2.553	-1.50647	9.46e-42	6.86e-43		Cluster_81258	617.383	91.413	-2.72502	0	0		Cluster_49357	0.316	65.563	7.68592	0	0		Cluster_41307	60.79	8.25	-2.87435	0	0
Cluster_43799	52.393	19.603	-1.41484	4.69319e-287	3.53767e-288			Cluster_8414	1.786	0.483	-1.87169	9.46e-42	6.87e-43		Cluster_45844	60.996	1.87	-5.00127	0	0		Cluster_40666	136.776	41.07	-1.73175	0	0		Cluster_68191	101.05	9.856	-3.34606	0	0
Cluster_33690	39.703	14.356	-1.46222	1.01199e-286	7.63559e-288			Cluster_15744	0	0.946	8.73896	1.02e-41	7.43e-43		Cluster_2556	0.393	18.366	5.53461	0	0		Cluster_77807	9.386	185.94	4.31798	0	0		Cluster_51401	157.26	52.16	-1.58781	0	0
Cluster_61285	12.963	49.2	1.92507	8.78439e-286	6.64064e-287			Cluster_42504	0.306	2.786	3.15942	1.15e-41	8.36e-43		Cluster_78208	263.523	28.686	-3.18377	0	0		Cluster_43342	130.77	36.103	-1.85478	0	0		Cluster_26639	39.74	5.25	-2.93201	0	0
Cluster_61211	110.443	50.91	-1.11547	2.5922e-285	1.96148e-286			Cluster_9512	1.393	0.29	-2.28549	1.27e-41	9.28e-43		Cluster_54065	76.163	3.606	-4.39496	0	0		Cluster_52363	77.273	6.46	-3.57844	0	0		Cluster_33765	33.136	102.073	1.6281	0	0
Cluster_65142	55.503	14.803	-1.90575	3.82236e-285	2.89509e-286			Cluster_5451	0.506	1.76	1.81579	1.45e-41	1.06e-42		Cluster_8897	0.123	21.433	7.45887	0	0		Cluster_48123	144.43	39.873	-1.85557	0	0		Cluster_24992	56.783	13.973	-2.01906	0	0
Cluster_63438	90.753	36.49	-1.31127	3.96498e-285	3.00598e-286			Cluster_16192	1.6	0.37	-2.13488	1.57e-41	1.15e-42		Cluster_48409	142.126	35.18	-1.99817	0	0		Cluster_28019	63.55	11.87	-2.41686	0	0		Cluster_33052	3.123	39.85	3.67938	0	0
Cluster_70449	48.34	8.52	-2.49937	1.00247e-284	7.60733e-286			Cluster_49967	7.113	2.276	-1.62211	1.58e-41	1.15e-42		Cluster_9202	0.256	20.05	6.28351	0	0		Cluster_36750	0.693	45.553	6.03298	0	0		Cluster_71336	3.683	92.37	4.65067	0	0
Cluster_11964	14.233	4.396	-1.69564	3.64137e-284	2.76855e-285			Cluster_49193	7.263	2.43	-1.57874	1.63e-41	1.19e-42		Cluster_28391	61.773	9.526	-2.68159	0	0		Cluster_69909	136.033	14.603	-3.21579	0	0		Cluster_25357	43.286	7.356	-2.55634	0	0
Cluster_21764	37.466	17.683	-1.08647	8.08988e-284	6.15663e-285			Cluster_62833	0	3.78	8.72955	1.69e-41	1.24e-42		Cluster_69041	5.533	113.3	4.36926	0	0		Cluster_21478	24.436	0.433	-5.81449	0	0		Cluster_27845	45.37	7.063	-2.67912	0	0
Cluster_47018	24.54	4.026	-2.60598	4.41632e-282	3.36735e-283			Cluster_23054	5.5	2.45	-1.16571	1.75e-41	1.28e-42		Cluster_23289	37.906	3.313	-3.51559	0	0		Cluster_30297	73.886	15.44	-2.25818	0	0		Cluster_62537	1.64	64.66	5.30849	0	0
Cluster_78642	0.626	51.603	6.36571	1.19699e-281	9.13542e-283			Cluster_75700	27.74	12.29	-1.15973	1.81e-41	1.33e-42		Cluster_22522	0.996	29.803	4.90254	0	0		Cluster_22141	0.026	41.043	10.5451	0	0		Cluster_50377	0.95	48.69	5.68458	0	0
Cluster_65460	0	47.98	12.2635	7.57755e-281	5.79966e-282			Cluster_66076	4.44	12.24	1.46076	2.31e-41	1.7e-42		Cluster_49613	72.636	4.593	-3.96639	0	0		Cluster_36045	60.84	7.093	-3.10256	0	0		Cluster_42867	64.446	9.536	-2.74769	0	0
Cluster_68556	2.14	29.866	3.80337	9.39596e-281	7.19822e-282			Cluster_31286	1.216	4.16	1.75966	2.48e-41	1.82e-42		Cluster_78910	0.513	270.1	9.0651	0	0		Cluster_41681	5.903	63.16	3.41262	0	0		Cluster_67266	0.253	87.48	8.44947	0	0
Cluster_3865	4.57	0.103	-5.45758	1.69063e-280	1.29641e-281			Cluster_56667	3.743	0.446	-3.08938	2.68e-41	1.97e-42		Cluster_39403	2.36	54.336	4.53057	0	0		Cluster_80012	15.826	267.61	4.08856	0	0		Cluster_44981	68.86	10.65	-2.68713	0	0
Cluster_78208	263.523	123.05	-1.09295	2.61503e-280	2.00716e-281			Cluster_70612	5.01	0	-8.69577	2.87e-41	2.12e-42		Cluster_18108	28.766	3.23	-3.15239	0	0		Cluster_42946	82.016	13	-2.65684	0	0		Cluster_57448	105.166	20.723	-2.33604	0	0
Cluster_23672	15.976	3.643	-2.13184	2.43209e-279	1.87027e-280			Cluster_45434	3.723	9.033	1.28753	3.5e-41	2.58e-42		Cluster_58017	0.39	83.696	7.74194	0	0		Cluster_31131	78.896	17.573	-2.16572	0	0		Cluster_39240	103.833	30.713	-1.75005	0	0
Cluster_55825	0	37.496	12.2511	4.38825e-279	3.37771e-280			Cluster_43293	0	2.49	8.71542	3.6e-41	2.66e-42		Cluster_78510	0.343	274.92	9.6699	0	0		Cluster_29529	84.856	21.653	-1.96912	0	0		Cluster_3526	13.836	0.27	-5.68303	0	0
Cluster_73936	169.57	77.073	-1.1329	6.8825e-279	5.30256e-280			Cluster_24208	4.356	1.66	-1.40218	4.07e-41	3.01e-42		Cluster_46923	357.573	171.656	-1.04215	0	0		Cluster_45683	39.033	137.576	1.82175	0	0		Cluster_36653	78.406	18.67	-2.06385	0	0
Cluster_23564	0	15.953	12.2465	1.9425e-278	1.49799e-279			Cluster_57266	2.886	0.133	-4.49309	4.37e-41	3.23e-42		Cluster_76424	14.28	186.303	3.72285	0	0		Cluster_57557	8.476	87.703	3.37911	0	0		Cluster_67110	0.353	81.54	7.8517	0	0
Cluster_65978	41.116	99.446	1.27828	5.02159e-278	3.87612e-279			Cluster_27303	1.62	0.13	-3.59904	5.64e-41	4.18e-42		Cluster_53974	132.103	27.04	-2.28518	0	0		Cluster_44774	71.736	8.106	-3.14647	0	0		Cluster_74774	351.236	123.116	-1.50338	0	0
Cluster_78156	204.876	84.61	-1.26547	9.15809e-278	7.07567e-279			Cluster_67397	4.406	0	-8.68302	5.66e-41	4.2e-42		Cluster_75317	285.683	60.753	-2.21889	0	0		Cluster_72017	0	391.85	14.9167	0	0		Cluster_46332	112.903	31.84	-1.8231	0	0
Cluster_59942	15.596	52.476	1.75293	1.56995e-277	1.2141e-278			Cluster_47298	5.463	11.87	1.11168	6.3e-41	4.68e-42		Cluster_54743	0.363	77.123	7.73562	0	0		Cluster_77095	0.703	174.6	7.95976	0	0		Cluster_32511	0.303	33.333	6.80821	0	0
Cluster_26495	34.296	13.386	-1.35624	4.84895e-277	3.7569e-278			Cluster_62800	5.12	0.856	-2.60048	6.76e-41	5.04e-42		Cluster_57318	0.093	110.833	10.2317	0	0		Cluster_76811	0.45	184.043	8.68372	0	0		Cluster_51931	3.03	54.43	4.16689	0	0
Cluster_45626	17.763	0.036	-8.93304	1.40326e-276	1.08926e-277			Cluster_25105	0.446	2.286	2.34431	6.98e-41	5.2e-42		Cluster_34740	0.08	62.163	9.62275	0	0		Cluster_40378	59.69	5.263	-3.50731	0	0		Cluster_42061	45.176	0.183	-7.92574	0	0
Cluster_42864	34.803	9.89	-1.80777	1.62597e-276	1.26331e-277			Cluster_23320	2.95	0.846	-1.77551	6.99e-41	5.21e-42		Cluster_23001	56.883	11.706	-2.2738	0	0		Cluster_25291	67.376	16.163	-2.06295	0	0		Cluster_32434	32.72	0.98	-5.0492	0	0
Cluster_39788	9.443	32.63	1.79871	4.12354e-276	3.2068e-277			Cluster_27463	1.643	0	-8.67809	7.33e-41	5.47e-42		Cluster_52107	136.426	30.743	-2.14588	0	0		Cluster_61446	97.62	9.633	-3.33414	0	0		Cluster_54743	0.363	55.62	7.26092	0	0
Cluster_50543	8.06	33.93	2.07534	5.19838e-276	4.04646e-277			Cluster_72017	0	5.256	8.70066	7.85e-41	5.86e-42		Cluster_29802	1.196	40.35	5.07706	0	0		Cluster_29802	1.196	37.766	4.97724	0	0		Cluster_27415	38.46	4.663	-3.03348	0	0
Cluster_30805	15.623	2.32	-2.75255	7.10296e-276	5.53928e-277			Cluster_52737	0.256	2.973	3.56529	8.43e-41	6.29e-42		Cluster_21996	39.07	5.06	-2.94907	0	0		Cluster_22522	0.996	27.413	4.77707	0	0		Cluster_71437	1.093	86.61	6.31701	0	0
Cluster_55768	4.55	28.413	2.64524	1.62922e-275	1.27174e-276			Cluster_35675	0.536	2.956	2.46546	8.48e-41	6.34e-42		Cluster_77472	12.513	194.52	3.9769	0	0		Cluster_51400	190.736	64.126	-1.56831	0	0		Cluster_26795	33.006	2.886	-3.50164	0	0
Cluster_58409	73.596	28.813	-1.34969	4.51623e-275	3.52854e-276			Cluster_53662	2.95	8.453	1.5115	9.15e-41	6.85e-42		Cluster_12512	31.056	4.7	-2.72148	0	0		Cluster_32441	68.816	12.38	-2.47969	0	0		Cluster_76507	1.9	118.28	5.96708	0	0
Cluster_60206	24.07	66.85	1.47573	1.78581e-274	1.39655e-275			Cluster_5739	0.826	0	-8.67329	9.43e-41	7.07e-42		Cluster_25981	114.453	40.053	-1.5133	0	0		Cluster_27972	69.653	15.303	-2.18209	0	0		Cluster_32810	4.196	41.593	3.32036	0	0
Cluster_44928	18.94	50.65	1.42168	1.45185e-273	1.13854e-274			Cluster_26144	2.366	5.673	1.25414	9.66e-41	7.24e-42		Cluster_21116	31.433	3.13	-3.32923	0	0		Cluster_20563	27.4	2.85	-3.26923	0	0		Cluster_67204	15.98	110.266	2.78898	0	0
Cluster_32407	1.53	13.976	3.18939	3.04723e-273	2.39185e-274			Cluster_49998	2.77	0.226	-3.64038	9.94e-41	7.46e-42		Cluster_61720	13.886	113.66	3.04208	0	0		Cluster_56421	111.86	18.92	-2.56264	0	0		Cluster_59620	106.62	20.66	-2.35451	0	0
Cluster_47222	71.986	32.026	-1.16981	3.24336e-273	2.54814e-274			Cluster_3438	0.8	0	-8.67183	1.02e-40	7.64e-42		Cluster_61461	92.293	5.916	-3.94774	0	0		Cluster_78511	4.033	182.22	5.51475	0	0		Cluster_20960	2.953	24.643	3.06295	0	0
Cluster_50161	44.013	13.573	-1.69001	5.01562e-273	3.94414e-274			Cluster_35094	0.596	3.02	2.35806	1.06e-40	7.95e-42		Cluster_39473	0.446	52.036	6.869	0	0		Cluster_62958	203.2	58.2	-1.7997	0	0		Cluster_60674	61.62	183.816	1.58407	0	0
Cluster_44759	84.29	41.34	-1.02563	1.7296e-272	1.36136e-273			Cluster_49024	1.32	5.173	1.97198	1.06e-40	8.01e-42		Cluster_36630	61.48	6.17	-3.30594	0	0		Cluster_5352	28.106	4.63	-2.59856	0	0		Cluster_67402	17.066	112.483	2.72777	0	0
Cluster_42249	0.503	13.57	4.74429	1.86941e-272	1.47276e-273			Cluster_45605	2.32	6.85	1.54348	1.25e-40	9.38e-42		Cluster_42302	6.613	68.106	3.3689	0	0		Cluster_23504	38.993	4.67	-3.05494	0	0		Cluster_43996	63.5	9.323	-2.76221	0	0
Cluster_23906	14.85	3.143	-2.23679	2.33441e-271	1.84416e-272			Cluster_22113	0	1.24	8.68979	1.38e-40	1.04e-41		Cluster_68811	32.16	177.113	2.47066	0	0		Cluster_42753	115.413	29.68	-1.95834	0	0		Cluster_44770	0.213	45.996	7.73647	0	0
Cluster_61947	12.203	46.866	1.94377	3.15524e-271	2.4949e-272			Cluster_28730	1.713	0	-8.66588	1.39e-40	1.05e-41		Cluster_36217	77.573	13.06	-2.56874	0	0		Cluster_34637	48.433	3.483	-3.79208	0	0		Cluster_36869	0.866	35.496	5.35471	0	0
Cluster_38886	17.626	2.313	-2.92529	1.52283e-270	1.20523e-271			Cluster_9123	2.206	0.736	-1.57999	1.41e-40	1.07e-41		Cluster_42946	82.016	11.856	-2.78446	0	0		Cluster_63584	83.49	3.613	-4.51755	0	0		Cluster_69191	2.286	78.29	5.0969	0	0
Cluster_66812	74.223	25.203	-1.55412	2.66455e-270	2.11076e-271			Cluster_16627	0.833	0.003	-7.61701	1.51e-40	1.14e-41		Cluster_27311	97.923	29.273	-1.73851	0	0		Cluster_46875	2.063	55.846	4.75806	0	0		Cluster_58700	122.883	29.49	-2.04875	0	0
Cluster_67157	4.826	34.776	2.85558	2.78494e-270	2.20815e-271			Cluster_11612	0.886	0	-8.66294	1.62e-40	1.23e-41		Cluster_28153	48.033	4.853	-3.29714	0	0		Cluster_77774	182.283	10.863	-4.08559	0	0		Cluster_29259	0.196	30.473	7.27216	0	0
Cluster_30640	25.443	7.28	-1.80243	3.57925e-269	2.84054e-270			Cluster_80649	56.54	25.71	-1.13559	1.63e-40	1.23e-41		Cluster_23504	38.993	3.933	-3.30599	0	0		Cluster_42867	64.446	6.56	-3.29383	0	0		Cluster_62791	2.803	65.046	4.54204	0	0
Cluster_43494	6.276	27.506	2.13319	7.24091e-269	5.75697e-270			Cluster_33339	1.923	0	-8.66104	1.79e-40	1.36e-41		Cluster_28516	13.916	69.45	2.32875	0	0		Cluster_27016	1.263	33.916	4.74448	0	0		Cluster_10713	18.1	1.66	-3.4335	0	0
Cluster_5989	0.2	4.743	4.55971	1.2435e-268	9.89556e-270			Cluster_12314	0.893	0	-8.66041	1.85e-40	1.4e-41		Cluster_79445	320.54	38.373	-3.04374	0	0		Cluster_4570	0.05	20.313	8.71555	0	0		Cluster_81194	9.386	274.213	4.88912	0	0
Cluster_33138	23.16	52.043	1.1646	1.43146e-268	1.14121e-269			Cluster_37671	0	2.096	8.6812	2.17e-40	1.65e-41		Cluster_36992	60.286	5.856	-3.3578	0	0		Cluster_72217	10.636	130.08	3.61839	0	0		Cluster_35235	0.343	34.146	6.64169	0	0
Cluster_44981	68.86	30.763	-1.15606	1.64107e-268	1.3095e-269			Cluster_60697	1.26	5.856	2.2036	2.18e-40	1.66e-41		Cluster_36388	0.736	46.223	5.97045	0	0		Cluster_41198	123.97	35.49	-1.79997	0	0		Cluster_47556	47.116	2.416	-4.29628	0	0
Cluster_21948	1.006	8.816	3.12994	3.01382e-268	2.40708e-269			Cluster_35651	1.416	4.61	1.72173	2.6e-40	1.98e-41		Cluster_73527	299.026	78.753	-1.90588	0	0		Cluster_65665	218.99	63.09	-1.78702	0	0		Cluster_12044	0.363	14.52	5.32246	0	0
Cluster_76038	121.14	42.226	-1.51833	3.62281e-268	2.89609e-269			Cluster_15689	2.146	0.676	-1.66564	2.77e-40	2.11e-41		Cluster_28845	53.283	6.653	-2.99447	0	0		Cluster_69442	9.106	113.94	3.6535	0	0		Cluster_37370	3.346	41.916	3.65213	0	0
Cluster_67204	15.98	57.846	1.85808	3.66541e-268	2.9328e-269			Cluster_65285	0.236	3.706	3.98092	2.78e-40	2.12e-41		Cluster_53409	201.04	65.513	-1.61026	0	0		Cluster_76145	0.413	167.236	8.66763	0	0		Cluster_34740	0.08	41.403	9.03835	0	0
Cluster_79617	0.973	57.143	5.87958	4.44033e-268	3.55606e-269			Cluster_20158	3.66	1.583	-1.22061	2.8e-40	2.14e-41		Cluster_63738	67.666	225.99	1.75155	0	0		Cluster_45726	101.88	21.576	-2.23806	0	0		Cluster_76699	12.766	143.41	3.50011	0	0
Cluster_57478	108.83	53.463	-1.02525	4.87287e-268	3.90599e-269			Cluster_55435	5.8	1.42	-2.01964	2.93e-40	2.24e-41		Cluster_47495	169.066	53.18	-1.66355	0	0		Cluster_34142	45.88	2.996	-3.93407	0	0		Cluster_49640	284.326	140.466	-1.00944	0	0
Cluster_66603	52.193	13.196	-1.97668	2.73896e-267	2.19747e-268			Cluster_69170	10.756	3.363	-1.69088	3.05e-40	2.34e-41		Cluster_27000	88.486	24.796	-1.83405	0	0		Cluster_71228	174.843	30.396	-2.52034	0	0		Cluster_24196	0.033	32.27	9.87989	0	0
Cluster_78689	6.493	63.5	3.29564	3.28961e-267	2.64164e-268			Cluster_2763	0.03	0.68	4.49835	3.66e-40	2.8e-41		Cluster_65932	336.406	126.7	-1.39706	0	0		Cluster_31028	55.58	7.756	-2.83781	0	0		Cluster_28308	101.393	38.253	-1.40316	0	0
Cluster_33186	17.55	43.303	1.30539	3.34595e-267	2.68931e-268			Cluster_10894	0	0.87	8.66996	3.88e-40	2.97e-41		Cluster_74774	351.236	101.663	-1.77813	0	0		Cluster_25218	0.06	39.966	9.40337	0	0		Cluster_54772	261.746	119.436	-1.13128	0	0
Cluster_56565	24.783	3.15	-2.98072	1.18632e-266	9.54363e-268			Cluster_71544	3.503	11.693	1.7195	4.91e-40	3.77e-41		Cluster_23756	40.56	4.616	-3.12791	0	0		Cluster_39550	94.986	21.71	-2.13218	0	0		Cluster_76371	22.646	165.076	2.87527	0	0
Cluster_66725	72.353	24.493	-1.55978	7.14692e-266	5.77022e-267			Cluster_60056	8.563	2.82	-1.61378	5.11e-40	3.92e-41		Cluster_63513	15.023	117.59	2.97629	0	0		Cluster_1381	0.06	17.79	8.17034	0	0		Cluster_28391	61.773	15.433	-1.98872	0	0
Cluster_21620	13.72	3.33	-2.03506	8.66004e-266	6.99813e-267			Cluster_7092	0.82	0	-8.63908	5.61e-40	4.31e-41		Cluster_65229	121.106	14.47	-3.05974	0	0		Cluster_75205	508.516	199.716	-1.34339	0	0		Cluster_24307	39.126	6.84	-2.50849	0	0
Cluster_45813	85.18	42.163	-1.01846	9.22556e-266	7.46181e-267			Cluster_21296	1.083	0	-8.63801	5.93e-40	4.56e-41		Cluster_32066	41.796	1.47	-4.82273	0	0		Cluster_49071	231.913	93.646	-1.30426	0	0		Cluster_27391	1.23	27.74	4.49789	0	0
Cluster_56996	9.773	39.276	2.00533	9.62764e-266	7.79399e-267			Cluster_336	0.68	0	-8.63601	6.58e-40	5.06e-41		Cluster_48531	77.883	8.316	-3.2209	0	0		Cluster_80495	613.28	161.536	-1.91429	0	0		Cluster_61766	93.213	14.42	-2.68511	0	0
Cluster_22739	19.923	6.276	-1.66719	1.14465e-265	9.27475e-267			Cluster_546	0.013	0.576	5.38404	7.44e-40	5.73e-41		Cluster_42094	13.613	83.41	2.61688	0	0		Cluster_25824	0.066	39.916	9.27767	0	0		Cluster_36217	77.573	19.72	-1.96522	0	0
Cluster_33210	11.113	0.52	-4.40669	1.1525e-265	9.34666e-267			Cluster_47098	0	2.586	8.65734	7.47e-40	5.76e-41		Cluster_63584	83.49	2.223	-5.23065	0	0		Cluster_78015	415.003	115.32	-1.84989	0	0		Cluster_78409	479.206	169.78	-1.48712	0	0
Cluster_67988	137.81	65.99	-1.05907	1.26227e-265	1.0246e-266			Cluster_24682	3.71	1.263	-1.56045	8.4e-40	6.49e-41		Cluster_79535	6.356	224.293	5.16913	0	0		Cluster_62628	0.24	89.173	8.52957	0	0		Cluster_67459	104.763	14.626	-2.83434	0	0
Cluster_40843	30.093	8.143	-1.88815	1.20084e-264	9.75607e-266			Cluster_43610	0.016	2.08	6.88301	8.96e-40	6.93e-41		Cluster_62882	4.106	86.06	4.39491	0	0		Cluster_48101	69.576	6.863	-3.33743	0	0		Cluster_18108	28.766	5.986	-2.25973	0	0
Cluster_71226	19.166	68.393	1.8345	1.37577e-264	1.11872e-265			Cluster_20296	0	0.96	8.65357	9.06e-40	7.01e-41		Cluster_65940	4.343	93.743	4.44382	0	0		Cluster_76507	1.9	141.286	6.22308	0	0		Cluster_58017	0.39	55.84	7.16356	0	0
Cluster_3526	13.836	4.733	-1.54674	1.38086e-264	1.12387e-265			Cluster_31873	0.296	2.186	2.89113	1.05e-39	8.11e-41		Cluster_59709	0.536	77.75	7.1817	0	0		Cluster_64492	121.85	17.97	-2.75636	0	0		Cluster_48721	110.596	30.643	-1.84072	0	0
Cluster_52412	34.57	8.41	-2.04186	1.82754e-264	1.48874e-265			Cluster_33968	3.933	8.536	1.11212	1.11e-39	8.58e-41		Cluster_70637	140.883	15.04	-3.21745	0	0		Cluster_66533	372.58	155.923	-1.25714	0	0		Cluster_27973	42.476	6.696	-2.6622	0	0
Cluster_21020	19.95	7.25	-1.4607	8.89179e-264	7.2498e-265			Cluster_70748	1.96	8.366	2.10632	1.16e-39	8.99e-41		Cluster_50731	4.836	70.396	3.86543	0	0		Cluster_26237	106.933	38.41	-1.47548	0	0		Cluster_42257	4.493	48.34	3.41736	0	0
Cluster_40291	28.04	7.196	-1.96751	2.30881e-263	1.8858e-264			Cluster_68994	4.446	0	-8.62459	1.18e-39	9.18e-41		Cluster_43567	75.086	9.536	-2.97187	0	0		Cluster_74427	3.76	121.493	5.02238	0	0		Cluster_52156	64.16	7.333	-3.12031	0	0
Cluster_24221	15.206	3.423	-2.16077	7.40733e-263	6.05555e-264			Cluster_59590	14.866	6.983	-1.11084	1.22e-39	9.45e-41		Cluster_26415	13.876	65.073	2.23132	0	0		Cluster_40437	52.78	3.576	-3.88129	0	0		Cluster_52590	117.586	32.25	-1.85948	0	0
Cluster_78720	122.713	34.346	-1.82929	1.18737e-262	9.71546e-264			Cluster_28945	5.773	2.333	-1.2966	1.28e-39	9.99e-41		Cluster_79878	396.073	66.706	-2.54895	0	0		Cluster_69551	0.3	111.47	8.53634	0	0		Cluster_65180	296.06	126.226	-1.2237	0	0
Cluster_60408	49.173	14.326	-1.77982	1.31652e-262	1.07817e-263			Cluster_56572	5.303	1.21	-2.15306	1.72e-39	1.34e-40		Cluster_36869	0.866	44.86	5.69776	0	0		Cluster_47467	82.703	12.51	-2.72636	0	0		Cluster_31549	41.35	5.033	-3.03832	0	0
Cluster_77464	2.023	43.436	4.43079	2.49237e-262	2.04295e-263			Cluster_43743	0.28	2.653	3.22537	1.77e-39	1.38e-40		Cluster_37514	45.803	0.72	-6.00885	0	0		Cluster_77286	217.983	28.163	-2.94703	0	0		Cluster_26237	106.933	44.263	-1.27135	0	0
Cluster_41539	45.63	17.083	-1.41623	9.95767e-262	8.16932e-263			Cluster_12877	0.94	0.1	-3.20528	1.86e-39	1.45e-40		Cluster_76667	4.766	152.573	5.01778	0	0		Cluster_32066	41.796	2.53	-4.04393	0	0		Cluster_64505	70.33	4.216	-4.04991	0	0
Cluster_31377	1.03	11.906	3.53384	5.96091e-261	4.89899e-262			Cluster_26055	4.926	1.896	-1.33882	2.07e-39	1.62e-40		Cluster_46576	228.666	91.886	-1.30986	0	0		Cluster_36624	86.94	19.636	-2.14302	0	0		Cluster_59474	82.526	212.083	1.3674	0	0
Cluster_19470	10.473	2.43	-2.11006	2.00623e-260	1.65173e-261			Cluster_12206	0.88	0.076	-3.48045	2.2e-39	1.72e-40		Cluster_71047	10.056	125.953	3.66344	0	0		Cluster_67976	512.433	246.053	-1.05835	0	0		Cluster_61694	66.24	4.38	-3.91461	0	0
Cluster_33860	24.663	6.533	-1.91695	4.56381e-260	3.76069e-261			Cluster_57715	9.723	3.65	-1.41399	2.2e-39	1.72e-40		Cluster_52363	77.273	6.83	-3.49429	0	0		Cluster_21449	29.51	3.02	-3.28847	0	0		Cluster_26495	34.296	3.986	-3.09564	0	0
Cluster_41318	4.676	23.113	2.30541	6.03044e-260	4.97361e-261			Cluster_5292	2.97	1.233	-1.23948	2.26e-39	1.77e-40		Cluster_67994	2.763	94.483	5.10581	0	0		Cluster_61766	93.213	9.22	-3.33702	0	0		Cluster_78129	716.35	329.303	-1.10859	0	0
Cluster_46220	26.876	5.803	-2.21201	1.22531e-259	1.01146e-260			Cluster_40046	3.29	8.003	1.26646	2.8e-39	2.2e-40		Cluster_21478	24.436	0.686	-5.16322	0	0		Cluster_28887	35.663	0.246	-7.18236	0	0		Cluster_51403	52.33	3.423	-3.9246	0	0
Cluster_27016	1.263	11.273	3.15687	1.59035e-259	1.31394e-260			Cluster_4141	3.253	1.456	-1.15703	2.95e-39	2.32e-40		Cluster_54937	166.17	46.13	-1.83778	0	0		Cluster_80536	1.27	279.606	7.79524	0	0		Cluster_45708	45.02	2.616	-4.09342	0	0
Cluster_43403	37.49	11.966	-1.64905	1.62693e-259	1.34535e-260			Cluster_76688	13.523	3.573	-1.92702	3.22e-39	2.54e-40		Cluster_27391	1.23	35.153	4.84523	0	0		Cluster_76328	332.67	88.783	-1.89532	0	0		Cluster_63188	74.636	6.596	-3.49212	0	0
Cluster_67864	48.23	11.013	-2.12581	1.9341e-259	1.60075e-260			Cluster_28079	1.406	4.223	1.56162	4.3e-39	3.4e-40		Cluster_74447	200.42	30.856	-2.68639	0	0		Cluster_13194	0.013	30.07	11.0561	0	0		Cluster_29571	1.173	29.046	4.62576	0	0
Cluster_3713	12.53	4.043	-1.63436	6.08414e-259	5.03992e-260			Cluster_61999	9.343	3.11	-1.55165	4.66e-39	3.69e-40		Cluster_47727	75.733	8.276	-3.18112	0	0		Cluster_2177	0.193	15.59	6.31073	0	0		Cluster_56421	111.86	27.026	-2.04363	0	0
Cluster_65120	39.816	8.136	-2.28903	8.70238e-259	7.21509e-260			Cluster_865	0.7	0	-8.59486	5.36e-39	4.25e-40		Cluster_31340	44.466	2.95	-3.91749	0	0		Cluster_74590	0.57	132.57	7.86958	0	0		Cluster_24634	0	71.843	14.3278	0	0
Cluster_18721	23.176	10.076	-1.20041	1.64849e-258	1.36795e-259			Cluster_28685	8.196	4.013	-1.02635	5.63e-39	4.47e-40		Cluster_49357	0.316	63.3	7.63801	0	0		Cluster_21855	0.316	23.52	6.22208	0	0		Cluster_50668	78.916	14.453	-2.44497	0	0
Cluster_54827	42	12.02	-1.80196	4.53951e-258	3.77683e-259			Cluster_39320	1.773	0.03	-5.99222	6.4e-39	5.09e-40		Cluster_44774	71.736	8.096	-3.13733	0	0		Cluster_20099	42.443	10.476	-2.01704	0	0		Cluster_32521	4.943	41.446	3.07248	0	0
Cluster_44237	57.553	24.223	-1.24955	5.63124e-258	4.68922e-259			Cluster_8561	0	0.813	8.61335	6.99e-39	5.57e-40		Cluster_76699	12.766	173.526	3.78411	0	0		Cluster_37506	0.92	42.523	5.52649	0	0		Cluster_22102	52.43	15.67	-1.73829	0	0
Cluster_67557	45.05	9.726	-2.21498	5.8162e-258	4.84744e-259			Cluster_56993	0	3.133	8.61313	7.07e-39	5.63e-40		Cluster_79118	7.61	207.386	4.79433	0	0		Cluster_62981	0.453	79.506	7.45626	0	0		Cluster_45381	2.073	43.04	4.37707	0	0
Cluster_67459	104.763	44.963	-1.21772	7.21637e-258	6.01962e-259			Cluster_78388	2.5	12.6	2.34211	7.31e-39	5.83e-40		Cluster_24992	56.783	11.183	-2.342	0	0		Cluster_79445	320.54	49.226	-2.69562	0	0		Cluster_64719	79.223	7.49	-3.40147	0	0
Cluster_80506	134.736	307.113	1.21103	1.43418e-257	1.19738e-258			Cluster_41780	2.256	0	-8.58808	7.54e-39	6.02e-40		Cluster_21276	0.126	25.423	7.64891	0	0		Cluster_47727	75.733	9.833	-2.94548	0	0		Cluster_65229	121.106	24.873	-2.2818	0	0
Cluster_74624	115.416	43.033	-1.41779	1.45011e-257	1.21173e-258			Cluster_41045	9.693	4.513	-1.1204	8.47e-39	6.76e-40		Cluster_32521	4.943	50.62	3.36316	0	0		Cluster_24992	56.783	12.17	-2.21871	0	0		Cluster_72368	130.13	19.21	-2.74028	0	0
Cluster_62515	27.086	3.313	-3.03318	1.87976e-257	1.57211e-258			Cluster_37646	2.84	0.483	-2.54492	8.9e-39	7.11e-40		Cluster_57737	259.776	98.346	-1.39527	0	0		Cluster_50517	2.043	57.273	4.81263	0	0		Cluster_49858	131.456	42.21	-1.62938	0	0
Cluster_79852	58.176	175.803	1.59996	2.41604e-257	2.02237e-258			Cluster_34272	2.586	0.443	-2.56833	1.01e-38	8.1e-40		Cluster_22294	30.416	2.24	-3.76219	0	0		Cluster_50766	105.986	21.593	-2.29474	0	0		Cluster_36630	61.48	12.063	-2.33855	0	0
Cluster_29975	37.046	14.676	-1.33237	1.08808e-256	9.11578e-258			Cluster_33550	1.253	4.206	1.7325	1.11e-38	8.9e-40		Cluster_71402	368.913	131.29	-1.47322	0	0		Cluster_57473	253.006	98.526	-1.35616	0	0		Cluster_26428	60.13	16.32	-1.87046	0	0
Cluster_27885	33.326	12.986	-1.35968	1.13406e-256	9.5092e-258			Cluster_42453	1.74	5.49	1.65156	1.13e-38	9.05e-40		Cluster_57503	135.923	29.08	-2.21713	0	0		Cluster_71902	133.723	13.706	-3.27784	0	0		Cluster_71226	19.166	124.246	2.70311	0	0
Cluster_42257	4.493	22.776	2.34031	1.14335e-256	9.59535e-258			Cluster_20965	2.733	0.953	-1.52204	1.16e-38	9.32e-40		Cluster_33226	76.073	15.336	-2.30494	0	0		Cluster_48282	193.7	72.43	-1.41753	0	0		Cluster_59715	45.466	149.323	1.72038	0	0
Cluster_40444	53.88	22.89	-1.23385	2.03516e-256	1.70944e-257			Cluster_34081	6.026	2.35	-1.36646	1.18e-38	9.49e-40		Cluster_67459	104.763	7.316	-3.83388	0	0		Cluster_49618	170.74	57.22	-1.5739	0	0		Cluster_46038	42.06	1.636	-4.6733	0	0
Cluster_80042	320.23	148.016	-1.11117	2.84399e-256	2.39088e-257			Cluster_79535	6.356	21.986	1.77516	1.32e-38	1.06e-39		Cluster_79730	271.406	21.73	-3.62021	0	0		Cluster_58615	172.546	49.8	-1.78823	0	0		Cluster_44323	39.023	0.963	-5.32159	0	0
Cluster_21166	12.866	3.26	-1.98411	4.00769e-256	3.37208e-257			Cluster_20358	0	0.926	8.59992	1.37e-38	1.1e-39		Cluster_36624	86.94	18.586	-2.22046	0	0		Cluster_80990	25.8	337.07	3.72681	0	0		Cluster_51400	190.736	77.596	-1.29058	0	0
Cluster_73806	43.396	5.786	-2.90311	1.08539e-255	9.14822e-257			Cluster_70170	4.743	0.44	-3.45054	1.37e-38	1.1e-39		Cluster_78156	204.876	15.196	-3.74979	0	0		Cluster_51743	0.396	59.846	7.2359	0	0		Cluster_53645	88.23	17.53	-2.32658	0	0
Cluster_26339	32.45	13.023	-1.32503	1.24429e-255	1.04965e-256			Cluster_32216	0.01	1.58	7.19701	1.47e-38	1.18e-39		Cluster_75546	248.53	47.996	-2.35401	0	0		Cluster_41695	60.166	6.23	-3.2721	0	0		Cluster_29773	47.446	8.456	-2.48045	0	0
Cluster_34285	17.223	2.95	-2.54325	6.02853e-255	5.08989e-256			Cluster_56601	3.006	0	-8.57366	1.55e-38	1.25e-39		Cluster_5482	27.79	4.463	-2.6345	0	0		Cluster_26495	34.296	2.16	-3.99166	0	0		Cluster_69478	147.52	32.376	-2.17948	0	0
Cluster_7878	10.6	2.836	-1.89469	7.54234e-255	6.37346e-256			Cluster_28274	2.82	6.336	1.18155	1.62e-38	1.3e-39		Cluster_75885	21.13	184.793	3.14642	0	0		Cluster_74553	18.226	158.966	3.13014	0	0		Cluster_38035	3.196	40.253	3.65419	0	0
Cluster_43996	63.5	28.466	-1.15802	5.19354e-254	4.39243e-255			Cluster_18385	0	0.883	8.59561	1.7e-38	1.37e-39		Cluster_43996	63.5	5.656	-3.48482	0	0		Cluster_47607	76.183	10.326	-2.88622	0	0		Cluster_55855	68.763	8.366	-3.0391	0	0
Cluster_17148	0.063	4.723	6.26827	1.06816e-253	9.04164e-255			Cluster_76027	18.793	6.88	-1.44478	1.72e-38	1.39e-39		Cluster_35710	125.366	39.93	-1.64645	0	0		Cluster_22664	28.983	2.076	-3.80018	0	0		Cluster_45726	101.88	28.85	-1.8146	0	0
Cluster_28290	38.623	16.36	-1.24026	1.06962e-253	9.06182e-255			Cluster_60912	0.396	3.756	3.21738	1.8e-38	1.45e-39		Cluster_49021	6.706	71.193	3.41491	0	0		Cluster_1155	0.13	15.073	6.87959	0	0		Cluster_61137	31.816	125.576	1.98687	0	0
Cluster_32511	0.303	9.886	5.05312	1.18078e-253	1.00121e-254			Cluster_61149	0	3.356	8.59364	1.87e-38	1.51e-39		Cluster_45866	0.286	57.97	7.67914	0	0		Cluster_24307	39.126	4.94	-2.98503	0	0		Cluster_20563	27.4	5.046	-2.43538	0	0
Cluster_30719	32.33	11.666	-1.46729	1.19331e-253	1.0127e-254			Cluster_33706	4.006	8.473	1.08751	1.89e-38	1.53e-39		Cluster_24634	0	104.68	14.8746	0	0		Cluster_43438	1.676	48.553	4.84669	0	0		Cluster_74912	51.87	210.05	2.02698	0	0
Cluster_16909	0.32	5.24	4.04114	1.27411e-253	1.08219e-254			Cluster_62764	10.306	3.703	-1.45581	2.03e-38	1.64e-39		Cluster_24307	39.126	4.27	-3.18813	0	0		Cluster_33752	0.413	38.42	6.54391	0	0		Cluster_56232	139.35	42.79	-1.70043	0	0
Cluster_26917	15.49	36.613	1.24036	1.39168e-253	1.18306e-254			Cluster_36425	1.953	0	-8.56782	2.07e-38	1.68e-39		Cluster_70746	0.386	116.056	8.25885	0	0		Cluster_31042	38.273	1.97	-4.27411	0	0		Cluster_60144	181.17	63.81	-1.50255	0	0
Cluster_4163	5.956	0.77	-2.95956	2.00238e-253	1.70366e-254			Cluster_8553	0.13	0.983	2.90353	2.15e-38	1.74e-39		Cluster_70274	0.123	147.16	10.1974	0	0		Cluster_67742	107.336	10.106	-3.40336	0	0		Cluster_41911	44.316	3.656	-3.59077	0	0
Cluster_53445	27.623	5.22	-2.40467	3.04106e-253	2.58959e-254			Cluster_28878	5.646	2.323	-1.28654	2.19e-38	1.78e-39		Cluster_27959	60.66	11.416	-2.41351	0	0		Cluster_48723	78.293	10.77	-2.85598	0	0		Cluster_30505	60.236	14.413	-2.05772	0	0
Cluster_47897	64.53	27.94	-1.20508	3.68369e-253	3.13948e-254			Cluster_28644	1.296	3.953	1.622	2.32e-38	1.89e-39		Cluster_59141	90.913	8.983	-3.31658	0	0		Cluster_78156	204.876	19.51	-3.39858	0	0		Cluster_27485	28.813	1.956	-3.86904	0	0
Cluster_49534	47.716	16.806	-1.50124	4.46588e-253	3.80935e-254			Cluster_16381	0.053	0.803	3.90235	2.38e-38	1.93e-39		Cluster_21364	0.03	34.256	10.1827	0	0		Cluster_29571	1.173	34.616	4.88146	0	0		Cluster_75932	0.403	117.793	8.19368	0	0
Cluster_43973	39.31	13.126	-1.5808	7.82538e-253	6.68063e-254			Cluster_70442	12.113	4.096	-1.55739	2.4e-38	1.95e-39		Cluster_32487	0.343	40.2	6.88137	0	0		Cluster_76949	681.736	298.826	-1.1865	0	0		Cluster_57979	259.136	116.25	-1.15171	0	0
Cluster_74340	1.816	33.056	4.18887	7.61802e-252	6.50912e-253			Cluster_11437	1.973	4.03	1.04192	2.65e-38	2.16e-39		Cluster_76949	681.736	287.226	-1.2334	0	0		Cluster_65062	218.653	67.766	-1.68962	0	0		Cluster_36274	32.27	0.666	-5.58204	0	0
Cluster_76383	86.19	185.536	1.11764	8.34242e-252	7.13412e-253			Cluster_2586	0.726	0	-8.55939	3.14e-38	2.57e-39		Cluster_27845	45.37	5.08	-3.15993	0	0		Cluster_20188	19.49	58.216	1.5793	0	0		Cluster_63368	0	182.39	14.2694	0	0
Cluster_21656	5.203	16.736	1.68674	2.47899e-251	2.12174e-252			Cluster_32200	0	1.72	8.58148	3.41e-38	2.79e-39		Cluster_25357	43.286	5.446	-2.98502	0	0		Cluster_71173	20.776	145.723	2.81587	0	0		Cluster_63197	93.193	14.68	-2.6642	0	0
Cluster_50330	55.276	21.383	-1.36799	4.46432e-251	3.82418e-252			Cluster_56095	1.73	6.253	1.84285	3.49e-38	2.86e-39		Cluster_30921	74.213	16.153	-2.19772	0	0		Cluster_80360	531.106	130.2	-2.00821	0	0		Cluster_64531	70.26	4.94	-3.82659	0	0
Cluster_31539	0.646	10.503	4.02287	8.31932e-251	7.13243e-252			Cluster_29754	0.143	1.693	3.52774	3.8e-38	3.11e-39		Cluster_47897	64.53	4.86	-3.72968	0	0		Cluster_60144	181.17	53.96	-1.74903	0	0		Cluster_54769	63.843	7.043	-3.17759	0	0
Cluster_65808	1.396	23.156	4.05493	1.0627e-250	9.11855e-252			Cluster_70943	5.506	14.423	1.3959	4.06e-38	3.32e-39		Cluster_60259	0	249.363	14.8506	0	0		Cluster_21699	1.453	24.91	4.09399	0	0		Cluster_78642	0.626	153.276	7.9435	0	0
Cluster_3024	0.156	4.173	4.7361	3.33952e-250	2.86792e-251			Cluster_33146	0	1.803	8.57742	4.17e-38	3.41e-39		Cluster_69191	2.286	94.17	5.37448	0	0		Cluster_43567	75.086	11.833	-2.66611	0	0		Cluster_27727	88.516	32.316	-1.45296	0	0
Cluster_38223	0.09	11.453	7.01332	5.37013e-250	4.61566e-251			Cluster_11727	0.806	0	-8.5535	4.21e-38	3.45e-39		Cluster_70889	0.17	139.343	9.69462	0	0		Cluster_59792	122.71	24.203	-2.34553	0	0		Cluster_52883	79.316	14.343	-2.46309	0	0
Cluster_18268	11.863	3.333	-1.83014	1.54836e-249	1.33194e-250			Cluster_22571	2.44	0.67	-1.85454	4.21e-38	3.46e-39		Cluster_20543	0.04	26.68	9.32894	0	0		Cluster_27052	54.086	10.023	-2.43291	0	0		Cluster_57614	231.043	98.72	-1.22662	0	0
Cluster_71414	47.336	9.356	-2.33807	6.16821e-248	5.31501e-249			Cluster_34421	0	1.82	8.57574	4.52e-38	3.72e-39		Cluster_40378	59.69	5.76	-3.36969	0	0		Cluster_73976	331.38	107.063	-1.62876	0	0		Cluster_47727	75.733	14.93	-2.33782	0	0
Cluster_51371	22.82	3.536	-2.6897	9.38608e-248	8.09458e-249			Cluster_56362	3.623	0.483	-2.89831	4.75e-38	3.9e-39		Cluster_12245	0.883	19.133	4.43231	0	0		Cluster_79730	271.406	28.53	-3.24932	0	0		Cluster_35932	0	98.066	14.2535	0	0
Cluster_35568	7.4	26.143	1.82318	1.00909e-247	8.70972e-249			Cluster_706	0	0.673	8.57336	5.08e-38	4.18e-39		Cluster_74264	136.38	8.653	-3.96628	0	0		Cluster_30702	36.063	1.456	-4.63674	0	0		Cluster_24563	44.473	9.836	-2.16896	0	0
Cluster_63197	93.193	41.35	-1.17249	1.64454e-247	1.42063e-248			Cluster_61931	3.38	0	-8.54712	5.76e-38	4.75e-39		Cluster_30297	73.886	16.44	-2.16721	0	0		Cluster_230	18.81	2.46	-2.93672	0	0		Cluster_46004	43.863	2.643	-4.05043	0	0
Cluster_39228	50.01	21.086	-1.244	2.09326e-247	1.80978e-248			Cluster_62781	0	3.36	8.57044	5.87e-38	4.84e-39		Cluster_31028	55.58	7.753	-2.8372	0	0		Cluster_21562	31.803	4.2	-2.91911	0	0		Cluster_39736	40.376	2.95	-3.771	0	0
Cluster_277	1.646	7.21	2.12638	2.86147e-247	2.4781e-248			Cluster_13321	0	0.806	8.56936	6.19e-38	5.11e-39		Cluster_69478	147.52	21.9	-2.74255	0	0		Cluster_47784	141.296	43.156	-1.70859	0	0		Cluster_75209	0.456	106.383	7.86365	0	0
Cluster_27177	16.46	3.723	-2.14764	3.38555e-247	2.93441e-248			Cluster_27874	0	1.523	8.56921	6.23e-38	5.15e-39		Cluster_78164	23.083	217.72	3.26979	0	0		Cluster_32583	26.136	92.036	1.81852	0	0		Cluster_71957	181.313	45.533	-1.98484	0	0
Cluster_40483	7.903	28.506	1.85381	5.57064e-247	4.83237e-248			Cluster_16517	0.28	1.343	2.2704	6.3e-38	5.21e-39		Cluster_72515	283.92	81.52	-1.79031	0	0		Cluster_73962	205.716	41.243	-2.3188	0	0		Cluster_29137	35.78	4.113	-3.11612	0	0
Cluster_34032	11.713	33.09	1.49833	2.95874e-246	2.56876e-247			Cluster_34255	1.72	4.973	1.53406	6.73e-38	5.57e-39		Cluster_55783	9.273	85.203	3.20637	0	0		Cluster_70637	140.883	20.146	-2.80386	0	0		Cluster_76756	0.143	159.456	10.1144	0	0
Cluster_9732	12.74	4.123	-1.63195	1.87361e-245	1.62801e-246			Cluster_34253	0.033	1.55	5.52921	6.9e-38	5.72e-39		Cluster_36045	60.84	7.93	-2.93758	0	0		Cluster_68619	309.573	115.35	-1.43124	0	0		Cluster_23131	26.586	2.873	-3.21127	0	0
Cluster_30972	13.13	1.726	-2.91677	4.0641e-245	3.53726e-246			Cluster_1766	0	0.72	8.56651	7.1e-38	5.89e-39		Cluster_7590	0.33	17.106	5.69583	0	0		Cluster_78818	265.153	38.1	-2.79289	0	0		Cluster_45342	184.653	80.363	-1.19273	0	0
Cluster_45844	60.996	26.723	-1.1894	1.118e-244	9.73877e-246			Cluster_78078	7.563	0	-8.54117	7.7e-38	6.38e-39		Cluster_35611	122.756	39.15	-1.64083	0	0		Cluster_20943	0.056	24.09	8.70242	0	0		Cluster_76345	322.203	105.466	-1.59948	0	0
Cluster_43524	56.053	24.193	-1.21467	2.33741e-244	2.03779e-245			Cluster_43570	1.333	4.723	1.82893	8.28e-38	6.87e-39		Cluster_78982	7.68	197.023	4.70407	0	0		Cluster_33376	140.553	54.383	-1.3711	0	0		Cluster_28153	48.033	9.923	-2.27421	0	0
Cluster_62791	2.803	24.906	3.15287	7.39026e-244	6.4483e-245			Cluster_8602	1.586	0.42	-1.9019	8.72e-38	7.24e-39		Cluster_44422	61.88	5.38	-3.51621	0	0		Cluster_69978	260	81.766	-1.66255	0	0		Cluster_73096	174.816	40.366	-2.1086	0	0
Cluster_42796	37.663	12.736	-1.56105	1.01389e-243	8.85395e-245			Cluster_51384	3.39	0.513	-2.75425	8.84e-38	7.35e-39		Cluster_48882	80.023	10.543	-2.92141	0	0		Cluster_53645	88.23	13.283	-2.73352	0	0		Cluster_30738	44.053	7.053	-2.6362	0	0
Cluster_30389	0	17.556	11.9844	1.13676e-243	9.93519e-245			Cluster_28324	7.28	3.45	-1.07323	9.22e-38	7.68e-39		Cluster_48282	193.7	71.08	-1.44247	0	0		Cluster_8308	0.326	15.963	5.59659	0	0		Cluster_78822	0.63	155.66	7.95568	0	0
Cluster_78790	243.613	112.1	-1.11284	1.24606e-243	1.08994e-244			Cluster_28071	1.29	0.04	-5.06807	9.58e-38	7.98e-39		Cluster_26639	39.74	3.756	-3.41235	0	0		Cluster_33690	39.703	2.05	-4.27788	0	0		Cluster_47467	82.703	18.66	-2.13507	0	0
Cluster_71973	1.516	28.103	4.21005	1.61958e-243	1.41901e-244			Cluster_72469	15.476	5.873	-1.38741	9.58e-38	7.98e-39		Cluster_76002	0.376	164.16	8.78056	0	0		Cluster_22635	28.076	2.11	-3.73766	0	0		Cluster_38213	125.35	47.953	-1.37974	0	0
Cluster_53581	18.726	51.66	1.46604	2.33775e-243	2.04994e-244			Cluster_78189	1.18	9.383	2.96688	9.69e-38	8.08e-39		Cluster_47395	106.826	23.396	-2.18502	0	0		Cluster_54772	261.746	111.043	-1.23493	0	0		Cluster_30188	32.986	2.86	-3.51631	0	0
Cluster_48196	40.49	13.356	-1.60249	4.65904e-243	4.09219e-244			Cluster_36609	0.573	2.946	2.35684	1.01e-37	8.43e-39		Cluster_20623	0.02	32.176	10.6809	0	0		Cluster_75209	0.456	134.533	8.19854	0	0		Cluster_25417	2.186	27.003	3.62838	0	0
Cluster_57282	60.45	22.996	-1.38989	4.65505e-242	4.09205e-243			Cluster_52065	3.36	0.47	-2.83827	1.07e-37	8.95e-39		Cluster_49674	177.506	60.11	-1.5577	0	0		Cluster_69068	24.546	143.326	2.55005	0	0		Cluster_72559	0.366	89.54	7.94469	0	0
Cluster_67640	77.396	28.68	-1.42819	6.07862e-242	5.34786e-243			Cluster_35171	1.576	0.03	-5.64956	1.1e-37	9.18e-39		Cluster_66471	91.45	4.7	-4.26878	0	0		Cluster_66471	91.45	6.726	-3.76464	0	0		Cluster_75205	508.516	234.473	-1.10816	0	0
Cluster_41466	15.816	1.87	-3.08035	7.19263e-242	6.33315e-243			Cluster_30705	4.196	1.38	-1.60594	1.13e-37	9.41e-39		Cluster_44726	78.386	11.873	-2.72272	0	0		Cluster_20524	0.11	19.793	7.46914	0	0		Cluster_44345	111.896	36.313	-1.61994	0	0
Cluster_33037	55.44	26.83	-1.04708	1.65132e-241	1.45519e-242			Cluster_49094	6.69	13.493	1.00001	1.19e-37	9.95e-39		Cluster_34637	48.433	3.94	-3.61868	0	0		Cluster_28516	13.916	62.943	2.18109	0	0		Cluster_53928	0.236	49.716	7.71313	0	0
Cluster_72111	87.153	30.93	-1.49093	2.62932e-241	2.31894e-242			Cluster_7557	0.243	1.22	2.31678	1.2e-37	1.01e-38		Cluster_56624	147.253	37.1	-1.98009	0	0		Cluster_76667	4.766	135.22	4.83588	0	0		Cluster_30921	74.213	22.24	-1.73408	0	0
Cluster_20485	23.55	10.393	-1.17846	8.46938e-241	7.48187e-242			Cluster_56003	3.853	0.583	-2.68618	1.21e-37	1.02e-38		Cluster_51134	1.963	58.436	4.89962	0	0		Cluster_30603	43.616	4.513	-3.27101	0	0		Cluster_79730	271.406	45.956	-2.54329	0	0
Cluster_72814	2.083	30.33	3.86743	1.18872e-240	1.05098e-241			Cluster_35932	0	1.88	8.55333	1.35e-37	1.13e-38		Cluster_78642	0.626	207.343	8.39027	0	0		Cluster_46323	102.2	24.136	-2.08472	0	0		Cluster_20096	21.846	3.14	-2.80198	0	0
Cluster_39731	67.623	33.123	-1.02196	1.96443e-240	1.73965e-241			Cluster_38110	3.273	7.7	1.22349	1.38e-37	1.16e-38		Cluster_28534	42.163	3.843	-3.44817	0	0		Cluster_23757	0.063	31.873	9.02055	0	0		Cluster_62958	203.2	75.363	-1.42836	0	0
Cluster_72731	8.956	47.083	2.39956	3.51994e-240	3.11972e-241			Cluster_40810	2.566	0.333	-2.91228	1.43e-37	1.2e-38		Cluster_58615	172.546	48.906	-1.81284	0	0		Cluster_62882	4.106	75.45	4.20009	0	0		Cluster_28551	34.12	3.86	-3.14454	0	0
Cluster_23099	22.886	8.466	-1.43708	3.86111e-240	3.42489e-241			Cluster_37304	1.653	0.05	-5.00009	1.46e-37	1.22e-38		Cluster_68191	101.05	6.43	-3.96615	0	0		Cluster_68191	101.05	8.683	-3.53957	0	0		Cluster_34142	45.88	6.913	-2.72705	0	0
Cluster_25708	29.333	11.59	-1.33693	5.53241e-240	4.91138e-241			Cluster_65726	3.733	0	-8.52805	1.46e-37	1.22e-38		Cluster_71995	0.196	138.146	9.46495	0	0		Cluster_79880	38.323	291.97	2.93993	0	0		Cluster_55162	17.293	86.506	2.3251	0	0
Cluster_71876	0	49.953	11.9534	7.57936e-240	6.73403e-241			Cluster_76189	3.906	13.743	1.79612	1.51e-37	1.27e-38		Cluster_23795	0.06	35.2	9.22631	0	0		Cluster_26642	36.07	3.3	-3.45228	0	0		Cluster_67623	65.073	0.946	-6.10729	0	0
Cluster_71565	42.353	7.4	-2.51579	1.10339e-239	9.81129e-241			Cluster_12637	0.003	0.8	8.58458	1.6e-37	1.35e-38		Cluster_26642	36.07	2.496	-3.84005	0	0		Cluster_42094	13.613	75.443	2.47095	0	0		Cluster_48723	78.293	16.243	-2.25601	0	0
Cluster_77944	140.663	51.406	-1.4443	1.34254e-239	1.19475e-240			Cluster_26835	1.93	4.893	1.3295	1.78e-37	1.5e-38		Cluster_44715	0.426	51.096	6.92021	0	0		Cluster_20519	0.053	22.22	8.74512	0	0		Cluster_70876	0.12	102.44	9.72938	0	0
Cluster_18824	4.623	0.156	-4.8858	5.07106e-239	4.5165e-240			Cluster_8438	0.776	0	-8.52326	1.84e-37	1.55e-38		Cluster_22449	0.29	25.043	6.4389	0	0		Cluster_28171	0.02	54.136	11.3392	0	0		Cluster_53543	0.076	61.336	9.61372	0	0
Cluster_40077	23.4	5.513	-2.08749	7.2607e-239	6.47195e-240			Cluster_37374	1.94	0	-8.52288	1.87e-37	1.58e-38		Cluster_50395	217.503	84.36	-1.36136	0	0		Cluster_30188	32.986	0.986	-5.07084	0	0		Cluster_20943	0.056	18.123	8.2933	0	0
Cluster_54382	18.25	1.59	-3.51512	1.09537e-238	9.7717e-240			Cluster_42420	1.34	4.646	1.81438	1.91e-37	1.61e-38		Cluster_56308	78.993	7.04	-3.47435	0	0		Cluster_57979	259.136	106.51	-1.27969	0	0		Cluster_34779	37.106	3.323	-3.47817	0	0
Cluster_80849	0.276	76.856	8.11085	1.67101e-238	1.4919e-239			Cluster_69649	3.53	10.79	1.62219	1.95e-37	1.65e-38		Cluster_62408	0.313	82.026	8.03036	0	0		Cluster_48321	78.526	12.353	-2.66211	0	0		Cluster_66725	72.353	4.966	-3.86111	0	0
Cluster_65468	4.15	29.303	2.82303	3.6977e-238	3.30404e-239			Cluster_55153	4.16	0.736	-2.45707	1.99e-37	1.69e-38		Cluster_37110	44.63	1.966	-4.48391	0	0		Cluster_42199	72.893	12.53	-2.53616	0	0		Cluster_39550	94.986	29.453	-1.687	0	0
Cluster_45459	2.513	18.153	2.8554	9.4951e-238	8.49111e-239			Cluster_28222	5.71	2.42	-1.24071	2.4e-37	2.04e-38		Cluster_76526	0.27	181.633	9.40281	0	0		Cluster_21482	35.506	6.286	-2.49823	0	0		Cluster_55286	146.116	48.95	-1.57219	0	0
Cluster_47154	13.23	39.43	1.57843	1.29137e-237	1.15576e-238			Cluster_2188	1.283	0.316	-2.04624	2.43e-37	2.06e-38		Cluster_73976	331.38	103.7	-1.65884	0	0		Cluster_60721	0.103	88.956	9.69816	0	0		Cluster_23001	56.883	18.053	-1.6477	0	0
Cluster_51795	7.006	29.74	2.0823	1.32054e-237	1.18283e-238			Cluster_7109	2.803	1.146	-1.26872	2.43e-37	2.06e-38		Cluster_69493	92.13	1.343	-6.08703	0	0		Cluster_41911	44.316	1.666	-4.73094	0	0		Cluster_70746	0.386	79.8	7.70666	0	0
Cluster_18916	13.09	4.166	-1.65332	3.68241e-237	3.30104e-238			Cluster_23462	1.21	0	-8.51597	2.61e-37	2.22e-38		Cluster_42867	64.446	7.413	-3.11435	0	0		Cluster_46934	0.046	75.96	10.6839	0	0		Cluster_31028	55.58	12.473	-2.14681	0	0
Cluster_81077	249.876	88.396	-1.49468	3.90307e-237	3.50168e-238			Cluster_38842	1.356	4.57	1.74144	2.61e-37	2.22e-38		Cluster_42485	50.27	2.4	-4.37988	0	0		Cluster_24634	0	86.45	14.5944	0	0		Cluster_54194	229.79	103.126	-1.15014	0	0
Cluster_18793	6.763	0.963	-2.80347	6.98812e-237	6.27452e-238			Cluster_14125	0.79	0.06	-3.73242	2.78e-37	2.36e-38		Cluster_76581	295.063	68.546	-2.08786	0	0		Cluster_58685	82.963	9.546	-3.12422	0	0		Cluster_26440	30.326	3.246	-3.22447	0	0
Cluster_43449	25.333	6.06	-2.05832	8.67048e-237	7.79136e-238			Cluster_22527	5.756	2.83	-1.03464	2.79e-37	2.37e-38		Cluster_50377	0.95	54.773	5.85982	0	0		Cluster_59901	73.97	5.6	-3.72443	0	0		Cluster_32311	57.203	12.903	-2.14333	0	0
Cluster_39750	21.883	4.84	-2.17986	9.1394e-237	8.21935e-238			Cluster_68508	20.25	9.676	-1.04514	2.92e-37	2.48e-38		Cluster_26206	15.256	64.103	2.07943	0	0		Cluster_72477	0	317.813	14.5898	0	0		Cluster_24674	0.403	21.15	5.72633	0	0
Cluster_46263	20.326	3.363	-2.59342	1.43652e-236	1.29295e-237			Cluster_17053	2.47	0.91	-1.43724	3.41e-37	2.91e-38		Cluster_24306	27.563	0.57	-5.58107	0	0		Cluster_37377	0.076	50.776	9.3747	0	0		Cluster_30306	69.506	20.326	-1.77198	0	0
Cluster_26969	1.213	10.42	3.10282	2.1701e-236	1.95478e-237			Cluster_47062	2.36	6.746	1.49774	3.49e-37	2.97e-38		Cluster_15302	0.38	17.536	5.53882	0	0		Cluster_33945	7.523	53.22	2.82442	0	0		Cluster_78259	510.103	202.816	-1.31946	0	0
Cluster_22557	15.616	33.233	1.09303	2.43357e-236	2.19387e-237			Cluster_22914	1.16	0	-8.50904	3.65e-37	3.11e-38		Cluster_67599	104.896	9.176	-3.5035	0	0		Cluster_39473	0.446	40.88	6.52012	0	0		Cluster_20448	17.743	1.513	-3.53138	0	0
Cluster_46140	76.156	37.513	-1.01858	2.55896e-236	2.30876e-237			Cluster_52080	3.92	9.6	1.27461	3.91e-37	3.34e-38		Cluster_56428	64.66	2.32	-4.78927	0	0		Cluster_78409	479.206	157.616	-1.59694	0	0		Cluster_28434	0.296	24.823	6.37157	0	0
Cluster_50165	0.823	14.67	4.15329	4.97981e-235	4.50735e-236			Cluster_33398	1.753	0	-8.50614	4.2e-37	3.59e-38		Cluster_44770	0.213	54.386	7.98286	0	0		Cluster_24306	27.563	1.48	-4.21816	0	0		Cluster_41539	45.63	4.893	-3.22036	0	0
Cluster_29575	9.793	0.753	-3.7084	1.86295e-234	1.68864e-235			Cluster_45256	4.03	0.956	-2.09671	4.43e-37	3.79e-38		Cluster_41307	60.79	6.65	-3.17997	0	0		Cluster_20397	0.123	18.52	7.26011	0	0		Cluster_77275	4.23	113.99	4.76034	0	0
Cluster_32362	33.923	13.08	-1.38384	6.12925e-234	5.56104e-235			Cluster_7856	0	0.763	8.5274	4.71e-37	4.03e-38		Cluster_76461	285.753	65.833	-2.10615	0	0		Cluster_67102	6.08	87.803	3.85464	0	0		Cluster_22635	28.076	3.966	-2.82265	0	0
Cluster_40309	18.773	3.373	-2.47176	7.31447e-234	6.64169e-235			Cluster_26886	6.093	2.74	-1.14503	4.8e-37	4.11e-38		Cluster_20955	0.01	40.663	11.9602	0	0		Cluster_64166	3.883	75.166	4.275	0	0		Cluster_71995	0.196	95.156	8.92189	0	0
Cluster_56363	58.99	22.883	-1.36268	1.2333e-233	1.12075e-234			Cluster_55522	0	2.82	8.52645	4.92e-37	4.22e-38		Cluster_32311	57.203	8.676	-2.71364	0	0		Cluster_39736	40.376	0.593	-6.09763	0	0		Cluster_8897	0.123	12.853	6.71762	0	0
Cluster_70542	65.193	20.036	-1.69807	1.56606e-233	1.42428e-234			Cluster_451	0.58	0.03	-4.25991	5.31e-37	4.56e-38		Cluster_49071	231.913	96.163	-1.265	0	0		Cluster_76756	0.143	195.59	10.4076	0	0		Cluster_47607	76.183	16.113	-2.23061	0	0
Cluster_46875	2.063	17.12	3.0527	6.36643e-233	5.79468e-234			Cluster_68919	4.083	0	-8.4979	6.24e-37	5.36e-38		Cluster_78243	482.923	152.34	-1.6461	0	0		Cluster_37110	44.63	3.32	-3.75022	0	0		Cluster_43177	0.74	35.346	5.58151	0	0
Cluster_74788	0.4	28.88	6.18103	7.23371e-233	6.58931e-234			Cluster_26994	1.22	0.043	-4.83841	6.5e-37	5.59e-38		Cluster_32583	26.136	92.623	1.83033	0	0		Cluster_24320	34.563	4.023	-3.10385	0	0		Cluster_59792	122.71	33.166	-1.88417	0	0
Cluster_11096	21.546	9.86	-1.12511	5.01049e-232	4.5714e-233			Cluster_18497	1.71	0.476	-1.86753	7.58e-37	6.54e-38		Cluster_68608	136.643	20.6	-2.72419	0	0		Cluster_29949	32.946	1.34	-4.61579	0	0		Cluster_40783	47.506	5.863	-3.00391	0	0
Cluster_76235	5.483	44.826	3.03742	5.25062e-232	4.79428e-233			Cluster_8130	0.403	1.53	1.92515	7.83e-37	6.76e-38		Cluster_10713	18.1	0.9	-4.32525	0	0		Cluster_77035	0.88	137.83	7.30402	0	0		Cluster_20519	0.053	16.77	8.34154	0	0
Cluster_43438	1.676	15.243	3.18024	5.83468e-232	5.33181e-233			Cluster_12499	0.05	0.76	3.89919	8.34e-37	7.21e-38		Cluster_81194	9.386	313.25	5.09279	0	0		Cluster_42485	50.27	3.82	-3.71969	0	0		Cluster_50766	105.986	30.03	-1.81287	0	0
Cluster_79001	207.04	88.683	-1.21643	2.20681e-231	2.01981e-232			Cluster_19434	1.703	0.46	-1.88962	9.42e-37	8.16e-38		Cluster_4570	0.05	18.783	8.59872	0	0		Cluster_69822	1.753	83.846	5.59092	0	0		Cluster_77932	133.38	8.376	-3.97991	0	0
Cluster_48896	27.26	6.4	-2.08522	7.00442e-231	6.4261e-232			Cluster_49053	0	2.413	8.51218	9.74e-37	8.44e-38		Cluster_76507	1.9	133.316	6.15266	0	0		Cluster_68608	136.643	23.9	-2.51962	0	0		Cluster_31101	0.123	29.573	7.89599	0	0
Cluster_44585	42.123	15.603	-1.43071	8.29153e-231	7.61894e-232			Cluster_32644	4.55	1.566	-1.54877	1.03e-36	8.94e-38		Cluster_57557	8.476	81.853	3.27874	0	0		Cluster_35810	89.236	24.213	-1.88124	0	0		Cluster_73358	92.833	264.656	1.52243	0	0
Cluster_43179	28.846	8.15	-1.82141	1.16726e-230	1.07342e-231			Cluster_33588	1.71	0	-8.48676	1.06e-36	9.2e-38		Cluster_78946	247.576	27.86	-3.12339	0	0		Cluster_30738	44.053	5.16	-3.09562	0	0		Cluster_21133	5.15	27.78	2.4306	0	0
Cluster_51338	31.436	8.156	-1.94116	1.47964e-230	1.36283e-231			Cluster_75191	14.1	28.536	1.02386	1.32e-36	1.15e-37		Cluster_39235	43.553	1.286	-5.06936	0	0		Cluster_49525	0.11	63.38	9.20688	0	0		Cluster_78577	451.916	162.953	-1.45961	0	0
Cluster_35663	41.253	17.093	-1.27485	1.7997e-230	1.65892e-231			Cluster_78547	1.43	10.12	2.80354	1.38e-36	1.21e-37		Cluster_72368	130.13	12.483	-3.3632	0	0		Cluster_24704	0.356	25.573	6.16309	0	0		Cluster_3713	12.53	0.606	-4.33776	0	0
Cluster_24615	27.01	10.69	-1.33383	1.98341e-230	1.8297e-231			Cluster_42897	2.673	0.363	-2.88046	1.44e-36	1.26e-37		Cluster_19551	0.163	18.66	6.82353	0	0		Cluster_36185	0.216	39.646	7.52958	0	0		Cluster_73976	331.38	129.49	-1.34787	0	0
Cluster_4302	5.836	0.856	-2.76158	2.28534e-230	2.10989e-231			Cluster_50840	0.96	4.366	2.16254	1.49e-36	1.31e-37		Cluster_65494	375.5	164.02	-1.18574	0	0		Cluster_67459	104.763	12.22	-3.10066	0	0		Cluster_21019	47.38	0	-14.2252	0	0
Cluster_34142	45.88	20.48	-1.16215	3.75644e-230	3.47348e-231			Cluster_28588	0	1.493	8.50213	1.56e-36	1.37e-37		Cluster_29288	0.05	46.973	9.89731	0	0		Cluster_79397	238.053	25.57	-3.22728	0	0		Cluster_42864	34.803	0.78	-5.47006	0	0
Cluster_43481	23.26	5.226	-2.15224	6.08215e-230	5.62842e-231			Cluster_38441	0.82	3.493	2.08825	1.6e-36	1.4e-37		Cluster_56232	139.35	35.096	-1.98627	0	0		Cluster_24286	0.06	31.13	8.97854	0	0		Cluster_46762	50.276	5.463	-3.18891	0	0
Cluster_53212	0.11	14.473	7.01981	6.74353e-230	6.24534e-231			Cluster_65365	5.643	13.386	1.24601	1.67e-36	1.47e-37		Cluster_52870	8.11	74.936	3.21089	0	0		Cluster_78577	451.916	140.743	-1.66941	0	0		Cluster_63613	13.136	85.906	2.71732	0	0
Cluster_32422	0.93	10.73	3.53231	1.90934e-229	1.76966e-230			Cluster_37757	2.883	0.536	-2.39005	1.78e-36	1.56e-37		Cluster_32774	2.72	41.303	3.92865	0	0		Cluster_69191	2.286	82.026	5.16903	0	0		Cluster_43979	0.32	36.756	6.85901	0	0
Cluster_66568	8.363	38.563	2.21029	3.92923e-229	3.64464e-230			Cluster_31876	1.38	0.02	-6.06554	1.84e-36	1.62e-37		Cluster_53844	80.64	9.616	-3.05764	0	0		Cluster_23756	40.56	6.966	-2.54036	0	0		Cluster_77560	225.423	49.42	-2.18178	0	0
Cluster_30090	23.503	7.353	-1.67783	7.37473e-229	6.84593e-230			Cluster_7638	0.74	0	-8.47497	1.85e-36	1.62e-37		Cluster_72191	269.376	79.36	-1.75978	0	0		Cluster_52527	59.33	3.99	-3.89618	0	0		Cluster_57341	52.906	3.236	-4.01756	0	0
Cluster_43096	22.283	51.763	1.21717	2.70305e-228	2.51118e-229			Cluster_11097	0.756	0	-8.47433	1.9e-36	1.67e-37		Cluster_21562	31.803	4.2	-2.9173	0	0		Cluster_65229	121.106	21.463	-2.49527	0	0		Cluster_3777	13.16	0.856	-3.93446	0	0
Cluster_59374	68.176	28.183	-1.27331	1.63518e-227	1.5203e-228			Cluster_77883	15.31	4.32	-1.8165	2.06e-36	1.82e-37		Cluster_71562	5.23	104.413	4.32882	0	0		Cluster_47556	47.116	1.353	-5.12064	0	0		Cluster_24704	0.356	20.676	5.8583	0	0
Cluster_70716	63.123	19.206	-1.71356	2.51523e-227	2.34034e-228			Cluster_1013	0	0.653	8.4959	2.1e-36	1.85e-37		Cluster_20485	23.55	2.156	-3.45855	0	0		Cluster_29259	0.196	32.14	7.35437	0	0		Cluster_51718	60.323	7.846	-2.92485	0	0
Cluster_75811	1.216	31.533	4.69701	3.20374e-227	2.9833e-228			Cluster_9049	1.563	0.423	-1.86714	2.28e-36	2.01e-37		Cluster_27387	2.22	34.69	3.97317	0	0		Cluster_20562	28.516	4.673	-2.60776	0	0		Cluster_78982	7.68	146.876	4.27031	0	0
Cluster_31207	37.663	15.88	-1.24311	4.96952e-227	4.63118e-228			Cluster_16150	0.793	0	-8.47032	2.3e-36	2.03e-37		Cluster_28171	0.02	57.226	11.4156	0	0		Cluster_70169	147.99	26.886	-2.45004	0	0		Cluster_5482	27.79	7.233	-1.93743	0	0
Cluster_26854	19.706	5.91	-1.74097	6.18966e-227	5.77273e-228			Cluster_48345	0.123	2.223	4.15812	2.41e-36	2.13e-37		Cluster_2472	14.96	0.346	-5.44396	0	0		Cluster_60070	189.163	63.126	-1.58203	0	0		Cluster_73718	8.976	100.603	3.49478	0	0
Cluster_27394	1.09	9.936	3.18223	7.84551e-227	7.32272e-228			Cluster_31606	1.07	3.656	1.76223	2.53e-36	2.24e-37		Cluster_24830	0.063	34.893	9.06672	0	0		Cluster_29975	37.046	2.98	-3.63821	0	0		Cluster_53844	80.64	15.913	-2.33249	0	0
Cluster_49544	55.5	23.133	-1.26224	1.43447e-226	1.33992e-227			Cluster_31226	1.063	3.636	1.76527	2.66e-36	2.35e-37		Cluster_58707	133.816	30.79	-2.12133	0	0		Cluster_60365	123.453	27.306	-2.17741	0	0		Cluster_21562	31.803	6.683	-2.24689	0	0
Cluster_53446	58.24	23.83	-1.28717	1.97038e-225	1.84479e-226			Cluster_28340	1.663	4.473	1.42581	2.67e-36	2.36e-37		Cluster_59572	0.356	70.693	7.64059	0	0		Cluster_70889	0.17	114.88	9.40685	0	0		Cluster_56932	50.803	2.75	-4.1913	0	0
Cluster_46671	50.313	20.636	-1.28919	1.99076e-225	1.86532e-226			Cluster_75156	24.306	11.173	-1.12251	2.81e-36	2.49e-37		Cluster_34142	45.88	3.92	-3.54513	0	0		Cluster_25081	34.88	4.04	-3.11164	0	0		Cluster_76461	285.753	89.156	-1.67444	0	0
Cluster_79397	238.053	107.32	-1.14344	3.42451e-225	3.21119e-226			Cluster_17715	0.476	1.683	1.8459	3.01e-36	2.67e-37		Cluster_23996	0.02	44.986	11.1084	0	0		Cluster_48531	77.883	13.04	-2.58017	0	0		Cluster_49967	7.113	56.28	2.9898	0	0
Cluster_40220	0.423	10.783	4.67754	9.97423e-225	9.36737e-226			Cluster_68271	8.926	2.686	-1.74483	3.11e-36	2.76e-37		Cluster_63197	93.193	9.536	-3.29258	0	0		Cluster_48922	2.69	51.513	4.26357	0	0		Cluster_30719	32.33	2.98	-3.43122	0	0
Cluster_31549	41.35	18.396	-1.16984	1.2268e-224	1.15305e-225			Cluster_39627	4.726	1.433	-1.68562	3.4e-36	3.02e-37		Cluster_74590	0.57	124.846	7.79052	0	0		Cluster_76526	0.27	156.91	9.181	0	0		Cluster_27674	31.606	84.446	1.42005	0	0
Cluster_62903	0.346	17.013	5.61868	1.35252e-224	1.27219e-225			Cluster_28054	0	1.43	8.47977	4.48e-36	3.98e-37		Cluster_79709	628.66	205.83	-1.59188	0	0		Cluster_61694	66.24	2.81	-4.55807	0	0		Cluster_53066	150.156	54.903	-1.44547	0	0
Cluster_39273	11.243	0.663	-4.10074	1.45325e-224	1.36799e-225			Cluster_44134	10.77	5.27	-1.04137	4.6e-36	4.1e-37		Cluster_42199	72.893	11.743	-2.62741	0	0		Cluster_20448	17.743	0.673	-4.71317	0	0		Cluster_69065	27.46	127.58	2.22547	0	0
Cluster_67180	28.23	73.656	1.38732	1.60144e-224	1.50864e-225			Cluster_6332	2.14	0.786	-1.46203	4.76e-36	4.24e-37		Cluster_60365	123.453	24.43	-2.32816	0	0		Cluster_50543	8.06	67.22	3.0735	0	0		Cluster_75547	3.703	94.68	4.68522	0	0
Cluster_49613	72.636	34.673	-1.06269	1.74099e-224	1.64136e-225			Cluster_39497	1.753	0.01	-7.45205	5.25e-36	4.68e-37		Cluster_10317	0.026	22.913	9.77829	0	0		Cluster_34362	47.386	5.586	-3.08448	0	0		Cluster_25981	114.453	52.596	-1.11839	0	0
Cluster_38634	32.583	11.246	-1.53362	2.80923e-224	2.65051e-225			Cluster_49237	2.763	0.333	-3.08288	5.27e-36	4.71e-37		Cluster_48922	2.69	55.146	4.3661	0	0		Cluster_28534	42.163	5.503	-2.93762	0	0		Cluster_57850	9.79	69.54	2.83657	0	0
Cluster_53119	38.58	12.043	-1.68198	3.31693e-224	3.13193e-225			Cluster_3637	0	0.7	8.476	5.34e-36	4.77e-37		Cluster_26495	34.296	2.433	-3.79553	0	0		Cluster_26428	60.13	14.963	-2.00508	0	0		Cluster_28290	38.623	6.343	-2.5989	0	0
Cluster_67857	23.853	67.256	1.49748	4.46395e-224	4.21821e-225			Cluster_32823	0	1.656	8.47394	5.88e-36	5.25e-37		Cluster_56191	287.703	125.613	-1.19262	0	0		Cluster_27973	42.476	5.906	-2.84313	0	0		Cluster_20090	32.31	8.493	-1.91455	0	0
Cluster_69820	3.073	28.516	3.21723	4.64738e-224	4.39491e-225			Cluster_1492	1.11	0.246	-2.19152	5.97e-36	5.34e-37		Cluster_45175	174.383	65.123	-1.41601	0	0		Cluster_21186	0.05	23.236	8.84326	0	0		Cluster_31915	27.966	1.393	-4.33906	0	0
Cluster_48797	52.473	21.45	-1.28741	9.32277e-224	8.82305e-225			Cluster_34739	1.736	0	-8.44597	7.2e-36	6.46e-37		Cluster_24286	0.06	33.74	9.09581	0	0		Cluster_42317	1.056	41.34	5.28959	0	0		Cluster_79649	0.136	239.786	10.7984	0	0
Cluster_42822	30.753	9.52	-1.69471	1.01152e-223	9.58038e-225			Cluster_63670	0.09	2.853	4.98143	7.4e-36	6.65e-37		Cluster_49015	2.573	54.76	4.42172	0	0		Cluster_59926	0	193.86	14.4918	0	0		Cluster_29802	1.196	26.096	4.44482	0	0
Cluster_1737	2.816	9.443	1.74135	1.12354e-223	1.06494e-224			Cluster_40338	7.133	2.9	-1.28568	7.43e-36	6.68e-37		Cluster_20563	27.4	3.64	-2.90783	0	0		Cluster_59282	0	190.9	14.4873	0	0		Cluster_64998	47.006	154.256	1.71478	0	0
Cluster_21562	31.803	15.66	-1.0235	1.71278e-223	1.62469e-224			Cluster_35079	5.716	2.226	-1.36502	7.77e-36	7e-37		Cluster_57473	253.006	101.243	-1.31493	0	0		Cluster_44981	68.86	10.836	-2.66805	0	0		Cluster_51941	7.886	59.023	2.90488	0	0
Cluster_45823	64.07	30.196	-1.08668	1.70158e-222	1.61777e-223			Cluster_5641	3.553	1.713	-1.04624	8.69e-36	7.84e-37		Cluster_80761	1.323	271.913	7.74536	0	0		Cluster_54065	76.163	10.04	-2.91334	0	0		Cluster_70889	0.17	87.09	9.00932	0	0
Cluster_28906	26.22	9.32	-1.48583	2.17923e-222	2.07347e-223			Cluster_56287	2.726	0	-8.44065	9.21e-36	8.31e-37		Cluster_26795	33.006	1.983	-4.04865	0	0		Cluster_78776	3.796	157.013	5.37912	0	0		Cluster_76526	0.27	119.333	8.78987	0	0
Cluster_21397	0.6	6.356	3.42012	1.53396e-221	1.46062e-222			Cluster_23761	0.173	1.396	2.99932	9.3e-36	8.4e-37		Cluster_62958	203.2	63.74	-1.66733	0	0		Cluster_69493	92.13	6.326	-3.86732	0	0		Cluster_40378	59.69	11.95	-2.31337	0	0
Cluster_27750	29.636	11.793	-1.32808	1.57984e-221	1.50545e-222			Cluster_6604	0	0.703	8.4637	9.43e-36	8.52e-37		Cluster_31101	0.123	39.663	8.32779	0	0		Cluster_67986	12.12	103.243	3.09596	0	0		Cluster_21449	29.51	5.893	-2.31682	0	0
Cluster_57405	9.753	35.896	1.87962	1.74423e-221	1.66337e-222			Cluster_3839	1.346	0.353	-1.95423	1.05e-35	9.55e-37		Cluster_61654	2.043	68.686	5.07666	0	0		Cluster_79809	932.573	414.316	-1.1625	0	0		Cluster_70637	140.883	31.91	-2.1326	0	0
Cluster_76867	39.866	111.1	1.48277	1.75566e-221	1.67554e-222			Cluster_81007	17.61	44.033	1.32008	1.06e-35	9.64e-37		Cluster_38246	3.18	46.713	3.88193	0	0		Cluster_56617	97.033	17.97	-2.43419	0	0		Cluster_24320	34.563	6.386	-2.43045	0	0
Cluster_31025	0.326	8.463	4.70713	2.25567e-221	2.15436e-222			Cluster_55417	10.046	4.29	-1.25372	1.08e-35	9.81e-37		Cluster_76371	22.646	180.89	3.01515	0	0		Cluster_79699	43.166	282.316	2.72293	0	0		Cluster_69909	136.033	30.75	-2.13436	0	0
Cluster_36527	42.206	17.816	-1.24228	3.54623e-221	3.39209e-222			Cluster_33131	3.033	0.743	-2.05034	1.16e-35	1.05e-36		Cluster_65211	167.416	41.146	-2.01819	0	0		Cluster_72368	130.13	16.753	-2.94089	0	0		Cluster_28610	24.123	0.89	-4.74047	0	0
Cluster_43572	4.42	21.03	2.25775	3.65875e-221	3.50237e-222			Cluster_58057	0.333	3.166	3.25678	1.25e-35	1.13e-36		Cluster_35810	89.236	22.96	-1.95512	0	0		Cluster_32434	32.72	1.03	-4.9875	0	0		Cluster_36185	0.216	30.01	7.12768	0	0
Cluster_48929	29.286	7.836	-1.90409	1.23592e-220	1.18399e-221			Cluster_35992	3.943	8.45	1.08106	1.3e-35	1.18e-36		Cluster_73488	211.406	46.1	-2.18351	0	0		Cluster_43799	52.393	4.9	-3.42152	0	0		Cluster_21429	19.24	1.693	-3.49687	0	0
Cluster_71172	0.523	22.486	5.44338	1.32092e-220	1.26637e-221			Cluster_68643	0.246	3.723	3.91736	1.46e-35	1.33e-36		Cluster_70174	215.73	57.146	-1.90727	0	0		Cluster_49452	71.3	10.396	-2.78321	0	0		Cluster_79445	320.54	79.883	-1.9898	0	0
Cluster_68037	10.553	43.33	2.03933	2.03216e-220	1.94972e-221			Cluster_6914	1.546	0.43	-1.82491	1.47e-35	1.34e-36		Cluster_52590	117.586	27.926	-2.0749	0	0		Cluster_48053	0.846	45.16	5.73834	0	0		Cluster_62253	15	85.446	2.51874	0	0
Cluster_49834	18.796	48.13	1.36202	4.28151e-220	4.11091e-221			Cluster_59228	0	2.926	8.4523	1.6e-35	1.45e-36		Cluster_23131	26.586	1.403	-4.24009	0	0		Cluster_39630	1.163	38.693	5.05545	0	0		Cluster_65469	223.89	88.68	-1.33193	0	0
Cluster_27196	24.753	8.926	-1.46842	5.20438e-220	5.00079e-221			Cluster_26938	7.11	3.513	-1.01376	1.68e-35	1.53e-36		Cluster_76560	526.396	206.733	-1.33324	0	0		Cluster_23898	25.223	1.28	-4.30279	0	0		Cluster_2472	14.96	1.79	-3.04784	0	0
Cluster_56492	69.54	30.586	-1.18176	5.73488e-220	5.51468e-221			Cluster_21074	0.903	0	-8.42724	1.71e-35	1.56e-36		Cluster_73718	8.976	122.223	3.78416	0	0		Cluster_27885	33.326	2.68	-3.63616	0	0		Cluster_22479	32.96	6.82	-2.26877	0	0
Cluster_41649	27.406	7.956	-1.78748	8.33337e-220	8.01944e-221			Cluster_50880	3.04	7.856	1.37284	1.74e-35	1.59e-36		Cluster_67921	129.063	19.753	-2.69518	0	0		Cluster_7108	0.04	17.49	8.81333	0	0		Cluster_31042	38.273	5.673	-2.75708	0	0
Cluster_46524	31.463	9.446	-1.73667	8.59491e-220	8.27735e-221			Cluster_24834	1.236	0	-8.42658	1.76e-35	1.61e-36		Cluster_71902	133.723	15.813	-3.06539	0	0		Cluster_9202	0.256	14.4	5.80667	0	0		Cluster_5989	0.2	11.25	5.8113	0	0
Cluster_49759	41.743	14.726	-1.49655	1.60603e-219	1.54901e-220			Cluster_36982	0.013	1.543	6.95154	1.99e-35	1.82e-36		Cluster_50668	78.916	11.116	-2.81854	0	0		Cluster_7755	26.3	5.183	-2.34354	0	0		Cluster_15621	16.16	1.673	-3.26106	0	0
Cluster_76869	2.293	36.196	3.98861	2.47016e-219	2.38426e-220			Cluster_41693	4.943	10.1	1.04198	2e-35	1.83e-36		Cluster_74912	51.87	230.693	2.16182	0	0		Cluster_3526	13.836	0.463	-4.89886	0	0		Cluster_25291	67.376	23.72	-1.50547	0	0
Cluster_21811	12.71	3.403	-1.89089	1.11478e-218	1.07682e-219			Cluster_4449	1.593	0.49	-1.73026	2.14e-35	1.96e-36		Cluster_69894	161.523	31.046	-2.35926	0	0		Cluster_75547	3.703	110.943	4.9099	0	0		Cluster_23898	25.223	2.78	-3.17209	0	0
Cluster_72382	0.366	23.393	5.99165	5.45844e-218	5.27652e-219			Cluster_18614	0.206	1.17	2.47622	2.28e-35	2.09e-36		Cluster_58700	122.883	26.11	-2.22599	0	0		Cluster_22232	7.813	38.773	2.31195	0	0		Cluster_51134	1.963	41.596	4.40317	0	0
Cluster_48368	69.693	33.593	-1.05128	1.02879e-217	9.95247e-219			Cluster_13077	0.743	0	-8.4187	2.53e-35	2.32e-36		Cluster_64459	230.463	77.623	-1.56023	0	0		Cluster_29137	35.78	3.21	-3.48195	0	0		Cluster_35750	29	1.103	-4.71685	0	0
Cluster_58820	25.843	63.023	1.28765	2.43522e-217	2.35935e-218			Cluster_79995	2.55	13.993	2.47004	2.57e-35	2.36e-36		Cluster_28290	38.623	3.5	-3.45077	0	0		Cluster_26800	0.15	28.466	7.55517	0	0		Cluster_69365	140.816	34.71	-2.01778	0	0
Cluster_80366	328.403	160.53	-1.02671	2.61073e-217	2.53129e-218			Cluster_10773	0.15	0.983	2.70227	2.68e-35	2.47e-36		Cluster_41851	0.756	43.196	5.84076	0	0		Cluster_28308	101.393	37.643	-1.42634	0	0		Cluster_1815	0.396	10.793	4.79129	0	0
Cluster_75737	39.543	4.553	-3.10954	2.65735e-217	2.57841e-218			Cluster_55084	5.156	1.286	-1.96361	2.84e-35	2.61e-36		Cluster_57829	97.46	15.273	-2.6621	0	0		Cluster_3024	0.156	13.396	6.42033	0	0		Cluster_49544	55.5	7.6	-2.86436	0	0
Cluster_53512	78.933	38.273	-1.04125	3.57371e-217	3.47273e-218			Cluster_53217	5.583	1.626	-1.79168	3.11e-35	2.87e-36		Cluster_50155	0.153	62.326	8.67583	0	0		Cluster_74264	136.38	16.2	-3.07113	0	0		Cluster_50775	58.19	8.28	-2.80601	0	0
Cluster_36185	0.216	9.126	5.41613	6.93553e-217	6.74457e-218			Cluster_10151	0.723	0	-8.41111	3.58e-35	3.31e-36		Cluster_29949	32.946	0.373	-6.45902	0	0		Cluster_54182	56.363	3.226	-4.12766	0	0		Cluster_54827	42	0.9	-5.53406	0	0
Cluster_54372	5.1	25.266	2.31214	8.68889e-217	8.45594e-218			Cluster_57467	7.3	14.8	1.00854	4.03e-35	3.73e-36		Cluster_56211	16.003	96.203	2.59543	0	0		Cluster_34779	37.106	2.156	-4.10648	0	0		Cluster_59901	73.97	11.373	-2.69462	0	0
Cluster_54589	0	25.93	11.7558	8.96182e-217	8.72804e-218			Cluster_41883	9.903	4.823	-1.04685	4.45e-35	4.12e-36		Cluster_64798	456.9	226.203	-1.00969	0	0		Cluster_28290	38.623	4.62	-3.0637	0	0		Cluster_23634	20.383	1.18	-4.10381	0	0
Cluster_2946	0.063	3.473	5.84429	1.0787e-216	1.05134e-217			Cluster_71168	4.236	0	-8.40491	4.76e-35	4.41e-36		Cluster_50543	8.06	70.176	3.13319	0	0		Cluster_75317	285.683	84.94	-1.74663	0	0		Cluster_68656	8.53	80.206	3.24342	0	0
Cluster_28434	0.296	7.663	4.67425	1.12667e-216	1.09891e-217			Cluster_26277	1.28	0	-8.40382	5e-35	4.64e-36		Cluster_42753	115.413	33.25	-1.79061	0	0		Cluster_64507	70.87	3.63	-4.27855	0	0		Cluster_77416	170.63	28.016	-2.59063	0	0
Cluster_8788	0.063	3.74	5.86309	1.93199e-216	1.88579e-217			Cluster_52222	4.613	1.116	-2.02201	5.25e-35	4.88e-36		Cluster_72017	0	319.676	14.6275	0	0		Cluster_31549	41.35	4.66	-3.15291	0	0		Cluster_76445	174.883	34.48	-2.33321	0	0
Cluster_42640	20.423	4.33	-2.23682	8.52225e-216	8.3308e-217			Cluster_69356	2.463	8.5	1.80197	5.77e-35	5.37e-36		Cluster_49677	84.766	14.31	-2.56426	0	0		Cluster_27213	1.326	28.22	4.43674	0	0		Cluster_54182	56.363	6.483	-3.10767	0	0
Cluster_55935	57.6	23.303	-1.30419	4.79823e-215	4.70085e-216			Cluster_63223	4.026	10.383	1.36497	6.5e-35	6.05e-36		Cluster_66274	7.21	90.32	3.66017	0	0		Cluster_77879	189.79	23.976	-2.98635	0	0		Cluster_56640	0.39	44.93	6.85487	0	0
Cluster_44419	22.216	5	-2.14762	6.97866e-215	6.84209e-216			Cluster_58819	5.56	1.403	-1.95038	7.03e-35	6.56e-36		Cluster_76447	203.136	31.443	-2.67631	0	0		Cluster_64505	70.33	3.593	-4.2869	0	0		Cluster_24306	27.563	3.606	-2.92279	0	0
Cluster_51727	36.07	11.263	-1.67693	8.66341e-215	8.50014e-216			Cluster_59473	0.053	2.45	5.47517	7.19e-35	6.71e-36		Cluster_30751	0.976	33.503	5.10338	0	0		Cluster_58295	150.616	45.126	-1.73778	0	0		Cluster_16049	2.896	19.013	2.71773	0	0
Cluster_20960	2.953	11.02	1.90246	1.12012e-214	1.09982e-215			Cluster_32488	4.29	1.463	-1.55244	7.59e-35	7.09e-36		Cluster_30505	60.236	11.72	-2.35427	0	0		Cluster_52693	52.163	2.483	-4.39148	0	0		Cluster_65211	167.416	55.61	-1.58581	0	0
Cluster_59407	25.183	4.37	-2.52374	1.32936e-214	1.30623e-215			Cluster_32373	0.56	2.58	2.22045	8.62e-35	8.05e-36		Cluster_62981	0.453	72.463	7.33042	0	0		Cluster_26795	33.006	3.166	-3.37859	0	0		Cluster_43799	52.393	8.19	-2.67347	0	0
Cluster_36538	15.69	2.786	-2.4951	1.4696e-214	1.44509e-215			Cluster_46617	2.25	6.366	1.48006	9.7e-35	9.08e-36		Cluster_56617	97.033	16.026	-2.59038	0	0		Cluster_67266	0.253	82.806	8.36645	0	0		Cluster_50161	44.013	3.193	-3.77227	0	0
Cluster_50775	58.19	25.223	-1.20198	3.28169e-214	3.22936e-215			Cluster_26234	1.29	0	-8.3887	9.93e-35	9.3e-36		Cluster_53066	150.156	45.46	-1.7213	0	0		Cluster_59141	90.913	14.65	-2.63056	0	0		Cluster_51839	97.5	26.9	-1.84468	0	0
Cluster_64998	47.006	98.283	1.06712	1.6497e-213	1.62578e-214			Cluster_34612	5.946	2.413	-1.28623	9.97e-35	9.34e-36		Cluster_73573	34.373	181.87	2.41664	0	0		Cluster_26755	2.32	30.506	3.71828	0	0		Cluster_77286	217.983	51.496	-2.06934	0	0
Cluster_39580	6.153	23.15	1.91355	1.81225e-213	1.78728e-214			Cluster_71710	4.773	12.92	1.44132	1.26e-34	1.18e-35		Cluster_79868	0.286	286.983	9.98666	0	0		Cluster_27989	46.156	8.16	-2.50438	0	0		Cluster_80690	10.526	192.003	4.20886	0	0
Cluster_21686	18.64	7.036	-1.40546	2.13907e-213	2.11115e-214			Cluster_14968	0.743	0	-8.38146	1.38e-34	1.3e-35		Cluster_41695	60.166	7.31	-3.03537	0	0		Cluster_63187	18.126	104.19	2.53062	0	0		Cluster_78818	265.153	62.523	-2.07164	0	0
Cluster_49509	45.27	17.313	-1.3849	4.04299e-213	3.99315e-214			Cluster_44646	3.57	8.196	1.20628	1.38e-34	1.3e-35		Cluster_61742	314.816	137.143	-1.19603	0	0		Cluster_21020	19.95	1.336	-3.9016	0	0		Cluster_15302	0.38	12.173	5.0158	0	0
Cluster_42750	28.763	59.833	1.05955	5.85713e-213	5.78916e-214			Cluster_69007	4.423	0.5	-3.10772	1.38e-34	1.3e-35		Cluster_73859	24.086	160.09	2.74604	0	0		Cluster_59187	103.28	20.433	-2.33556	0	0		Cluster_27885	33.326	4.816	-2.78825	0	0
Cluster_28096	19.533	40.936	1.06591	1.50552e-212	1.49023e-213			Cluster_59884	4.6	10.796	1.24093	1.44e-34	1.36e-35		Cluster_73086	266.92	557.766	1.0774	0	0		Cluster_53641	0	156.656	14.3838	0	0		Cluster_75599	152.74	28.076	-2.43399	0	0
Cluster_53070	14.226	41.41	1.54121	2.1223e-212	2.10382e-213			Cluster_72089	0	4.273	8.40329	1.49e-34	1.4e-35		Cluster_68656	8.53	99.883	3.56183	0	0		Cluster_3777	13.16	0.303	-5.42334	0	0		Cluster_27213	1.326	23.463	4.16388	0	0
Cluster_69925	67.123	23.253	-1.52697	3.18465e-212	3.15922e-213			Cluster_958	0.513	1.556	1.61321	1.5e-34	1.42e-35		Cluster_20536	0.133	18.92	7.14074	0	0		Cluster_66344	1.936	68.386	5.14448	0	0		Cluster_79397	238.053	43.376	-2.44663	0	0
Cluster_76507	1.9	33.126	4.12591	1.08116e-211	1.07487e-212			Cluster_22230	2.613	0.863	-1.6078	1.58e-34	1.49e-35		Cluster_48101	69.576	8.856	-2.96929	0	0		Cluster_74540	0.553	105.766	7.59432	0	0		Cluster_67599	104.896	20.01	-2.38038	0	0
Cluster_10487	3.86	0.15	-4.70083	4.48287e-211	4.46656e-212			Cluster_7759	0.056	0.706	3.64025	1.6e-34	1.51e-35		Cluster_54050	182.76	63.476	-1.51729	0	0		Cluster_50925	82.983	15.63	-2.40653	0	0		Cluster_26094	0.116	21.85	7.53445	0	0
Cluster_63101	1.353	18.743	3.79424	4.63067e-211	4.61717e-212			Cluster_16589	0.743	0	-8.37796	1.61e-34	1.52e-35		Cluster_75599	152.74	15.313	-3.29902	0	0		Cluster_40783	47.506	4.51	-3.39949	0	0		Cluster_72888	0.483	76.276	7.31485	0	0
Cluster_33153	30.97	11.803	-1.39092	5.69191e-211	5.67944e-212			Cluster_549	0.596	0	-8.37761	1.63e-34	1.54e-35		Cluster_62253	15	101.153	2.76953	0	0		Cluster_70775	0.083	126.9	10.5929	0	0		Cluster_54136	46.216	3.066	-3.91177	0	0
Cluster_34749	27.03	9.153	-1.56596	6.05828e-211	6.0494e-212			Cluster_8826	2.77	1.173	-1.22314	1.69e-34	1.6e-35		Cluster_19225	38.696	9.82	-1.97834	0	0		Cluster_36527	42.206	3.75	-3.48965	0	0		Cluster_72997	209.32	65.613	-1.66793	0	0
Cluster_40179	29.966	9.97	-1.59222	6.21628e-211	6.21166e-212			Cluster_24920	0	1.173	8.39983	1.73e-34	1.64e-35		Cluster_21952	34.713	5.526	-2.65077	0	0		Cluster_8502	0.316	13.893	5.4527	0	0		Cluster_59713	17.636	86.273	2.29421	0	0
Cluster_26430	12.556	2.56	-2.28845	2.65377e-210	2.65564e-211			Cluster_58208	4.21	0.813	-2.39308	2e-34	1.9e-35		Cluster_38213	125.35	42.443	-1.5579	0	0		Cluster_75599	152.74	20.06	-2.92224	0	0		Cluster_64507	70.87	8.01	-3.12645	0	0
Cluster_70193	88.463	36.463	-1.2753	2.91603e-210	2.9202e-211			Cluster_41328	0	1.886	8.39445	2.2e-34	2.09e-35		Cluster_29975	37.046	2.61	-3.81762	0	0		Cluster_16075	0.23	14.7	6.00454	0	0		Cluster_80761	1.323	186.206	7.17593	0	0
Cluster_34002	28.973	10.423	-1.47047	7.01132e-210	7.03658e-211			Cluster_48038	4.623	1.266	-1.86349	2.4e-34	2.28e-35		Cluster_41911	44.316	1.726	-4.67199	0	0		Cluster_52107	136.426	42.91	-1.66666	0	0		Cluster_65484	3.356	58.716	4.13641	0	0
Cluster_47908	0.26	11.38	5.43545	8.57358e-210	8.61067e-211			Cluster_61926	2.98	0	-8.36714	2.61e-34	2.49e-35		Cluster_22102	52.43	13.956	-1.90742	0	0		Cluster_61720	13.886	91.28	2.72269	0	0		Cluster_73507	23.376	128.313	2.46723	0	0
Cluster_35938	38.696	16.213	-1.25503	1.48635e-209	1.49385e-210			Cluster_28584	2.476	5.706	1.18656	2.61e-34	2.49e-35		Cluster_80072	0.176	343.026	10.9412	0	0		Cluster_34527	38.743	108.993	1.49447	0	0		Cluster_53641	0	115.236	13.9416	0	0
Cluster_32920	10.89	1.21	-3.16413	1.66127e-209	1.67086e-210			Cluster_5074	0	0.673	8.38923	2.78e-34	2.65e-35		Cluster_42257	4.493	52.343	3.53744	0	0		Cluster_78910	0.513	177.87	8.4414	0	0		Cluster_61769	4.54	56.936	3.65414	0	0
Cluster_53818	24.863	5.233	-2.25282	1.74974e-209	1.76111e-210			Cluster_46962	0	2.133	8.38861	2.86e-34	2.73e-35		Cluster_63188	74.636	4.083	-4.18305	0	0		Cluster_27485	28.813	1.626	-4.14515	0	0		Cluster_58409	73.596	12.52	-2.55307	0	0
Cluster_48681	24.773	5.823	-2.07553	2.68569e-209	2.70509e-210			Cluster_47875	1.176	4.493	1.90974	2.93e-34	2.8e-35		Cluster_69065	27.46	145.906	2.42226	0	0		Cluster_57614	231.043	96.06	-1.26628	0	0		Cluster_71376	82.913	7.4	-3.47692	0	0
Cluster_47891	37.82	13.22	-1.50877	3.26836e-209	3.29433e-210			Cluster_25870	0.036	1.1	4.86364	3.15e-34	3.01e-35		Cluster_76628	96.86	330.9	1.78629	0	0		Cluster_49466	56.006	5.213	-3.42259	0	0		Cluster_68183	60.766	2.306	-4.71094	0	0
Cluster_62504	47.746	15.67	-1.6078	3.68472e-209	3.71667e-210			Cluster_15027	0.74	0	-8.36118	3.4e-34	3.26e-35		Cluster_72559	0.366	109.693	8.2425	0	0		Cluster_72111	87.153	3.11	-4.81325	0	0		Cluster_60365	123.453	36.563	-1.75407	0	0
Cluster_42328	32.063	10.873	-1.55568	8.56932e-209	8.65603e-210			Cluster_65575	3.063	9.1	1.55232	3.6e-34	3.44e-35		Cluster_80283	1.173	229.8	7.64322	0	0		Cluster_80444	879.32	363.533	-1.26212	0	0		Cluster_21020	19.95	2.536	-2.97059	0	0
Cluster_61075	11.783	40.166	1.76679	9.19802e-209	9.29775e-210			Cluster_53700	2.696	7.376	1.45349	3.9e-34	3.74e-35		Cluster_59715	45.466	157.886	1.80705	0	0		Cluster_30777	0	91.596	14.3505	0	0		Cluster_21186	0.05	16.67	8.36435	0	0
Cluster_56155	25.706	5.27	-2.28091	1.41243e-208	1.42979e-209			Cluster_31965	0	1.53	8.38109	3.99e-34	3.83e-35		Cluster_79809	932.573	401.15	-1.19711	0	0		Cluster_42302	6.613	53.663	3.02253	0	0		Cluster_23112	19.223	1.17	-4.02719	0	0
Cluster_67307	8.333	37.113	2.15511	2.46595e-208	2.49804e-209			Cluster_20540	0.396	1.52	1.99604	4.38e-34	4.21e-35		Cluster_71173	20.776	137.773	2.7437	0	0		Cluster_22584	0.383	20.29	5.73351	0	0		Cluster_67994	2.763	61.116	4.47056	0	0
Cluster_29866	26.11	9.526	-1.4547	7.05431e-208	7.15123e-209			Cluster_57631	0	2.683	8.3788	4.42e-34	4.24e-35		Cluster_35932	0	121.323	14.567	0	0		Cluster_7253	0.183	13.55	6.21456	0	0		Cluster_62930	236.64	103.6	-1.1859	0	0
Cluster_41796	50.09	22.466	-1.15263	8.34004e-208	8.46671e-209			Cluster_9283	0.426	1.476	1.83429	4.93e-34	4.74e-35		Cluster_80495	613.28	179.47	-1.74267	0	0		Cluster_76345	322.203	101.876	-1.65759	0	0		Cluster_78910	0.513	137.94	8.07887	0	0
Cluster_60178	25.89	4.763	-2.44108	1.25522e-207	1.27519e-208			Cluster_72419	4.263	0	-8.35136	5.27e-34	5.07e-35		Cluster_69909	136.033	21.473	-2.65567	0	0		Cluster_20661	0.116	16.92	7.18892	0	0		Cluster_49618	170.74	73.746	-1.20284	0	0
Cluster_40860	37.29	14.393	-1.37347	1.25817e-207	1.2791e-208			Cluster_17382	0.686	0.036	-4.26499	5.34e-34	5.14e-35		Cluster_48723	78.293	12.57	-2.63241	0	0		Cluster_25875	4.24	34.26	3.01322	0	0		Cluster_42454	112.533	41.486	-1.42918	0	0
Cluster_15550	17.863	7.733	-1.20529	1.28488e-207	1.30719e-208			Cluster_80820	13.953	36.376	1.38294	5.63e-34	5.43e-35		Cluster_77286	217.983	35.223	-2.6213	0	0		Cluster_72559	0.366	96.406	8.04713	0	0		Cluster_76725	95.763	0.85	-6.79653	0	0
Cluster_62598	18.053	51.346	1.5162	5.83337e-207	5.93886e-208			Cluster_70813	1.603	7.03	2.14424	5.74e-34	5.54e-35		Cluster_75209	0.456	125.106	8.1072	0	0		Cluster_22479	32.96	5.456	-2.59309	0	0		Cluster_32773	27.67	1.663	-4.05536	0	0
Cluster_21733	4.993	15.08	1.59381	7.92461e-207	8.0794e-208			Cluster_38487	2.776	0.55	-2.3436	6.78e-34	6.55e-35		Cluster_48083	89.556	18.25	-2.29363	0	0		Cluster_28490	50.14	10.1	-2.31152	0	0		Cluster_49525	0.11	43.383	8.66151	0	0
Cluster_23611	8.923	1.363	-2.71225	8.94312e-207	9.12428e-208			Cluster_14357	0.61	0.013	-5.60254	6.92e-34	6.69e-35		Cluster_31042	38.273	3.05	-3.64219	0	0		Cluster_56257	0.003	297.443	17.1704	0	0		Cluster_28426	48.476	11.953	-2.0139	0	0
Cluster_61157	24.676	4.15	-2.56743	2.09767e-206	2.1432e-207			Cluster_65087	9.23	3.233	-1.50002	7.51e-34	7.26e-35		Cluster_5989	0.2	14.476	6.17782	0	0		Cluster_60566	246.366	103.096	-1.25753	0	0		Cluster_64962	252.073	111.213	-1.17682	0	0
Cluster_72219	54.593	117.76	1.1107	5.48786e-206	5.61095e-207			Cluster_72192	2.173	8.463	1.9517	7.68e-34	7.43e-35		Cluster_33690	39.703	2.81	-3.8141	0	0		Cluster_13912	0.263	14.11	5.74133	0	0		Cluster_75201	55.513	200.503	1.86122	0	0
Cluster_63368	0	29.86	11.6558	6.48924e-206	6.63948e-207			Cluster_64395	8.34	16.756	1.01027	8.09e-34	7.83e-35		Cluster_43347	83.756	17.78	-2.22312	0	0		Cluster_2472	14.96	1.216	-3.6229	0	0		Cluster_72740	157.566	39.346	-1.99549	0	0
Cluster_54181	28.08	6.89	-2.02631	1.61069e-205	1.64915e-206			Cluster_15330	0.94	2.42	1.35814	8.23e-34	7.97e-35		Cluster_43132	4.016	50.36	3.65825	0	0		Cluster_33974	36.576	2.716	-3.75039	0	0		Cluster_50725	160.48	66.98	-1.25905	0	0
Cluster_54777	3.673	21.493	2.55067	2.8737e-205	2.94439e-206			Cluster_51601	0.506	3.183	2.64748	8.27e-34	8.02e-35		Cluster_43177	0.74	42.083	5.84158	0	0		Cluster_69478	147.52	31.996	-2.20333	0	0		Cluster_50687	3.31	43.1	3.70921	0	0
Cluster_50534	40.11	14.25	-1.48485	3.31337e-205	3.39728e-206			Cluster_38405	1.823	0.153	-3.55493	8.69e-34	8.43e-35		Cluster_55768	4.55	63.74	3.81743	0	0		Cluster_39235	43.553	3.816	-3.51287	0	0		Cluster_31292	0.636	23.736	5.22963	0	0
Cluster_51941	7.886	29.193	1.88796	2.05571e-204	2.10926e-205			Cluster_8938	1.516	0.42	-1.80947	9e-34	8.74e-35		Cluster_33481	58.633	10.463	-2.47861	0	0		Cluster_66725	72.353	3.703	-4.28781	0	0		Cluster_34455	40.283	6.133	-2.70669	0	0
Cluster_35999	47.05	22.036	-1.09507	2.22486e-204	2.28442e-205			Cluster_36455	2.1	0.29	-2.8769	9.64e-34	9.36e-35		Cluster_20090	32.31	6.736	-2.26454	0	0		Cluster_77472	12.513	147.886	3.56877	0	0		Cluster_74542	0	220.513	13.8948	0	0
Cluster_19103	9.43	2.553	-1.88379	2.68339e-204	2.75717e-205			Cluster_22678	4.92	2.326	-1.07531	1.02e-33	9.93e-35		Cluster_77209	0.146	199.196	10.4288	0	0		Cluster_69504	0.566	76.986	7.09033	0	0		Cluster_26965	0.213	20.796	6.63425	0	0
Cluster_32364	34.17	14.23	-1.26056	2.93485e-204	3.01768e-205			Cluster_24057	1.1	0	-8.33621	1.03e-33	9.99e-35		Cluster_57850	9.79	79.996	3.04063	0	0		Cluster_45844	60.996	8.696	-2.80664	0	0		Cluster_76372	0.236	109.573	8.85683	0	0
Cluster_65348	7.68	34.093	2.15076	4.17366e-204	4.29749e-205			Cluster_63492	3.033	0	-8.33551	1.06e-33	1.03e-34		Cluster_29773	47.446	7.12	-2.73527	0	0		Cluster_15550	17.863	1.646	-3.4333	0	0		Cluster_44715	0.426	32.223	6.25107	0	0
Cluster_2232	9.096	2.813	-1.69409	4.39625e-204	4.52987e-205			Cluster_28428	1.45	0.136	-3.4064	1.14e-33	1.11e-34		Cluster_74448	374.88	137.586	-1.43071	0	0		Cluster_38815	0.24	36.826	7.25378	0	0		Cluster_41490	0.106	35.133	8.36878	0	0
Cluster_20581	0.16	4.273	4.71169	1.52495e-203	1.57351e-204			Cluster_17532	1.936	3.903	1.01341	1.16e-33	1.13e-34		Cluster_59874	198.48	0	-14.5397	0	0		Cluster_57318	0.093	69.3	9.55697	0	0		Cluster_48321	78.526	19.86	-1.98645	0	0
Cluster_66700	87.786	39.366	-1.15364	2.10735e-203	2.17598e-204			Cluster_65957	4.21	10.98	1.36669	1.28e-33	1.25e-34		Cluster_15550	17.863	1.176	-3.92402	0	0		Cluster_28036	35.306	4.046	-3.12604	0	0		Cluster_67966	109.693	22.84	-2.25111	0	0
Cluster_34268	18.28	4.533	-2.00453	3.19166e-203	3.30022e-204			Cluster_58156	2.643	0	-8.33092	1.3e-33	1.26e-34		Cluster_31056	0.08	39.293	8.97284	0	0		Cluster_63817	10.356	84.873	3.02952	0	0		Cluster_68759	157.613	329.88	1.07239	0	0
Cluster_48032	37.14	13.116	-1.49624	9.20098e-203	9.5206e-204			Cluster_29618	0	1.396	8.35345	1.35e-33	1.32e-34		Cluster_32434	32.72	0.716	-5.50201	0	0		Cluster_53002	60.616	6.193	-3.29896	0	0		Cluster_53936	50.853	5.29	-3.26296	0	0
Cluster_27370	23.36	8.52	-1.45402	1.195e-202	1.23738e-203			Cluster_29745	4.936	1.966	-1.3133	1.35e-33	1.32e-34		Cluster_27973	42.476	5.906	-2.84545	0	0		Cluster_53512	78.933	13.4	-2.5587	0	0		Cluster_72838	1.01	69.32	6.10362	0	0
Cluster_63465	0.453	15.713	5.11932	1.23084e-201	1.27805e-202			Cluster_52381	1.83	5.866	1.6637	1.41e-33	1.38e-34		Cluster_41539	45.63	2.85	-4.00446	0	0		Cluster_31713	42.436	0.04	-10.0837	0	0		Cluster_61285	12.963	76.21	2.56013	0	0
Cluster_68587	0.953	19.71	4.37582	1.52774e-201	1.58745e-202			Cluster_73696	7.25	1.456	-2.31803	1.45e-33	1.42e-34		Cluster_65151	3.903	74.65	4.26656	0	0		Cluster_36104	1.663	34.813	4.38494	0	0		Cluster_73936	169.57	43.11	-1.9675	0	0
Cluster_1310	8.326	2.48	-1.74835	2.45583e-201	2.55892e-202			Cluster_56098	6.643	2.246	-1.594	1.65e-33	1.61e-34		Cluster_76445	174.883	22.64	-2.92665	0	0		Cluster_22746	36.923	7.23	-2.35262	0	0		Cluster_66319	59.82	3.723	-4.00072	0	0
Cluster_47242	16.493	2.403	-2.76638	3.22078e-201	3.35832e-202			Cluster_31656	6.633	3.043	-1.12751	1.67e-33	1.64e-34		Cluster_30600	0.076	38.993	8.99731	0	0		Cluster_41878	0.51	37.206	6.19767	0	0		Cluster_62872	30.206	113.52	1.91418	0	0
Cluster_29629	31.42	13.16	-1.25391	5.68345e-201	5.93027e-202			Cluster_15287	1.73	3.573	1.04798	1.76e-33	1.73e-34		Cluster_53928	0.236	58.403	7.9448	0	0		Cluster_24402	28.306	2.733	-3.37277	0	0		Cluster_38246	3.18	34.693	3.44969	0	0
Cluster_48863	33.99	11.16	-1.60008	6.18033e-201	6.4532e-202			Cluster_61881	1.503	5.823	1.94799	1.8e-33	1.76e-34		Cluster_21764	37.466	7.433	-2.33484	0	0		Cluster_62791	2.803	61.633	4.46473	0	0		Cluster_52124	86.333	22.196	-1.95333	0	0
Cluster_24564	29.166	13.056	-1.15844	7.12385e-201	7.44354e-202			Cluster_46747	0.826	3.67	2.14768	1.81e-33	1.78e-34		Cluster_43524	56.053	6.09	-3.19484	0	0		Cluster_26440	30.326	2.78	-3.44302	0	0		Cluster_64156	31.47	117.756	1.90957	0	0
Cluster_73954	35.726	91.713	1.35979	7.53771e-201	7.88143e-202			Cluster_52891	0.443	3.116	2.78513	2e-33	1.96e-34		Cluster_77580	374.77	113.46	-1.70955	0	0		Cluster_74447	200.42	47.68	-2.06765	0	0		Cluster_29324	29.293	0.043	-9.43244	0	0
Cluster_55843	12.803	38.876	1.60951	8.22903e-201	8.61023e-202			Cluster_79023	11.456	2.126	-2.4297	2.1e-33	2.06e-34		Cluster_41490	0.106	49.753	8.87542	0	0		Cluster_77464	2.023	118.986	5.88597	0	0		Cluster_70716	63.123	1.546	-5.34071	0	0
Cluster_71376	82.913	32.783	-1.33343	8.9642e-201	9.38594e-202			Cluster_71496	4.433	11.98	1.4552	2.29e-33	2.26e-34		Cluster_30738	44.053	5.526	-2.994	0	0		Cluster_73621	121.883	14.456	-3.0646	0	0		Cluster_22522	0.996	17.68	4.1434	0	0
Cluster_21444	14.35	4.756	-1.58431	9.86612e-201	1.03374e-201			Cluster_1830	2.113	0.846	-1.32201	2.4e-33	2.36e-34		Cluster_42783	14.21	74.326	2.39091	0	0		Cluster_15621	16.16	1.123	-3.84853	0	0		Cluster_32487	0.343	24.086	6.14121	0	0
Cluster_76896	0.326	29.796	6.51068	1.03345e-200	1.08357e-201			Cluster_47908	0.26	2.393	3.19594	2.59e-33	2.55e-34		Cluster_47784	141.296	46.636	-1.59141	0	0		Cluster_79390	0	489.006	14.2755	0	0		Cluster_55768	4.55	49.883	3.46173	0	0
Cluster_46195	18.406	3.386	-2.44324	1.04162e-200	1.09289e-201			Cluster_54095	1.756	5.8	1.71051	2.66e-33	2.62e-34		Cluster_58685	82.963	10.69	-2.95467	0	0		Cluster_27302	33.136	3.593	-3.19987	0	0		Cluster_41352	0.373	29.85	6.3124	0	0
Cluster_67299	40.33	10.303	-1.96525	1.0476e-200	1.09993e-201			Cluster_28162	1.293	0	-8.31358	2.76e-33	2.72e-34		Cluster_44981	68.86	10.863	-2.66357	0	0		Cluster_49613	72.636	12.613	-2.52168	0	0		Cluster_51743	0.396	37.39	6.55818	0	0
Cluster_67624	55.266	111.053	1.00746	1.5869e-200	1.6673e-201			Cluster_47117	3.633	0.826	-2.15229	2.83e-33	2.8e-34		Cluster_52985	82.163	13.066	-2.64035	0	0		Cluster_28426	48.476	9.713	-2.31553	0	0		Cluster_67321	192.773	69.946	-1.45608	0	0
Cluster_33732	34.546	14.35	-1.26684	1.59749e-200	1.67959e-201			Cluster_35145	0	1.616	8.33608	2.87e-33	2.84e-34		Cluster_50687	3.31	54.016	4.03681	0	0		Cluster_25692	45.503	9.673	-2.23612	0	0		Cluster_32774	2.72	30.113	3.46529	0	0
Cluster_59590	14.866	0.716	-4.39423	1.85793e-200	1.95476e-201			Cluster_48090	0	2.1	8.33554	2.94e-33	2.91e-34		Cluster_61694	66.24	3.116	-4.41112	0	0		Cluster_78642	0.626	154.366	7.94979	0	0		Cluster_33678	2.773	30.77	3.47297	0	0
Cluster_62480	10.976	38.47	1.81426	2.09198e-200	2.20252e-201			Cluster_32076	4.78	1.81	-1.38422	3.01e-33	2.98e-34		Cluster_40437	52.78	5.873	-3.16784	0	0		Cluster_23131	26.586	2.786	-3.25545	0	0		Cluster_61980	81.993	15.073	-2.4344	0	0
Cluster_63507	97.516	48.503	-1.0052	4.36772e-200	4.60167e-201			Cluster_46929	0.583	3.166	2.42707	3.07e-33	3.04e-34		Cluster_44345	111.896	32.613	-1.77569	0	0		Cluster_33294	1.69	32.39	4.25794	0	0		Cluster_230	18.81	4.55	-2.04918	0	0
Cluster_23822	9.563	23.423	1.29067	7.14891e-200	7.54219e-201			Cluster_34466	2.43	5.823	1.26792	3.15e-33	3.12e-34		Cluster_20099	42.443	12.126	-1.80411	0	0		Cluster_42901	60.166	9.72	-2.62685	0	0		Cluster_49466	56.006	8.9	-2.65187	0	0
Cluster_51243	34.25	10.976	-1.63959	9.77758e-200	1.03296e-200			Cluster_45352	2.416	0.003	-9.92662	3.34e-33	3.31e-34		Cluster_43572	4.42	50.943	3.53189	0	0		Cluster_51162	101.883	26.17	-1.95939	0	0		Cluster_62545	211.216	89.17	-1.23859	0	0
Cluster_29046	5.95	19.363	1.70194	1.74663e-199	1.84651e-200			Cluster_10830	1.89	0.646	-1.54813	3.68e-33	3.65e-34		Cluster_49466	56.006	4.366	-3.67879	0	0		Cluster_49317	89.75	20.93	-2.09823	0	0		Cluster_67921	129.063	33.11	-1.95535	0	0
Cluster_62866	4.69	26.093	2.47746	2.12682e-199	2.25153e-200			Cluster_36342	2.043	0.003	-10.1166	3.77e-33	3.73e-34		Cluster_53169	81.016	12.646	-2.67107	0	0		Cluster_13202	0.113	14.153	6.9913	0	0		Cluster_65142	55.503	3.083	-4.16016	0	0
Cluster_39799	13.433	1.823	-2.87581	3.19309e-199	3.38494e-200			Cluster_54606	2.126	6.35	1.59182	3.92e-33	3.89e-34		Cluster_65897	0.293	78.4	8.0767	0	0		Cluster_21133	5.15	28.673	2.48089	0	0		Cluster_53512	78.933	17.963	-2.12904	0	0
Cluster_29218	13.056	2.66	-2.30536	3.49634e-199	3.70893e-200			Cluster_7332	0.106	0.806	2.94031	4e-33	3.97e-34		Cluster_42843	115.476	35.54	-1.69315	0	0		Cluster_73936	169.57	34.883	-2.27321	0	0		Cluster_21855	0.316	14.88	5.56212	0	0
Cluster_73864	116.976	52.583	-1.15233	5.75427e-199	6.10833e-200			Cluster_29723	1.37	0	-8.30478	4.04e-33	4.01e-34		Cluster_54067	22.876	103.516	2.18503	0	0		Cluster_11096	21.546	3.433	-2.64283	0	0		Cluster_2541	11.353	0.78	-3.87736	0	0
Cluster_23014	14.363	4.34	-1.73034	1.01146e-198	1.07516e-199			Cluster_17550	0.71	0	-8.30298	4.36e-33	4.34e-34		Cluster_125	25.47	6.673	-1.93555	0	0		Cluster_63683	51.143	165.22	1.69519	0	0		Cluster_43347	83.756	25.14	-1.72947	0	0
Cluster_21457	16.39	6.07	-1.43092	1.83953e-198	1.95671e-199			Cluster_80174	1.156	10.443	3.18542	4.58e-33	4.56e-34		Cluster_33376	140.553	58.026	-1.27746	0	0		Cluster_73045	88.903	3.87	-4.51873	0	0		Cluster_65033	121.17	262.756	1.12174	0	0
Cluster_1638	0.186	3.353	4.20307	5.97029e-198	6.35494e-199			Cluster_65577	5.71	13.03	1.19143	4.96e-33	4.95e-34		Cluster_59713	17.636	99.106	2.49959	0	0		Cluster_47535	67.1	11.226	-2.57871	0	0		Cluster_24286	0.06	20.633	8.38519	0	0
Cluster_530	2.54	8.176	1.68828	6.09783e-198	6.4951e-199			Cluster_69002	3.556	0	-8.29974	5.02e-33	5e-34		Cluster_53645	88.23	15.766	-2.48216	0	0		Cluster_21738	0	55.683	14.2487	0	0		Cluster_66274	7.21	67.896	3.24648	0	0
Cluster_54910	51.473	20.743	-1.30766	8.17557e-198	8.71413e-199			Cluster_47184	0.636	3.236	2.36059	5.14e-33	5.13e-34		Cluster_6300	0.09	14.983	7.3896	0	0		Cluster_59713	17.636	93.756	2.41398	0	0		Cluster_61096	46.29	1.76	-4.70741	0	0
Cluster_45172	18.01	43.45	1.27335	1.30809e-197	1.39521e-198			Cluster_55566	1.83	5.863	1.70425	5.17e-33	5.16e-34		Cluster_61001	3.193	64.283	4.33227	0	0		Cluster_22002	0.236	18.523	6.28184	0	0		Cluster_54910	51.473	5.526	-3.21279	0	0
Cluster_64327	59.416	22.69	-1.38156	2.27334e-197	2.42638e-198			Cluster_68314	15.06	6.8	-1.15794	5.34e-33	5.33e-34		Cluster_73454	483.313	217.396	-1.14134	0	0		Cluster_38560	35.503	1.566	-4.50085	0	0		Cluster_34002	28.973	2.216	-3.70169	0	0
Cluster_74751	36.606	5.21	-2.81836	2.42494e-197	2.58995e-198			Cluster_434	0.1	0.713	2.83119	6.27e-33	6.29e-34		Cluster_53512	78.933	11.916	-2.72059	0	0		Cluster_46038	42.06	2.01	-4.38527	0	0		Cluster_42753	115.413	44.553	-1.36689	0	0
Cluster_39418	2.28	14.323	2.65566	2.61857e-197	2.79865e-198			Cluster_33767	6.106	2.633	-1.20621	6.94e-33	6.97e-34		Cluster_53212	0.11	64.143	9.17322	0	0		Cluster_1053	17.36	2.496	-2.7972	0	0		Cluster_46671	50.313	7.566	-2.72838	0	0
Cluster_46993	56.473	26.196	-1.1058	3.07845e-197	3.29239e-198			Cluster_38443	2.23	0.336	-2.75952	7.06e-33	7.09e-34		Cluster_77464	2.023	127.716	5.99713	0	0		Cluster_70429	46.176	174.723	1.92785	0	0		Cluster_50382	47.92	5.5	-3.11172	0	0
Cluster_56120	7.836	29.81	1.93465	3.51467e-197	3.76147e-198			Cluster_1926	0.593	0	-8.29022	7.53e-33	7.58e-34		Cluster_76817	423.66	152.27	-1.46165	0	0		Cluster_30389	0	83.99	14.2417	0	0		Cluster_28845	53.283	14.903	-1.83512	0	0
Cluster_48817	31.57	9.96	-1.66082	6.93009e-197	7.42173e-198			Cluster_2805	0.61	0	-8.29013	7.56e-33	7.61e-34		Cluster_46004	43.863	1.373	-4.98384	0	0		Cluster_59805	66.986	6.466	-3.37768	0	0		Cluster_34914	66.45	19.56	-1.76512	0	0
Cluster_62025	42.093	13.16	-1.66736	8.55599e-197	9.16918e-198			Cluster_1738	1.576	0.536	-1.58309	8.69e-33	8.77e-34		Cluster_29144	0	92.143	14.4357	0	0		Cluster_76371	22.646	158.266	2.8131	0	0		Cluster_73962	205.716	64.023	-1.67447	0	0
Cluster_70221	8.543	38.65	2.1798	1.47567e-196	1.58249e-197			Cluster_52849	0.596	3.43	2.49584	9.06e-33	9.15e-34		Cluster_70474	243.303	78.083	-1.63199	0	0		Cluster_42641	41.52	2.73	-3.92784	0	0		Cluster_57473	253.006	125.006	-1.01288	0	0
Cluster_62014	10.803	37.543	1.80197	4.92228e-196	5.28574e-197			Cluster_29569	2.106	0.396	-2.39769	1.05e-32	1.06e-33		Cluster_27415	38.46	4.846	-2.98886	0	0		Cluster_67921	129.063	26.803	-2.26449	0	0		Cluster_42439	0.213	31.03	7.19533	0	0
Cluster_47522	33.48	11.333	-1.55833	5.3174e-196	5.71388e-197			Cluster_69470	0.333	3.833	3.51059	1.27e-32	1.29e-33		Cluster_39245	82.39	20.036	-2.0324	0	0		Cluster_56435	81.436	13.883	-2.55325	0	0		Cluster_74264	136.38	27.096	-2.31996	0	0
Cluster_78511	4.033	43.58	3.44169	6.05236e-196	6.50802e-197			Cluster_44005	0	1.92	8.30099	1.29e-32	1.31e-33		Cluster_75958	216.283	44.473	-2.25491	0	0		Cluster_23480	51.353	14.35	-1.83842	0	0		Cluster_36045	60.84	16.02	-1.92114	0	0
Cluster_54752	36.58	11.816	-1.62737	6.6236e-196	7.12708e-197			Cluster_26010	3.443	1.24	-1.48701	1.42e-32	1.45e-33		Cluster_43905	60.156	8.01	-2.8984	0	0		Cluster_32311	57.203	12.57	-2.18924	0	0		Cluster_32364	34.17	4.61	-2.89083	0	0
Cluster_65459	2.38	21.47	3.17341	7.52547e-196	8.10295e-197			Cluster_11006	0.223	1.093	2.27696	1.51e-32	1.54e-33		Cluster_61635	93.593	13.98	-2.74377	0	0		Cluster_24017	37.883	7.2	-2.39454	0	0		Cluster_65293	79.39	12.516	-2.66366	0	0
Cluster_43407	60.413	29.9	-1.0097	7.72958e-196	8.32831e-197			Cluster_59271	3.206	8.36	1.39228	1.59e-32	1.61e-33		Cluster_61179	220.783	82.81	-1.40782	0	0		Cluster_47013	48.426	4.116	-3.5576	0	0		Cluster_28906	26.22	2.363	-3.46488	0	0
Cluster_74651	0.493	23.873	5.5981	9.6187e-196	1.03707e-196			Cluster_40539	0	1.746	8.29364	1.77e-32	1.8e-33		Cluster_40894	58.22	8.27	-2.80534	0	0		Cluster_67966	109.693	18.103	-2.59281	0	0		Cluster_20524	0.11	12.583	6.81186	0	0
Cluster_28759	20.603	6.77	-1.6001	1.34235e-195	1.44828e-196			Cluster_34912	4.556	1.633	-1.47861	1.79e-32	1.82e-33		Cluster_22635	28.076	3.03	-3.21003	0	0		Cluster_24830	0.063	26.34	8.66094	0	0		Cluster_26865	66.956	23.98	-1.47865	0	0
Cluster_65181	36.656	9.39	-1.96074	1.64253e-195	1.77332e-196			Cluster_20369	0.106	0.89	3.04877	1.79e-32	1.83e-33		Cluster_15621	16.16	0.8	-4.32459	0	0		Cluster_37348	94.976	30.416	-1.6433	0	0		Cluster_41086	40.913	5.233	-2.96097	0	0
Cluster_52932	58.04	25.926	-1.16597	5.24369e-195	5.66885e-196			Cluster_24197	1.07	0.003	-8.37211	2.05e-32	2.1e-33		Cluster_36104	1.663	36.506	4.45702	0	0		Cluster_50161	44.013	1.726	-4.66587	0	0		Cluster_59942	15.596	78.356	2.33969	0	0
Cluster_36099	30.613	11.62	-1.39757	6.2172e-195	6.7258e-196			Cluster_71757	3.896	0	-8.26528	2.18e-32	2.23e-33		Cluster_22479	32.96	5.123	-2.68236	0	0		Cluster_77932	133.38	7.113	-4.22883	0	0		Cluster_76581	295.063	104.23	-1.49022	0	0
Cluster_70884	0.573	19.833	5.11409	6.42558e-195	6.95588e-196			Cluster_49345	1.173	4.353	1.90382	2.36e-32	2.42e-33		Cluster_80444	879.32	356.686	-1.28446	0	0		Cluster_77729	0.506	134.696	8.05595	0	0		Cluster_70429	46.176	157.45	1.77558	0	0
Cluster_55735	0.193	12.446	6.01338	6.89398e-195	7.46793e-196			Cluster_47116	1.996	0	-8.26296	2.4e-32	2.46e-33		Cluster_55144	79.576	11.696	-2.75875	0	0		Cluster_21429	19.24	1.233	-3.96018	0	0		Cluster_25081	34.88	7.3	-2.2515	0	0
Cluster_15302	0.38	4.35	3.52711	1.33777e-194	1.45205e-195			Cluster_58014	12.65	6.166	-1.05558	2.5e-32	2.56e-33		Cluster_13912	0.263	14.66	5.79922	0	0		Cluster_70221	8.543	90.89	3.41606	0	0		Cluster_7878	10.6	0.33	-5.0096	0	0
Cluster_28199	7.656	0.55	-3.78125	2.27596e-194	2.47204e-195			Cluster_64509	6.77	14.353	1.08348	2.67e-32	2.73e-33		Cluster_61889	0.076	88.26	10.1478	0	0		Cluster_32427	0.056	37.493	9.38608	0	0		Cluster_50155	0.153	38.69	7.98187	0	0
Cluster_8883	5.543	0.92	-2.58991	2.44321e-194	2.65546e-195			Cluster_70702	3.79	10.82	1.50757	2.7e-32	2.77e-33		Cluster_22746	36.923	6.673	-2.4641	0	0		Cluster_62774	11.853	83.736	2.8234	0	0		Cluster_57318	0.093	50.963	9.11134	0	0
Cluster_45697	34.49	12.36	-1.47803	2.81774e-194	3.06456e-195			Cluster_9097	1.976	0.723	-1.44551	2.78e-32	2.85e-33		Cluster_53693	5.206	60.74	3.54885	0	0		Cluster_68965	3.38	72.966	4.43557	0	0		Cluster_75997	0.383	91.276	7.89416	0	0
Cluster_27415	38.46	18.776	-1.03032	6.06944e-194	6.6055e-195			Cluster_40357	1.733	0.12	-3.87625	2.79e-32	2.86e-33		Cluster_29137	35.78	3.37	-3.40236	0	0		Cluster_44759	84.29	21.146	-1.99742	0	0		Cluster_33752	0.413	23.913	5.85515	0	0
Cluster_70815	62.846	21.51	-1.54189	6.52421e-194	7.10516e-195			Cluster_1157	0.566	0	-8.25916	2.82e-32	2.89e-33		Cluster_78822	0.63	170.88	8.10215	0	0		Cluster_48368	69.693	12.46	-2.48145	0	0		Cluster_62774	11.853	73.463	2.63613	0	0
Cluster_42409	4.866	20.336	2.05728	7.22002e-194	7.86816e-195			Cluster_49143	0	2.11	8.28232	2.85e-32	2.92e-33		Cluster_79397	238.053	29.62	-2.98805	0	0		Cluster_1815	0.396	11.816	4.91898	0	0		Cluster_47395	106.826	37.22	-1.51788	0	0
Cluster_65118	51.8	17.993	-1.51953	1.27573e-193	1.39118e-194			Cluster_45983	1.92	5.563	1.52301	2.85e-32	2.93e-33		Cluster_77035	0.88	125.456	7.17508	0	0		Cluster_51403	52.33	4.383	-3.57902	0	0		Cluster_79091	181.293	460.156	1.35586	0	0
Cluster_63243	25.67	4.6	-2.47879	1.38147e-193	1.50749e-194			Cluster_15096	0	0.686	8.28091	3.02e-32	3.1e-33		Cluster_56537	115.4	27.85	-2.04728	0	0		Cluster_49976	107.906	30.84	-1.80564	0	0		Cluster_48604	38.58	2.753	-3.80024	0	0
Cluster_69241	15.77	51.08	1.69633	1.71068e-193	1.86796e-194			Cluster_81085	55.566	25.856	-1.09067	3.12e-32	3.2e-33		Cluster_76021	0.23	143.08	9.30067	0	0		Cluster_20485	23.55	3.71	-2.67349	0	0		Cluster_72239	33.296	138.393	2.06258	0	0
Cluster_38683	0.213	8.653	5.35897	2.55513e-193	2.7919e-194			Cluster_27426	2.55	5.603	1.11981	3.3e-32	3.39e-33		Cluster_28794	40.426	5.313	-2.92384	0	0		Cluster_24640	30.283	3.75	-3.01224	0	0		Cluster_46509	0.23	33.193	7.16606	0	0
Cluster_24402	28.306	12.743	-1.14708	3.19767e-193	3.4963e-194			Cluster_51815	3.706	8.556	1.22682	3.3e-32	3.4e-33		Cluster_63613	13.136	93.133	2.83829	0	0		Cluster_54769	63.843	7.566	-3.07624	0	0		Cluster_52527	59.33	9.826	-2.58185	0	0
Cluster_29228	18.413	5.553	-1.73101	4.25123e-193	4.65133e-194			Cluster_65390	5.2	1.116	-2.22082	3.43e-32	3.53e-33		Cluster_28434	0.296	27.923	6.5408	0	0		Cluster_23099	22.886	1.663	-3.78071	0	0		Cluster_38560	35.503	3.803	-3.21133	0	0
Cluster_11380	1.143	6.103	2.41527	4.26678e-193	4.67144e-194			Cluster_2903	1.87	0.71	-1.42162	3.49e-32	3.6e-33		Cluster_20096	21.846	2.583	-3.06724	0	0		Cluster_27643	0.056	30.833	9.06805	0	0		Cluster_37272	26.703	0.93	-4.83339	0	0
Cluster_63513	15.023	45.513	1.60001	8.01562e-193	8.78742e-194			Cluster_10799	1.39	0.36	-1.89578	3.58e-32	3.69e-33		Cluster_71059	353.963	145.196	-1.27351	0	0		Cluster_35938	38.696	3.576	-3.43216	0	0		Cluster_62981	0.453	46.563	6.68482	0	0
Cluster_73045	88.903	35.676	-1.30715	8.64174e-193	9.48008e-194			Cluster_30866	1.366	0	-8.25302	3.65e-32	3.76e-33		Cluster_38353	116.39	40.34	-1.53261	0	0		Cluster_76447	203.136	42.983	-2.2385	0	0		Cluster_19225	38.696	13.8	-1.48941	0	0
Cluster_27467	15.503	33.573	1.11564	1.80809e-192	1.9848e-193			Cluster_70871	7.09	15.96	1.17054	3.73e-32	3.86e-33		Cluster_78511	4.033	143.643	5.1737	0	0		Cluster_62713	116.166	26.766	-2.1163	0	0		Cluster_26800	0.15	19.886	7.03961	0	0
Cluster_50021	0.22	10.846	5.62336	2.10997e-192	2.31772e-193			Cluster_77645	10.653	24.346	1.19563	3.79e-32	3.91e-33		Cluster_20593	0.12	17.046	7.12632	0	0		Cluster_44186	63.22	11.22	-2.49311	0	0		Cluster_53901	114.756	38.2	-1.58074	0	0
Cluster_20386	1.756	7.806	2.15236	3.84923e-192	4.23101e-193			Cluster_57149	6.66	2.256	-1.56823	3.88e-32	4.01e-33		Cluster_49534	47.716	2.066	-4.51015	0	0		Cluster_20418	5.233	26.836	2.35528	0	0		Cluster_33355	27.126	1.92	-3.8238	0	0
Cluster_78083	92.813	29.163	-1.6657	8.50075e-192	9.35619e-193			Cluster_46104	0	1.896	8.27346	4.12e-32	4.26e-33		Cluster_38466	0.67	35.59	5.75388	0	0		Cluster_67599	104.896	16.943	-2.6297	0	0		Cluster_25692	45.503	12.53	-1.85591	0	0
Cluster_35727	0	14.62	11.5172	1.00627e-191	1.10827e-192			Cluster_65252	3.01	0	-8.24956	4.21e-32	4.36e-33		Cluster_74553	18.226	139.106	2.94947	0	0		Cluster_77560	225.423	48.063	-2.23318	0	0		Cluster_69978	260	109.476	-1.24142	0	0
Cluster_24826	1.896	10.003	2.40462	1.27642e-191	1.40672e-192			Cluster_22755	1.29	0.186	-2.78638	4.32e-32	4.47e-33		Cluster_77241	43.42	220.253	2.36475	0	0		Cluster_31292	0.636	27.123	5.42276	0	0		Cluster_24402	28.306	4.663	-2.59649	0	0
Cluster_25081	34.88	17.18	-1.02203	1.35493e-191	1.49422e-192			Cluster_41268	0.993	3.636	1.89775	4.65e-32	4.82e-33		Cluster_51438	53.743	153.423	1.52132	0	0		Cluster_39245	82.39	22.74	-1.85352	0	0		Cluster_40666	136.776	60.463	-1.17397	0	0
Cluster_73781	0	40.426	11.5121	3.16814e-191	3.49843e-192			Cluster_43446	3.51	7.84	1.15999	4.66e-32	4.83e-33		Cluster_79326	875.203	399.193	-1.11226	0	0		Cluster_31378	36.82	4.156	-3.14609	0	0		Cluster_49357	0.316	34.263	6.74652	0	0
Cluster_26191	11.386	2.376	-2.26121	5.37262e-191	5.93662e-192			Cluster_67035	4.1	0.563	-2.8792	5.22e-32	5.43e-33		Cluster_64531	70.26	3.913	-4.15186	0	0		Cluster_68020	178.54	53.626	-1.73526	0	0		Cluster_72134	33.1	137.196	2.05721	0	0
Cluster_57552	51.316	20.483	-1.32552	1.31656e-190	1.45573e-191			Cluster_31475	7.37	3.64	-1.01866	5.37e-32	5.59e-33		Cluster_43141	133.79	47.623	-1.48612	0	0		Cluster_35967	0.016	57.16	11.6132	0	0		Cluster_55885	4.743	48.78	3.36742	0	0
Cluster_45369	1.34	12.733	3.26006	7.70144e-190	8.52663e-191			Cluster_242	2.796	1.393	-1.0058	5.44e-32	5.67e-33		Cluster_61766	93.213	14.36	-2.68874	0	0		Cluster_44422	61.88	10.696	-2.52826	0	0		Cluster_30389	0	60.313	13.7657	0	0
Cluster_61521	49.66	18.243	-1.43732	1.93284e-189	2.14274e-190			Cluster_51699	5.416	11.2	1.04219	5.5e-32	5.73e-33		Cluster_65933	124.06	24.506	-2.32922	0	0		Cluster_72239	33.296	153.31	2.20807	0	0		Cluster_59141	90.913	22.123	-2.03134	0	0
Cluster_35896	0.6	9.036	3.90663	3.02898e-189	3.36011e-190			Cluster_59522	9.97	4.126	-1.23916	5.87e-32	6.12e-33		Cluster_20960	2.953	24	3.02462	0	0		Cluster_29542	32.633	3.146	-3.37437	0	0		Cluster_54202	1.253	37.216	4.92896	0	0
Cluster_22245	0	8.643	11.4907	4.0367e-189	4.48091e-190			Cluster_57628	2.233	0.096	-4.51073	6.76e-32	7.06e-33		Cluster_39788	9.443	58.62	2.64288	0	0		Cluster_36274	32.27	1.366	-4.5606	0	0		Cluster_39264	38.403	4.833	-2.98055	0	0
Cluster_32691	26.593	9.963	-1.41748	4.72538e-189	5.24881e-190			Cluster_9223	1.313	2.866	1.13596	6.98e-32	7.29e-33		Cluster_31549	41.35	4.953	-3.06471	0	0		Cluster_38960	96.48	30.893	-1.63562	0	0		Cluster_50534	40.11	3.013	-3.73728	0	0
Cluster_50833	36.013	12.616	-1.515	7.37999e-189	8.2028e-190			Cluster_50731	4.836	10.27	1.08253	7e-32	7.32e-33		Cluster_21482	35.506	7.39	-2.26109	0	0		Cluster_67394	140.163	34.236	-2.02886	0	0		Cluster_30297	73.886	26.52	-1.47598	0	0
Cluster_50896	42.483	16.576	-1.35757	8.19215e-189	9.11145e-190			Cluster_6553	0	0.626	8.25968	7.31e-32	7.65e-33		Cluster_31292	0.636	29.563	5.54378	0	0		Cluster_56624	147.253	49.13	-1.58258	0	0		Cluster_43499	30.856	0.21	-7.21128	0	0
Cluster_2472	14.96	6.716	-1.1599	1.6105e-188	1.79239e-189			Cluster_69715	19.213	9.533	-1.00503	7.59e-32	7.94e-33		Cluster_39372	0.05	51.636	9.96939	0	0		Cluster_42061	45.176	4.603	-3.29562	0	0		Cluster_74553	18.226	114.803	2.6628	0	0
Cluster_68399	2.09	21.66	3.38302	5.10878e-188	5.68947e-189			Cluster_26591	1.1	0.003	-7.76588	9.06e-32	9.51e-33		Cluster_33003	0.073	39.073	9.05594	0	0		Cluster_47534	91.59	24.056	-1.92811	0	0		Cluster_20661	0.116	12.356	6.73571	0	0
Cluster_26112	19.96	7.2	-1.47852	1.07547e-187	1.19849e-188			Cluster_64127	15.03	7.193	-1.03371	9.1e-32	9.55e-33		Cluster_29571	1.173	29.28	4.64125	0	0		Cluster_62545	211.216	82.01	-1.36223	0	0		Cluster_56617	97.033	26.9	-1.84478	0	0
Cluster_38651	26.546	9.043	-1.55875	1.33433e-187	1.48793e-188			Cluster_22923	2.946	1.083	-1.45223	9.15e-32	9.61e-33		Cluster_63507	97.516	15.05	-2.68166	0	0		Cluster_60480	0	156.416	14.1566	0	0		Cluster_4570	0.05	10.766	7.7992	0	0
Cluster_28529	8.376	22.73	1.44268	1.66419e-187	1.85697e-188			Cluster_70097	12.693	5.123	-1.31276	1.02e-31	1.08e-32		Cluster_79170	966.616	467.463	-1.02291	0	0		Cluster_18108	28.766	6.77	-2.08383	0	0		Cluster_33226	76.073	26.416	-1.52187	0	0
Cluster_68120	34.446	7.756	-2.15487	2.42843e-187	2.71149e-188			Cluster_35207	0	1.523	8.25145	1.03e-31	1.08e-32		Cluster_33052	3.123	37.286	3.58653	0	0		Cluster_78341	731.776	351.656	-1.05394	0	0		Cluster_68683	61.503	3.863	-3.97574	0	0
Cluster_74264	136.38	66.736	-1.02599	3.42026e-187	3.8214e-188			Cluster_79421	0.45	7.526	4.03678	1.04e-31	1.1e-32		Cluster_69820	3.073	78.96	4.69237	0	0		Cluster_55144	79.576	14.463	-2.46204	0	0		Cluster_15550	17.863	2.963	-2.58475	0	0
Cluster_48690	0.976	12.273	3.65867	5.21811e-187	5.8339e-188			Cluster_20122	3.673	1.74	-1.04646	1.06e-31	1.11e-32		Cluster_14734	14.406	0.236	-5.95129	0	0		Cluster_26225	35.033	5.273	-2.72729	0	0		Cluster_20635	0.043	13.926	8.31129	0	0
Cluster_63569	23.576	3.84	-2.61971	6.41258e-187	7.17397e-188			Cluster_42164	1.083	3.866	1.82628	1.11e-31	1.17e-32		Cluster_25081	34.88	4.763	-2.86434	0	0		Cluster_35236	0	90.11	14.1499	0	0		Cluster_33037	55.44	14.833	-1.89905	0	0
Cluster_24787	23.2	9.516	-1.2856	8.87899e-187	9.94609e-188			Cluster_11726	2.693	1.196	-1.18987	1.12e-31	1.18e-32		Cluster_58437	129.66	34.6	-1.9001	0	0		Cluster_70236	215.626	0	-14.2026	0	0		Cluster_31152	30.473	3.746	-3.03188	0	0
Cluster_7167	0.253	3.663	3.85829	9.4584e-187	1.0602e-187			Cluster_51159	1.853	0.02	-6.58201	1.16e-31	1.22e-32		Cluster_11799	0.006	29.453	12.2639	0	0		Cluster_50395	217.503	100.223	-1.11649	0	0		Cluster_76001	190.796	50.393	-1.91146	0	0
Cluster_71597	0.623	19.666	4.98635	1.84749e-186	2.07354e-187			Cluster_42400	1.34	4.39	1.68599	1.18e-31	1.25e-32		Cluster_45756	86.033	19.826	-2.10863	0	0		Cluster_42512	1	34.936	5.13738	0	0		Cluster_43403	37.49	3.79	-3.30001	0	0
Cluster_35274	20.883	6.303	-1.73375	2.02582e-186	2.27515e-187			Cluster_7692	0.56	0.016	-4.9257	1.25e-31	1.32e-32		Cluster_49544	55.5	5.123	-3.43609	0	0		Cluster_21019	47.38	0	-14.1982	0	0		Cluster_49534	47.716	6.223	-2.92228	0	0
Cluster_77004	1.86	30.75	4.05158	3.23903e-186	3.64003e-187			Cluster_49567	9.17	4.143	-1.13485	1.31e-31	1.38e-32		Cluster_76869	2.293	113.76	5.66199	0	0		Cluster_42123	99.853	31.54	-1.66001	0	0		Cluster_72477	0	175.72	13.7294	0	0
Cluster_55931	48.116	19.086	-1.33254	3.88204e-186	4.36546e-187			Cluster_9439	1.563	0.48	-1.6799	1.31e-31	1.38e-32		Cluster_66344	1.936	66.78	5.11811	0	0		Cluster_54434	0.283	47.3	7.36534	0	0		Cluster_53444	58.603	9.76	-2.58156	0	0
Cluster_56417	38.566	13.116	-1.55373	7.30961e-186	8.22515e-187			Cluster_44291	5.796	2.163	-1.42176	1.45e-31	1.53e-32		Cluster_29734	27.95	0.573	-5.6208	0	0		Cluster_75811	1.216	96.04	6.30635	0	0		Cluster_66437	12.876	79.84	2.63555	0	0
Cluster_6937	4.466	0.556	-3.00529	7.83729e-186	8.82459e-187			Cluster_36973	2.873	0.67	-2.09353	1.53e-31	1.62e-32		Cluster_3777	13.16	0.45	-4.87408	0	0		Cluster_19127	0.016	20.623	10.3965	0	0		Cluster_22746	36.923	9.946	-1.88674	0	0
Cluster_77424	73.983	20.973	-1.81292	1.80894e-185	2.03813e-186			Cluster_54132	2.123	6.163	1.54924	1.56e-31	1.65e-32		Cluster_30603	43.616	6.27	-2.79512	0	0		Cluster_41329	51.796	7.6	-2.76742	0	0		Cluster_44423	97.066	33.833	-1.51755	0	0
Cluster_16985	9.086	2.67	-1.76828	2.11306e-185	2.38232e-186			Cluster_27317	1.173	0	-8.2176	1.58e-31	1.68e-32		Cluster_30188	32.986	2.353	-3.79986	0	0		Cluster_58409	73.596	10.673	-2.78593	0	0		Cluster_70474	243.303	98.663	-1.29287	0	0
Cluster_26329	12.963	3.253	-2.00273	6.36411e-185	7.19348e-186			Cluster_31250	0.216	1.693	2.96031	1.62e-31	1.72e-32		Cluster_74540	0.553	102.753	7.55551	0	0		Cluster_28434	0.296	24.356	6.34641	0	0		Cluster_73832	83.14	231.18	1.48162	0	0
Cluster_23215	14.97	4.903	-1.61265	7.12154e-185	8.05477e-186			Cluster_19721	0	0.706	8.23824	1.77e-31	1.88e-32		Cluster_26440	30.326	2.623	-3.52499	0	0		Cluster_23634	20.383	0.773	-4.72335	0	0		Cluster_80536	1.27	154.606	6.94584	0	0
Cluster_63468	80.163	37.933	-1.07751	1.63778e-184	1.85478e-185			Cluster_41723	0.18	1.87	3.4034	1.77e-31	1.89e-32		Cluster_66725	72.353	3.59	-4.32672	0	0		Cluster_73573	34.373	159.363	2.21941	0	0		Cluster_61584	164.88	63.786	-1.36708	0	0
Cluster_77729	0.506	29.306	5.8648	2.01337e-184	2.28159e-185			Cluster_32346	0.743	2.873	1.92639	1.88e-31	2e-32		Cluster_29324	29.293	0.176	-7.36151	0	0		Cluster_57191	12.626	76.666	2.60281	0	0		Cluster_42641	41.52	5.573	-2.87891	0	0
Cluster_76571	15.336	60.163	1.97402	2.41411e-184	2.73746e-185			Cluster_39037	4.67	1.633	-1.5199	1.89e-31	2.02e-32		Cluster_51403	52.33	3.5	-3.89751	0	0		Cluster_55855	68.763	9.963	-2.80162	0	0		Cluster_66344	1.936	50.583	4.70992	0	0
Cluster_68538	51.26	16.783	-1.6082	3.17369e-184	3.60107e-185			Cluster_168	2.09	0.923	-1.17133	1.89e-31	2.02e-32		Cluster_62774	11.853	86.67	2.87902	0	0		Cluster_67411	0.526	63.993	6.93743	0	0		Cluster_74543	167.876	44.16	-1.91734	0	0
Cluster_20957	12.856	4.486	-1.52338	1.09152e-183	1.2393e-184			Cluster_36761	0	1.553	8.23465	2.05e-31	2.18e-32		Cluster_62079	41.383	146.46	1.8322	0	0		Cluster_65293	79.39	9.306	-3.09603	0	0		Cluster_13192	0.04	11.95	8.26547	0	0
Cluster_65369	76.516	34.613	-1.14365	1.98594e-183	2.25625e-184			Cluster_13444	1.506	0.44	-1.75442	2.19e-31	2.34e-32		Cluster_30702	36.063	3.39	-3.42032	0	0		Cluster_68521	84.923	8.96	-3.25126	0	0		Cluster_39731	67.623	19.11	-1.81927	0	0
Cluster_24634	0	9.603	11.4237	1.10948e-182	1.2621e-183			Cluster_7401	0.61	0	-8.20926	2.23e-31	2.38e-32		Cluster_20636	0.013	26.433	10.9132	0	0		Cluster_30505	60.236	15.64	-1.94136	0	0		Cluster_57557	8.476	58.27	2.78577	0	0
Cluster_26718	3.093	12.766	2.03691	1.22528e-182	1.39472e-183			Cluster_56628	2.603	0.246	-3.35964	2.32e-31	2.49e-32		Cluster_77932	133.38	4.933	-4.73803	0	0		Cluster_46004	43.863	3.433	-3.67815	0	0		Cluster_58295	150.616	57.99	-1.37128	0	0
Cluster_68672	34.163	78.656	1.20542	2.41812e-182	2.75426e-183			Cluster_9870	1.26	0.323	-1.97107	2.39e-31	2.56e-32		Cluster_49976	107.906	29.123	-1.88208	0	0		Cluster_64719	79.223	9.613	-3.04146	0	0		Cluster_52107	136.426	53.766	-1.33808	0	0
Cluster_50880	3.04	17.663	2.53622	3.28236e-182	3.74102e-183			Cluster_32975	0	1.366	8.23037	2.44e-31	2.61e-32		Cluster_36527	42.206	4.053	-3.37794	0	0		Cluster_46862	44.18	3.343	-3.72401	0	0		Cluster_21482	35.506	10.416	-1.76354	0	0
Cluster_16321	6.276	1.263	-2.30473	4.83105e-182	5.50961e-183			Cluster_66997	15.116	7.113	-1.07975	2.82e-31	3.03e-32		Cluster_51162	101.883	25.423	-1.99779	0	0		Cluster_23112	19.223	0.183	-6.71897	0	0		Cluster_22664	28.983	6.056	-2.24901	0	0
Cluster_38624	9.253	0.613	-3.91341	6.11875e-182	6.98704e-183			Cluster_61831	0.2	2.74	3.7564	2.85e-31	3.06e-32		Cluster_62628	0.24	66.456	8.10698	0	0		Cluster_24564	29.166	3.686	-2.98194	0	0		Cluster_66303	90.296	17.79	-2.33694	0	0
Cluster_77154	53.076	11.113	-2.25153	6.32521e-182	7.22737e-183			Cluster_768	0	0.536	8.22647	2.86e-31	3.07e-32		Cluster_59892	153.03	46.836	-1.70158	0	0		Cluster_71376	82.913	5.516	-3.91111	0	0		Cluster_74075	12.283	95.39	2.98134	0	0
Cluster_30848	31.526	13.693	-1.20019	1.45862e-181	1.66983e-182			Cluster_47039	0.476	2.763	2.54544	3.06e-31	3.29e-32		Cluster_52666	89.543	18.52	-2.267	0	0		Cluster_72997	209.32	61.846	-1.75889	0	0		Cluster_69385	140.18	39.93	-1.80697	0	0
Cluster_35811	38.16	17.146	-1.15357	1.54805e-181	1.77333e-182			Cluster_39877	7.4	3.353	-1.13852	3.21e-31	3.46e-32		Cluster_52156	64.16	7.733	-3.04768	0	0		Cluster_67994	2.763	66.18	4.58192	0	0		Cluster_45813	85.18	26.513	-1.67803	0	0
Cluster_32381	24.846	9.18	-1.43638	1.75994e-181	2.01733e-182			Cluster_63934	5.563	1.41	-1.97889	3.25e-31	3.51e-32		Cluster_34638	0.233	32.96	7.14523	0	0		Cluster_61807	69.02	7.416	-3.21265	0	0		Cluster_49759	41.743	4.16	-3.31946	0	0
Cluster_31203	23.383	8.446	-1.46705	2.263e-181	2.5956e-182			Cluster_9804	0.62	0	-8.19971	3.29e-31	3.54e-32		Cluster_39736	40.376	2.613	-3.94029	0	0		Cluster_52156	64.16	9.496	-2.75465	0	0		Cluster_3024	0.156	9.223	5.88066	0	0
Cluster_39890	12.836	1.903	-2.74329	3.27158e-181	3.75478e-182			Cluster_56430	0.493	3.2	2.68616	3.55e-31	3.84e-32		Cluster_65469	223.89	81.156	-1.45621	0	0		Cluster_37253	0.09	36.556	8.62859	0	0		Cluster_76383	86.19	4.246	-4.34755	0	0
Cluster_41736	39.19	16.69	-1.22968	1.00597e-180	1.15528e-181			Cluster_20409	0.716	0	-8.19719	3.64e-31	3.93e-32		Cluster_27485	28.813	1.836	-3.96095	0	0		Cluster_67999	136.906	32.856	-2.05425	0	0		Cluster_37035	48.54	10.303	-2.22511	0	0
Cluster_31797	24.686	9.226	-1.42333	1.79614e-180	2.06403e-181			Cluster_61078	0	2.576	8.21922	3.83e-31	4.14e-32		Cluster_49618	170.74	66.683	-1.3533	0	0		Cluster_49544	55.5	6.896	-3.00702	0	0		Cluster_70372	16.64	95.103	2.52421	0	0
Cluster_52345	17.413	43.47	1.32264	1.93815e-180	2.22862e-181			Cluster_17106	0.336	1.33	1.96885	3.9e-31	4.22e-32		Cluster_70079	110.21	14.786	-2.89232	0	0		Cluster_46302	87.756	23.336	-1.91344	0	0		Cluster_76874	94.513	5.816	-4.01404	0	0
Cluster_22096	21.543	9.503	-1.17929	3.04565e-180	3.50431e-181			Cluster_41562	9.156	4.553	-1.01509	3.97e-31	4.29e-32		Cluster_35178	113.403	41.52	-1.44066	0	0		Cluster_71047	10.056	93.946	3.22806	0	0		Cluster_54801	72.423	15.92	-2.18095	0	0
Cluster_62893	3.936	22.753	2.54253	3.5423e-180	4.08088e-181			Cluster_15542	0	0.656	8.21814	4e-31	4.33e-32		Cluster_59901	73.97	8.413	-3.12558	0	0		Cluster_41723	0.18	36.513	7.67127	0	0		Cluster_29927	30.953	4.403	-2.80498	0	0
Cluster_2950	3.46	0.29	-3.60953	4.49823e-180	5.1854e-181			Cluster_12146	0.636	0	-8.19476	4.01e-31	4.35e-32		Cluster_14334	25.14	4.76	-2.39847	0	0		Cluster_72886	150.82	31.926	-2.24016	0	0		Cluster_22621	18.946	1.896	-3.32249	0	0
Cluster_76584	88.58	31.726	-1.47767	5.28484e-180	6.09602e-181			Cluster_15023	1.316	0.336	-1.94821	4.06e-31	4.41e-32		Cluster_29542	32.633	2.603	-3.64595	0	0		Cluster_52055	0.213	45.35	7.73563	0	0		Cluster_5227	23.903	6.63	-1.84261	0	0
Cluster_72766	19.823	0.47	-5.38019	5.38641e-180	6.21707e-181			Cluster_78655	5.666	17.42	1.60611	4.13e-31	4.48e-32		Cluster_49155	88.883	20.243	-2.12951	0	0		Cluster_51675	65.42	10.266	-2.67413	0	0		Cluster_56066	56.89	8.423	-2.74763	0	0
Cluster_41911	44.316	20.166	-1.13777	5.86747e-180	6.77656e-181			Cluster_35319	5.643	2.34	-1.25823	4.17e-31	4.52e-32		Cluster_79649	0.136	275.436	11.0072	0	0		Cluster_35544	51.766	9.71	-2.41265	0	0		Cluster_22058	0.063	15.766	7.971	0	0
Cluster_28519	17.886	36.643	1.03589	1.63498e-179	1.89066e-180			Cluster_31321	3.423	1.093	-1.63773	4.18e-31	4.54e-32		Cluster_54769	63.843	6.8	-3.22538	0	0		Cluster_75201	55.513	209.883	1.92585	0	0		Cluster_33974	36.576	5.86	-2.63796	0	0
Cluster_64790	48.93	17.403	-1.48797	2.51966e-179	2.91553e-180			Cluster_23716	5.356	2.643	-1.01203	4.27e-31	4.63e-32		Cluster_75504	1.566	99.98	6.01044	0	0		Cluster_38494	0.04	46.256	10.2283	0	0		Cluster_46993	56.473	11.306	-2.31536	0	0
Cluster_9112	3.653	0.283	-3.72541	3.40166e-179	3.93856e-180			Cluster_67019	0.226	3.183	3.78711	4.4e-31	4.79e-32		Cluster_27750	29.636	2.12	-3.80182	0	0		Cluster_28737	36.486	5.266	-2.79203	0	0		Cluster_77241	43.42	183.366	2.08544	0	0
Cluster_60902	28.8	64.223	1.15965	4.25504e-179	4.92971e-180			Cluster_55655	1.556	5.316	1.76824	4.45e-31	4.84e-32		Cluster_24704	0.356	22.436	5.97641	0	0		Cluster_33678	2.773	33.51	3.59309	0	0		Cluster_67622	5.713	62.53	3.45181	0	0
Cluster_59829	5.48	25.006	2.19306	6.20864e-179	7.20207e-180			Cluster_43606	0	1.763	8.21194	5.14e-31	5.6e-32		Cluster_67742	107.336	16.376	-2.70034	0	0		Cluster_27750	29.636	2.926	-3.34192	0	0		Cluster_36796	78.146	26.62	-1.54241	0	0
Cluster_21478	24.436	11.813	-1.04315	8.32171e-179	9.65927e-180			Cluster_59594	1.683	5.68	1.76885	5.4e-31	5.88e-32		Cluster_73318	250.843	79.06	-1.66567	0	0		Cluster_57341	52.906	3.573	-3.89718	0	0		Cluster_51162	101.883	33.933	-1.58447	0	0
Cluster_50509	14.1	1.713	-3.05919	1.25073e-178	1.45448e-179			Cluster_36671	6.046	2.556	-1.22172	5.82e-31	6.35e-32		Cluster_69385	140.18	29.016	-2.258	0	0		Cluster_28794	40.426	6.99	-2.53234	0	0		Cluster_27750	29.636	4.61	-2.68307	0	0
Cluster_67164	43.39	13.353	-1.70145	1.63018e-178	1.89692e-179			Cluster_34674	4.303	1.543	-1.48085	5.92e-31	6.46e-32		Cluster_45782	0.18	44.473	7.94107	0	0		Cluster_28551	34.12	4.386	-2.95977	0	0		Cluster_67157	4.826	58.783	3.61698	0	0
Cluster_57519	52.463	21.913	-1.25353	2.33174e-178	2.71497e-179			Cluster_6746	0.043	0.603	3.82838	6.27e-31	6.85e-32		Cluster_64156	31.47	130.11	2.05786	0	0		Cluster_30848	31.526	2.78	-3.50063	0	0		Cluster_69765	19.14	98.45	2.36761	0	0
Cluster_68463	57.49	20.93	-1.45172	2.61876e-178	3.05105e-179			Cluster_69345	2.653	8.31	1.66714	6.61e-31	7.23e-32		Cluster_61980	81.993	10.6	-2.94677	0	0		Cluster_56534	67.61	9.4	-2.84532	0	0		Cluster_45213	4.576	39.333	3.11309	0	0
Cluster_1169	0.043	2.716	6.00829	2.92141e-178	3.40578e-179			Cluster_57861	1.92	6.033	1.64918	6.73e-31	7.37e-32		Cluster_67999	136.906	29.72	-2.20354	0	0		Cluster_27253	78.133	28.133	-1.4719	0	0		Cluster_23625	6.773	30.956	2.19576	0	0
Cluster_41683	28.326	9.966	-1.50632	3.10623e-178	3.62349e-179			Cluster_6767	0.793	0.113	-2.79583	7.28e-31	7.99e-32		Cluster_50382	47.92	2.563	-4.20296	0	0		Cluster_50534	40.11	1.096	-5.2	0	0		Cluster_46750	84.513	26.116	-1.68818	0	0
Cluster_35054	4.746	17.61	1.89397	4.59684e-178	5.36565e-179			Cluster_27380	1.17	0	-8.17816	7.85e-31	8.61e-32		Cluster_47106	49.8	4.19	-3.56007	0	0		Cluster_76418	0.116	147.32	10.2912	0	0		Cluster_33693	4.26	32.186	2.92729	0	0
Cluster_24869	28.843	13.53	-1.09118	4.71772e-178	5.51017e-179			Cluster_12071	0.543	0.006	-6.10506	7.98e-31	8.77e-32		Cluster_49813	0.646	42.83	6.0541	0	0		Cluster_46993	56.473	8.306	-2.7665	0	0		Cluster_49452	71.3	17.843	-1.99224	0	0
Cluster_21179	11.446	3.636	-1.65514	6.28894e-178	7.34986e-179			Cluster_11494	0	0.62	8.19946	8.49e-31	9.34e-32		Cluster_8308	0.326	13.21	5.32828	0	0		Cluster_23724	1.3	21.376	4.04194	0	0		Cluster_6300	0.09	9.743	6.77226	0	0
Cluster_27485	28.813	12.816	-1.1683	6.64054e-178	7.76559e-179			Cluster_23840	0	0.98	8.19926	8.56e-31	9.42e-32		Cluster_42641	41.52	2.516	-4.03941	0	0		Cluster_29927	30.953	2.816	-3.45226	0	0		Cluster_27253	78.133	32.02	-1.28258	0	0
Cluster_35652	15.273	3.486	-2.12996	1.11879e-177	1.30995e-178			Cluster_59952	1.383	5.21	1.91375	8.56e-31	9.43e-32		Cluster_74427	3.76	94.93	4.6749	0	0		Cluster_36163	0	86.663	14.0703	0	0		Cluster_47222	71.986	19.116	-1.90654	0	0
Cluster_75007	0	39.61	11.3682	1.65605e-177	1.94022e-178			Cluster_10412	0.873	0.143	-2.62819	8.82e-31	9.71e-32		Cluster_46038	42.06	1.856	-4.49545	0	0		Cluster_45087	1.823	37.826	4.37447	0	0		Cluster_527	9.836	0.773	-3.65332	0	0
Cluster_62684	25.77	5.396	-2.25786	2.5485e-177	2.98765e-178			Cluster_252	0.106	0.666	2.69051	9.39e-31	1.04e-31		Cluster_69365	140.816	29.8	-2.23467	0	0		Cluster_33908	81.866	26.353	-1.63221	0	0		Cluster_69041	5.533	63.866	3.53746	0	0
Cluster_76746	73.723	151.843	1.04515	2.77871e-177	3.25954e-178			Cluster_6146	1.54	0.496	-1.62338	9.49e-31	1.05e-31		Cluster_26428	60.13	16.706	-1.84208	0	0		Cluster_29324	29.293	0.07	-8.66514	0	0		Cluster_31378	36.82	6.723	-2.44466	0	0
Cluster_62447	57.186	23.676	-1.27345	5.04285e-177	5.91912e-178			Cluster_11412	0.62	0	-8.17294	9.67e-31	1.07e-31		Cluster_33752	0.413	30.18	6.19581	0	0		Cluster_79709	628.66	253.376	-1.3008	0	0		Cluster_18268	11.863	0.736	-3.99899	0	0
Cluster_71829	13.16	46.813	1.83381	5.05359e-177	5.93538e-178			Cluster_38227	3.973	8.176	1.03626	1.03e-30	1.14e-31		Cluster_75932	0.403	116.946	8.19094	0	0		Cluster_42864	34.803	1.27	-4.78065	0	0		Cluster_59709	0.536	39.313	6.19031	0	0
Cluster_79117	0.893	34.79	5.28685	6.40486e-177	7.52708e-178			Cluster_15059	0	0.643	8.19327	1.09e-30	1.2e-31		Cluster_60729	43.023	144.076	1.76024	0	0		Cluster_60882	117.863	31.343	-1.91859	0	0		Cluster_78223	0.246	118.743	8.9268	0	0
Cluster_66571	79.363	36.393	-1.12149	7.31869e-177	8.60632e-178			Cluster_32938	3.25	0.956	-1.73205	1.11e-30	1.22e-31		Cluster_26865	66.956	20.24	-1.72405	0	0		Cluster_54136	46.216	2.36	-4.2939	0	0		Cluster_2946	0.063	9.56	7.30469	0	0
Cluster_39689	13.323	2.23	-2.58058	9.97793e-177	1.17406e-177			Cluster_67102	6.08	13.363	1.14774	1.12e-30	1.24e-31		Cluster_36274	32.27	0.81	-5.31418	0	0		Cluster_56066	56.89	5.54	-3.36167	0	0		Cluster_53873	39.033	2.503	-3.9478	0	0
Cluster_22635	28.076	13.823	-1.01771	1.9414e-176	2.28577e-177			Cluster_33883	1.41	0	-8.16889	1.14e-30	1.26e-31		Cluster_72111	87.153	4.42	-4.30477	0	0		Cluster_75892	0.29	110.94	8.57838	0	0		Cluster_42328	32.063	2.473	-3.69081	0	0
Cluster_14507	2.85	9.123	1.67877	2.53846e-176	2.99242e-177			Cluster_35284	1.273	0.013	-6.55213	1.2e-30	1.33e-31		Cluster_51537	30.19	109.553	1.85994	0	0		Cluster_38707	0.38	31.036	6.36401	0	0		Cluster_31056	0.08	23.776	8.2433	0	0
Cluster_68170	56.31	20.626	-1.44825	2.72824e-176	3.21811e-177			Cluster_25040	1.713	0.346	-2.29575	1.21e-30	1.34e-31		Cluster_80536	1.27	204.436	7.36636	0	0		Cluster_69385	140.18	33.383	-2.07067	0	0		Cluster_30678	22.166	1.136	-4.26891	0	0
Cluster_60617	1.913	16.956	3.14872	2.76477e-176	3.2632e-177			Cluster_23465	1.333	0.216	-2.64225	1.23e-30	1.36e-31		Cluster_57478	108.83	25.856	-2.06113	0	0		Cluster_26179	0.123	23.256	7.56431	0	0		Cluster_72313	4.7	68.576	3.87596	0	0
Cluster_26400	16.906	5.58	-1.59688	5.24452e-176	6.19381e-177			Cluster_62944	0.443	3.363	2.91708	1.3e-30	1.44e-31		Cluster_18721	23.176	3.743	-2.62964	0	0		Cluster_30921	74.213	23.603	-1.64859	0	0		Cluster_76781	0.03	181.306	12.5975	0	0
Cluster_32519	26.073	10.106	-1.36717	5.83371e-176	6.89388e-177			Cluster_41309	0	1.63	8.18867	1.31e-30	1.45e-31		Cluster_72501	159.593	33.52	-2.2406	0	0		Cluster_10252	0.156	12.146	6.29125	0	0		Cluster_48032	37.14	3.183	-3.54491	0	0
Cluster_65505	83.503	39.983	-1.05817	7.05664e-176	8.34416e-177			Cluster_61365	6.33	1.96	-1.6869	1.44e-30	1.6e-31		Cluster_64505	70.33	5.136	-3.76286	0	0		Cluster_27672	17.243	59.243	1.7876	0	0		Cluster_29542	32.633	5.436	-2.57965	0	0
Cluster_74658	85.71	33.69	-1.3395	1.99704e-175	2.3643e-176			Cluster_152	0.493	0.043	-3.58653	1.45e-30	1.61e-31		Cluster_69992	251.493	90.413	-1.47772	0	0		Cluster_35611	122.756	50.513	-1.27681	0	0		Cluster_27016	1.263	20.206	3.99914	0	0
Cluster_21371	12.546	4.21	-1.56636	5.21706e-175	6.18782e-176			Cluster_71732	18.18	8.753	-1.06982	1.49e-30	1.66e-31		Cluster_27172	111.713	47.733	-1.22822	0	0		Cluster_29565	0.15	26.07	7.44455	0	0		Cluster_78511	4.033	102.873	4.68474	0	0
Cluster_21968	15.156	5.606	-1.43772	5.84753e-175	6.93984e-176			Cluster_66020	11.693	4.993	-1.22275	1.56e-30	1.74e-31		Cluster_41681	5.903	49.61	3.06636	0	0		Cluster_35750	29	0.33	-6.45847	0	0		Cluster_47013	48.426	7.89	-2.60715	0	0
Cluster_3012	0.196	3.166	3.98673	6.19057e-175	7.35144e-176			Cluster_39672	1.61	0	-8.16016	1.61e-30	1.79e-31		Cluster_67307	8.333	83.53	3.33832	0	0		Cluster_37528	44.863	6.326	-2.82563	0	0		Cluster_28036	35.306	7.196	-2.29131	0	0
Cluster_8087	0.073	3.006	5.34668	1.265e-174	1.50313e-175			Cluster_15225	2.833	1.266	-1.14839	1.76e-30	1.96e-31		Cluster_34779	37.106	3.08	-3.58978	0	0		Cluster_47053	0.09	46.003	9.00879	0	0		Cluster_43549	30.733	1.883	-4.02747	0	0
Cluster_77807	9.386	49.906	2.41868	2.5552e-174	3.03806e-175			Cluster_14879	1.133	0.253	-2.13957	1.81e-30	2.02e-31		Cluster_71691	172.566	41.626	-2.03867	0	0		Cluster_78946	247.576	49.733	-2.30492	0	0		Cluster_57430	68.86	13.626	-2.3234	0	0
Cluster_33643	36.573	16.86	-1.11583	2.57516e-174	3.06366e-175			Cluster_26786	2.226	4.92	1.1448	1.85e-30	2.07e-31		Cluster_60097	0.363	55.716	7.26329	0	0		Cluster_22105	20.903	1.85	-3.50191	0	0		Cluster_21516	52.92	21.19	-1.31364	0	0
Cluster_44076	44.226	19.933	-1.14775	2.86883e-174	3.41511e-175			Cluster_72201	2.3	8.04	1.83473	1.9e-30	2.12e-31		Cluster_74075	12.283	115.166	3.24941	0	0		Cluster_61137	31.816	118.656	1.905	0	0		Cluster_80849	0.276	212.17	9.58623	0	0
Cluster_58055	31.383	9.223	-1.75682	3.64417e-174	4.34073e-175			Cluster_28702	5.356	2.423	-1.14035	1.91e-30	2.14e-31		Cluster_47607	76.183	15.41	-2.30537	0	0		Cluster_53844	80.64	16.643	-2.27541	0	0		Cluster_34362	47.386	11.066	-2.0931	0	0
Cluster_18048	5.846	0	-11.3916	5.46751e-174	6.51655e-175			Cluster_909	0.516	0	-8.15448	2.02e-30	2.26e-31		Cluster_56421	111.86	28.41	-1.97294	0	0		Cluster_15776	13.49	0.666	-4.34392	0	0		Cluster_74447	200.42	64.446	-1.62755	0	0
Cluster_44760	23.08	6.683	-1.78466	5.59684e-174	6.67474e-175			Cluster_27775	0	1.156	8.17689	2.09e-30	2.34e-31		Cluster_48885	49.596	3.936	-3.64867	0	0		Cluster_41914	53.916	8.973	-2.59023	0	0		Cluster_41851	0.756	26.92	5.14137	0	0
Cluster_40125	13.08	2.15	-2.60629	7.10998e-174	8.48445e-175			Cluster_58340	1.136	4.606	2.00877	2.1e-30	2.35e-31		Cluster_53053	65.93	8.783	-2.89844	0	0		Cluster_43524	56.053	9.38	-2.57175	0	0		Cluster_27302	33.136	6.446	-2.35457	0	0
Cluster_21983	3.133	10.89	1.80004	1.10446e-173	1.31877e-174			Cluster_10497	0.59	0.036	-4.09484	2.14e-30	2.4e-31		Cluster_1155	0.13	11.526	6.48976	0	0		Cluster_35235	0.343	28.326	6.37308	0	0		Cluster_21733	4.993	24.656	2.3053	0	0
Cluster_80325	151.74	55.353	-1.44566	1.45692e-173	1.74067e-174			Cluster_15742	0.606	0.003	-7.56713	2.37e-30	2.66e-31		Cluster_31131	78.896	24.56	-1.68134	0	0		Cluster_23140	42.59	11.016	-1.94491	0	0		Cluster_69725	202.836	77.373	-1.37587	0	0
Cluster_21370	7.646	1.616	-2.24476	1.67159e-173	1.99836e-174			Cluster_4464	0.423	1.396	1.70294	2.41e-30	2.71e-31		Cluster_78818	265.153	53.66	-2.29199	0	0		Cluster_49534	47.716	4.333	-3.4625	0	0		Cluster_62025	42.093	1.42	-4.87552	0	0
Cluster_63964	32.876	8.873	-1.89047	2.17723e-173	2.60443e-174			Cluster_47752	0	1.873	8.17314	2.42e-30	2.72e-31		Cluster_49967	7.113	58.323	3.0475	0	0		Cluster_55242	72.643	12.54	-2.53894	0	0		Cluster_24564	29.166	5.603	-2.37302	0	0
Cluster_4665	0	5.083	11.3229	2.18798e-173	2.61887e-174			Cluster_52471	2.046	0	-8.14908	2.5e-30	2.81e-31		Cluster_21516	52.92	17.473	-1.59778	0	0		Cluster_10317	0.026	15.473	9.21527	0	0		Cluster_80189	497.13	186.936	-1.39364	0	0
Cluster_8654	3.416	9.813	1.5249	2.38812e-173	2.86015e-174			Cluster_21515	0.516	1.796	1.79837	2.65e-30	2.98e-31		Cluster_72445	436.653	201.703	-1.10262	0	0		Cluster_57477	130.156	40.806	-1.66996	0	0		Cluster_26225	35.033	7.773	-2.16342	0	0
Cluster_45366	1.47	12.28	3.06732	3.25199e-173	3.89714e-174			Cluster_41271	0	1.64	8.17051	2.68e-30	3.02e-31		Cluster_48533	90.413	22.106	-2.02646	0	0		Cluster_61191	82.846	14.19	-2.54896	0	0		Cluster_76021	0.23	89.79	8.62326	0	0
Cluster_55095	30.113	9.143	-1.72042	4.25532e-173	5.10259e-174			Cluster_2643	0.546	0	-8.14647	2.77e-30	3.12e-31		Cluster_63350	2.586	59.826	4.5454	0	0		Cluster_27205	0.41	22.05	5.75266	0	0		Cluster_55763	147.623	59.726	-1.298	0	0
Cluster_43791	3.946	17.563	2.15356	5.12254e-173	6.14619e-174			Cluster_39234	3.63	1.08	-1.75988	2.78e-30	3.14e-31		Cluster_31160	47.096	8.253	-2.50418	0	0		Cluster_23715	0.02	28.733	10.4441	0	0		Cluster_77879	189.79	44	-2.09734	0	0
Cluster_77241	43.42	107.79	1.31437	8.03362e-173	9.64482e-174			Cluster_2154	0.54	0	-8.14597	2.82e-30	3.19e-31		Cluster_42901	60.166	10.093	-2.57164	0	0		Cluster_26865	66.956	22.156	-1.59305	0	0		Cluster_24702	21.253	2.263	-3.22266	0	0
Cluster_48810	43.95	18.866	-1.21833	1.07066e-172	1.28616e-173			Cluster_16225	0.873	0.14	-2.67951	2.87e-30	3.24e-31		Cluster_36163	0	95.583	14.2093	0	0		Cluster_39933	9.923	54.42	2.45417	0	0		Cluster_71173	20.776	103.903	2.32581	0	0
Cluster_79754	37.813	0.516	-6.20121	1.528e-172	1.83667e-173			Cluster_4835	0.916	2.2	1.26028	2.93e-30	3.31e-31		Cluster_59792	122.71	32.246	-1.92619	0	0		Cluster_26965	0.213	22.32	6.73619	0	0		Cluster_80444	879.32	434.736	-1.00196	0	0
Cluster_39735	25.573	8.793	-1.53529	1.61505e-172	1.94247e-173			Cluster_42572	0.613	2.866	2.2389	3.02e-30	3.41e-31		Cluster_50161	44.013	1.763	-4.627	0	0		Cluster_22488	29.43	5.163	-2.51122	0	0		Cluster_68619	309.573	152.193	-1.0215	0	0
Cluster_26007	0.556	6.49	3.55148	3.43514e-172	4.14149e-173			Cluster_39252	7.49	3.51	-1.09685	3.05e-30	3.45e-31		Cluster_77416	170.63	22.99	-2.86071	0	0		Cluster_73096	174.816	45.346	-1.95195	0	0		Cluster_49747	125.596	50.086	-1.32141	0	0
Cluster_19799	4.15	0.383	-3.4431	6.04701e-172	7.29919e-173			Cluster_38991	1.54	0	-8.14375	3.08e-30	3.48e-31		Cluster_57341	52.906	2.663	-4.30898	0	0		Cluster_27198	26.636	2.233	-3.57719	0	0		Cluster_12245	0.883	11.59	3.70422	0	0
Cluster_29802	1.196	8.93	2.89743	7.64588e-172	9.23467e-173			Cluster_5246	1.22	0.34	-1.87623	3.31e-30	3.75e-31		Cluster_32342	87.25	28.886	-1.58952	0	0		Cluster_26050	8.786	40.976	2.22679	0	0		Cluster_49053	0	82.056	13.5913	0	0
Cluster_71357	35.19	7.653	-2.20063	9.03409e-172	1.09179e-172			Cluster_39921	2.25	0.363	-2.61453	3.45e-30	3.91e-31		Cluster_17094	0	41.816	14.2025	0	0		Cluster_38984	0.316	30.906	6.60971	0	0		Cluster_53169	81.016	21.946	-1.87792	0	0
Cluster_52570	38.153	14.423	-1.40054	1.46586e-171	1.77258e-172			Cluster_24691	0.993	0	-8.13972	3.61e-30	4.09e-31		Cluster_63923	2.466	60.036	4.61516	0	0		Cluster_31340	44.466	8.263	-2.43077	0	0		Cluster_71228	174.843	58.313	-1.57678	0	0
Cluster_38550	30.33	11.94	-1.34119	1.64582e-171	1.99139e-172			Cluster_17067	0	0.64	8.16083	3.93e-30	4.46e-31		Cluster_42061	45.176	4.396	-3.36738	0	0		Cluster_31915	27.966	1.59	-4.1484	0	0		Cluster_53446	58.24	10.58	-2.45362	0	0
Cluster_25237	28.61	13.533	-1.08157	1.73835e-171	2.10461e-172			Cluster_34076	4.373	1.643	-1.42094	4.05e-30	4.6e-31		Cluster_43799	52.393	6.686	-2.96642	0	0		Cluster_23853	32.033	5.646	-2.50791	0	0		Cluster_71172	0.523	57.056	6.78711	0	0
Cluster_33379	41.836	20.803	-1.01277	1.88104e-171	2.27872e-172			Cluster_50174	1.703	5.23	1.60373	4.7e-30	5.34e-31		Cluster_34440	71.9	19.336	-1.8927	0	0		Cluster_41539	45.63	5.84	-2.96835	0	0		Cluster_36418	11.89	49.533	2.06916	0	0
Cluster_33893	26.65	10.4	-1.35626	2.14276e-171	2.59734e-172			Cluster_4138	0.556	0	-8.13234	4.84e-30	5.5e-31		Cluster_76808	560.346	253.096	-1.13186	0	0		Cluster_35054	4.746	38.526	3.02644	0	0		Cluster_6758	0.146	9.206	6.00817	0	0
Cluster_2255	3.79	0.466	-3.02799	3.09103e-171	3.74901e-172			Cluster_75615	1.413	7.33	2.35274	5.2e-30	5.93e-31		Cluster_39550	94.986	29.423	-1.68939	0	0		Cluster_44423	97.066	30.446	-1.67066	0	0		Cluster_79912	138.916	8.483	-4.01029	0	0
Cluster_69890	0.08	18.263	7.87039	3.55347e-171	4.31246e-172			Cluster_72492	0	3.646	8.14903	6.26e-30	7.14e-31		Cluster_78776	3.796	136.123	5.18622	0	0		Cluster_39730	37.543	3.246	-3.53162	0	0		Cluster_68020	178.54	66.433	-1.42059	0	0
Cluster_76508	83.5	29.99	-1.47519	1.84713e-170	2.243e-171			Cluster_21682	0	0.796	8.14903	6.26e-30	7.14e-31		Cluster_63438	90.753	14.313	-2.65552	0	0		Cluster_37035	48.54	8.33	-2.54138	0	0		Cluster_33481	58.633	17.53	-1.72933	0	0
Cluster_61178	5.756	25.306	2.13917	2.80296e-170	3.40976e-171			Cluster_5797	0.57	0	-8.12532	6.37e-30	7.28e-31		Cluster_42954	7.39	53.026	2.84975	0	0		Cluster_56363	58.99	6.703	-3.14084	0	0		Cluster_24885	19.37	1.603	-3.58619	0	0
Cluster_53546	25.306	54.696	1.11784	6.02465e-170	7.33327e-171			Cluster_56871	3.84	0.8	-2.22631	6.78e-30	7.75e-31		Cluster_38560	35.503	1.863	-4.24795	0	0		Cluster_37370	3.346	36.32	3.44305	0	0		Cluster_75892	0.29	83.42	8.16894	0	0
Cluster_32894	12.333	2.466	-2.31631	6.13148e-170	7.46774e-171			Cluster_15870	0.62	0	-8.12328	6.9e-30	7.9e-31		Cluster_55311	0.206	51.83	7.98327	0	0		Cluster_3713	12.53	0.86	-3.86911	0	0		Cluster_49015	2.573	35.26	3.77672	0	0
Cluster_36201	24.17	8.57	-1.49199	1.16347e-169	1.41787e-170			Cluster_37491	4.276	1.48	-1.51911	7.54e-30	8.64e-31		Cluster_20188	19.49	52.043	1.42053	0	0		Cluster_30899	34.966	4.393	-2.99086	0	0		Cluster_66556	129.413	39.223	-1.70387	0	0
Cluster_76933	0.386	24.863	6.00592	2.12859e-169	2.59557e-170			Cluster_8860	0	0.59	8.14283	7.97e-30	9.14e-31		Cluster_29259	0.196	26.5	7.07805	0	0		Cluster_20526	18.346	2.11	-3.11655	0	0		Cluster_29072	20.776	1.183	-4.12378	0	0
Cluster_23916	5.836	16.2	1.47614	2.4276e-169	2.96193e-170			Cluster_27340	0.823	2.71	1.71326	7.97e-30	9.15e-31		Cluster_27196	24.753	1.036	-4.58757	0	0		Cluster_74543	167.876	37.916	-2.13873	0	0		Cluster_60260	85.736	21.233	-2.00659	0	0
Cluster_30459	20.09	6.996	-1.5254	3.25991e-169	3.9798e-170			Cluster_21239	0.783	2.216	1.50876	8.05e-30	9.25e-31		Cluster_27674	31.606	85.613	1.44027	0	0		Cluster_80849	0.276	268.603	9.91965	0	0		Cluster_50332	42.523	4.986	-3.07966	0	0
Cluster_65129	27.35	5.963	-2.19476	3.65392e-169	4.46347e-170			Cluster_23661	1.236	3.163	1.36113	8.11e-30	9.31e-31		Cluster_50766	105.986	29.706	-1.82866	0	0		Cluster_15302	0.38	12.35	5.03327	0	0		Cluster_65933	124.06	37.506	-1.72146	0	0
Cluster_59769	39.683	13.983	-1.50131	3.85962e-169	4.71753e-170			Cluster_59543	0.12	2.246	4.24162	8.16e-30	9.38e-31		Cluster_27885	33.326	3.933	-3.07856	0	0		Cluster_22073	87.863	40.633	-1.11064	0	0		Cluster_73045	88.903	12.053	-2.86921	0	0
Cluster_56100	31.083	9.693	-1.67854	6.43905e-169	7.87498e-170			Cluster_37245	1.956	5.03	1.36031	8.59e-30	9.88e-31		Cluster_26514	1.05	24.03	4.52249	0	0		Cluster_57992	0.586	45.03	6.26567	0	0		Cluster_50731	4.836	41.953	3.12454	0	0
Cluster_31357	16.35	4.696	-1.79458	6.78643e-169	8.30475e-170			Cluster_48961	1.856	0	-8.11735	8.69e-30	1e-30		Cluster_61894	59.053	3.36	-4.12492	0	0		Cluster_69358	100.503	15.883	-2.65634	0	0		Cluster_80179	200.806	29.98	-2.72312	0	0
Cluster_72947	72.52	28.136	-1.3623	7.39628e-169	9.05639e-170			Cluster_48145	0.176	2.026	3.48502	9.39e-30	1.08e-30		Cluster_64719	79.223	9.136	-3.11191	0	0		Cluster_68613	8.62	80.476	3.22848	0	0		Cluster_53212	0.11	37.956	8.42063	0	0
Cluster_4953	4.983	0	-11.3329	8.80616e-169	1.07891e-169			Cluster_53350	3.446	0.72	-2.26816	9.72e-30	1.12e-30		Cluster_51467	100.96	26.756	-1.90972	0	0		Cluster_24869	28.843	3.93	-2.87563	0	0		Cluster_30848	31.526	4.956	-2.66339	0	0
Cluster_39293	0.27	7.82	4.85116	9.35048e-169	1.14628e-169			Cluster_6573	0.566	0	-8.11396	9.91e-30	1.14e-30		Cluster_43214	88.52	24.6	-1.84803	0	0		Cluster_60259	0	137.2	13.9865	0	0		Cluster_49155	88.883	28.65	-1.63088	0	0
Cluster_29227	26.303	11.09	-1.2448	9.78781e-169	1.20131e-169			Cluster_25410	0.063	0.986	3.97683	1.01e-29	1.16e-30		Cluster_55885	4.743	56.283	3.57404	0	0		Cluster_36823	41.52	5.563	-2.90309	0	0		Cluster_13912	0.263	9.806	5.21135	0	0
Cluster_55712	14.796	1.75	-3.08834	1.46151e-168	1.79484e-169			Cluster_58298	9.81	4.376	-1.17592	1.03e-29	1.18e-30		Cluster_21019	47.38	0	-14.176	0	0		Cluster_10713	18.1	2.71	-2.74428	0	0		Cluster_50833	36.013	2.576	-3.79672	0	0
Cluster_76300	74.013	24.903	-1.56735	1.53679e-168	1.88841e-169			Cluster_54344	6.956	2.656	-1.3875	1.07e-29	1.23e-30		Cluster_41086	40.913	3.363	-3.60312	0	0		Cluster_37909	0.106	33.67	8.30186	0	0		Cluster_30005	30.823	4.88	-2.65741	0	0
Cluster_47013	48.426	22.523	-1.1029	1.91539e-168	2.35501e-169			Cluster_9323	1.023	2.35	1.22048	1.11e-29	1.29e-30		Cluster_47013	48.426	4.613	-3.39337	0	0		Cluster_19225	38.696	12.846	-1.59278	0	0		Cluster_59805	66.986	12.48	-2.41761	0	0
Cluster_42221	19.12	42.046	1.13247	4.30127e-168	5.29785e-169			Cluster_26581	1.07	0	-8.11006	1.15e-29	1.33e-30		Cluster_16679	0.103	13.746	7.05749	0	0		Cluster_37914	134.103	57.76	-1.21774	0	0		Cluster_20955	0.01	18.893	10.8495	0	0
Cluster_48283	29.38	10	-1.55027	4.30709e-168	5.30813e-169			Cluster_35456	1.393	0.093	-3.89836	1.19e-29	1.38e-30		Cluster_24640	30.283	3.97	-2.92641	0	0		Cluster_56945	51.646	4.016	-3.6842	0	0		Cluster_56428	64.66	12.72	-2.33753	0	0
Cluster_49612	3.043	16.486	2.43919	5.24055e-168	6.46234e-169			Cluster_2887	1.026	2.336	1.17081	1.21e-29	1.41e-30		Cluster_64507	70.87	6.316	-3.48586	0	0		Cluster_61613	68.25	179.3	1.40118	0	0		Cluster_43359	35.213	3.816	-3.18641	0	0
Cluster_25417	2.186	10.04	2.20493	7.45469e-168	9.19808e-169			Cluster_54623	7.636	3.09	-1.3067	1.22e-29	1.41e-30		Cluster_40236	53.923	8.756	-2.61823	0	0		Cluster_7348	0.02	14.98	9.41968	0	0		Cluster_41329	51.796	11.596	-2.15205	0	0
Cluster_61288	0.056	13.506	7.88698	8.3519e-168	1.03112e-168			Cluster_54151	3.393	0.673	-2.33433	1.28e-29	1.48e-30		Cluster_36200	2.103	33.833	4.01073	0	0		Cluster_75686	295.126	104.24	-1.49633	0	0		Cluster_68608	136.643	41.5	-1.70801	0	0
Cluster_71018	31.716	75.27	1.24854	9.30343e-168	1.14926e-168			Cluster_630	0.763	0.133	-2.46133	1.32e-29	1.53e-30		Cluster_13194	0.013	19.886	10.4605	0	0		Cluster_14734	14.406	1.17	-3.62295	0	0		Cluster_38008	0.186	24.483	7.00965	0	0
Cluster_28102	12.753	28.293	1.15175	2.06781e-167	2.5559e-168			Cluster_62654	1.39	5.33	1.9201	1.35e-29	1.56e-30		Cluster_23634	20.383	0.746	-4.75636	0	0		Cluster_32773	27.67	1.453	-4.25043	0	0		Cluster_34440	71.9	25.306	-1.50399	0	0
Cluster_73386	85.85	36.433	-1.23346	2.38426e-167	2.94876e-168			Cluster_24628	0.97	0	-8.10396	1.46e-29	1.7e-30		Cluster_66533	372.58	183.313	-1.02208	0	0		Cluster_70273	214.273	74.746	-1.51527	0	0		Cluster_7590	0.33	9.413	4.8266	0	0
Cluster_36175	12.853	2.476	-2.37142	2.49859e-167	3.09198e-168			Cluster_29945	1.186	0	-8.10231	1.56e-29	1.81e-30		Cluster_2541	11.353	0.226	-5.65279	0	0		Cluster_34455	40.283	5.753	-2.8033	0	0		Cluster_24640	30.283	6.406	-2.23389	0	0
Cluster_57177	32.64	66.5	1.03086	3.46791e-167	4.294e-168			Cluster_68111	0.066	2.703	5.37206	1.57e-29	1.83e-30		Cluster_80464	440.886	116.3	-1.88809	0	0		Cluster_26423	26.126	2.463	-3.40898	0	0		Cluster_42843	115.476	48.57	-1.24664	0	0
Cluster_26440	30.326	14.54	-1.05955	4.08416e-167	5.06001e-168			Cluster_3781	1.263	0.36	-1.77926	1.59e-29	1.85e-30		Cluster_34455	40.283	4.9	-3.03193	0	0		Cluster_22449	0.29	16.65	5.8496	0	0		Cluster_76002	0.376	78.866	7.7167	0	0
Cluster_22419	10.926	3.14	-1.80049	4.42168e-167	5.48137e-168			Cluster_32350	0	1.3	8.12481	1.6e-29	1.86e-30		Cluster_23898	25.223	2.4	-3.39258	0	0		Cluster_67623	65.073	0.263	-7.94414	0	0		Cluster_21730	16.456	1.7	-3.27337	0	0
Cluster_61210	18.623	47.466	1.35152	4.54696e-167	5.63996e-168			Cluster_62948	3.473	8.876	1.353	1.62e-29	1.89e-30		Cluster_54136	46.216	1.943	-4.57428	0	0		Cluster_76372	0.236	114.893	8.91919	0	0		Cluster_24221	15.206	0.433	-5.1384	0	0
Cluster_20481	13.883	5.623	-1.30348	8.28567e-167	1.02894e-167			Cluster_19677	3.483	1.72	-1.01792	1.63e-29	1.9e-30		Cluster_63368	0	163.593	14.1255	0	0		Cluster_70274	0.123	85.173	9.40401	0	0		Cluster_24419	23.973	3.666	-2.70515	0	0
Cluster_49466	56.006	27.27	-1.03438	9.70892e-167	1.20639e-167			Cluster_40183	0.056	1.406	4.63748	1.8e-29	2.11e-30		Cluster_33643	36.573	3.733	-3.28402	0	0		Cluster_46625	99.783	31.33	-1.67028	0	0		Cluster_56492	69.54	15.31	-2.18118	0	0
Cluster_71599	41.466	11.023	-1.904	1.25627e-166	1.56189e-167			Cluster_28503	2.05	4.71	1.2029	1.81e-29	2.12e-30		Cluster_75318	76.39	248.203	1.72031	0	0		Cluster_35811	38.16	4.566	-3.05644	0	0		Cluster_47185	16	63.993	1.98948	0	0
Cluster_46396	31.303	11.553	-1.43527	1.52371e-166	1.8966e-167			Cluster_14822	0	0.613	8.12114	1.84e-29	2.15e-30		Cluster_76746	73.723	257.82	1.82474	0	0		Cluster_36269	0.17	29.733	7.4697	0	0		Cluster_39630	1.163	25.57	4.45918	0	0
Cluster_34329	8.52	23.436	1.45803	1.7087e-166	2.12811e-167			Cluster_77472	12.513	26.04	1.06688	1.99e-29	2.33e-30		Cluster_51701	91.92	22.543	-2.01927	0	0		Cluster_56932	50.803	3.756	-3.7533	0	0		Cluster_5526	15.12	2.653	-2.50558	0	0
Cluster_62775	64.87	29.513	-1.13639	1.86104e-166	2.31919e-167			Cluster_80823	2.416	13.98	2.53352	2.04e-29	2.39e-30		Cluster_34362	47.386	8.08	-2.54996	0	0		Cluster_28610	24.123	1.166	-4.36976	0	0		Cluster_13202	0.113	9.6	6.42823	0	0
Cluster_55180	0	18.35	11.2395	4.83638e-166	6.03398e-167			Cluster_13634	2.403	1.026	-1.22795	2.1e-29	2.46e-30		Cluster_63245	12.243	82.446	2.7607	0	0		Cluster_66319	59.82	3.03	-4.31236	0	0		Cluster_56436	44.866	4.71	-3.2589	0	0
Cluster_22756	27.206	13.623	-1.00245	8.6122e-166	1.0751e-166			Cluster_10742	3.14	1.553	-1.02949	2.14e-29	2.5e-30		Cluster_62403	0.13	65.593	8.98733	0	0		Cluster_20635	0.043	15.75	8.48735	0	0		Cluster_59920	37.736	1.21	-4.97126	0	0
Cluster_21699	1.453	7.26	2.32187	9.01026e-166	1.12545e-166			Cluster_59664	8.2	3.293	-1.32984	2.21e-29	2.59e-30		Cluster_56448	3.306	51.626	3.96998	0	0		Cluster_54545	101.333	27.866	-1.8605	0	0		Cluster_62713	116.166	36.626	-1.65472	0	0
Cluster_53626	6.316	23.86	1.92324	1.25693e-165	1.5709e-166			Cluster_70248	0.02	3.056	7.20523	2.22e-29	2.6e-30		Cluster_53543	0.076	57.716	9.53344	0	0		Cluster_23795	0.06	21.553	8.51906	0	0		Cluster_60408	49.173	5.136	-3.25352	0	0
Cluster_32087	13.433	3.176	-2.07807	2.12934e-165	2.66433e-166			Cluster_22328	4.113	1.953	-1.07995	2.61e-29	3.07e-30		Cluster_72950	121.633	18.273	-2.71914	0	0		Cluster_23442	0	52.063	13.9572	0	0		Cluster_41424	3.33	32.366	3.2863	0	0
Cluster_21872	4.14	0.173	-4.57418	3.99469e-165	5.00123e-166			Cluster_3672	0	0.54	8.11144	2.67e-29	3.14e-30		Cluster_31438	0.106	29.746	8.12681	0	0		Cluster_53038	76.336	15.976	-2.25641	0	0		Cluster_61889	0.076	50.94	9.35411	0	0
Cluster_51761	14.033	36.533	1.38667	7.73321e-165	9.69293e-166			Cluster_45833	0.163	1.843	3.53606	2.76e-29	3.25e-30		Cluster_76781	0.03	246.596	13.0454	0	0		Cluster_25864	28.78	3.676	-2.96957	0	0		Cluster_54434	0.283	33.656	6.87526	0	0
Cluster_66643	4.33	24.186	2.48433	8.47006e-165	1.06226e-165			Cluster_30787	4.09	1.55	-1.37804	2.91e-29	3.43e-30		Cluster_71228	174.843	47.033	-1.88154	0	0		Cluster_74542	0	230.606	13.9545	0	0		Cluster_58705	57.423	9.056	-2.65874	0	0
Cluster_47264	11.066	1.03	-3.41742	8.58246e-165	1.07698e-165			Cluster_36419	3.3	0.98	-1.7657	3.03e-29	3.57e-30		Cluster_21449	29.51	5.74	-2.35677	0	0		Cluster_48885	49.596	5.793	-3.09868	0	0		Cluster_42783	14.21	57.073	2.01046	0	0
Cluster_47536	33.596	12.86	-1.38158	1.4989e-164	1.88308e-165			Cluster_50261	8.936	4.163	-1.10634	3.1e-29	3.65e-30		Cluster_56066	56.89	5.303	-3.41699	0	0		Cluster_50332	42.523	2.8	-3.91952	0	0		Cluster_35811	38.16	6.846	-2.46745	0	0
Cluster_65484	3.356	21.35	2.67315	1.81798e-164	2.28527e-165			Cluster_76135	3.776	11.873	1.64216	3.18e-29	3.75e-30		Cluster_76867	39.866	192.27	2.29076	0	0		Cluster_44770	0.213	35.156	7.3489	0	0		Cluster_66779	41.413	130.28	1.65984	0	0
Cluster_68605	45.17	14.57	-1.62383	1.92907e-164	2.42631e-165			Cluster_27327	0.526	2.126	2.00968	3.37e-29	3.98e-30		Cluster_59913	121.11	33.016	-1.86439	0	0		Cluster_38430	1.52	30.973	4.35501	0	0		Cluster_20099	42.443	17.11	-1.30723	0	0
Cluster_2722	2.066	6.98	1.76221	2.0453e-164	2.57398e-165			Cluster_13909	1.21	2.696	1.14571	3.37e-29	3.99e-30		Cluster_53446	58.24	6.763	-3.09979	0	0		Cluster_38346	0.066	36.936	9.14178	0	0		Cluster_72779	128.04	31.49	-2.01714	0	0
Cluster_25905	25.873	11.72	-1.1437	2.09228e-164	2.63462e-165			Cluster_74024	0	3.876	8.10338	3.63e-29	4.3e-30		Cluster_75816	131.763	16.063	-3.0068	0	0		Cluster_44345	111.896	39.926	-1.48515	0	0		Cluster_52666	89.543	27.813	-1.68299	0	0
Cluster_54743	0.363	10.526	4.85967	2.59553e-164	3.2702e-165			Cluster_6727	0.843	0.146	-2.50686	3.66e-29	4.34e-30		Cluster_59926	0	145.513	14.0843	0	0		Cluster_77040	0	281.62	13.9479	0	0		Cluster_10317	0.026	11.176	8.7514	0	0
Cluster_33377	22.086	7.916	-1.47656	6.49907e-164	8.1931e-165			Cluster_26274	1.416	3.496	1.34816	4.07e-29	4.82e-30		Cluster_62344	0	155.94	14.0811	0	0		Cluster_51432	49.616	5.106	-3.27961	0	0		Cluster_72111	87.153	13.256	-2.71497	0	0
Cluster_65500	14.383	0.69	-4.36877	6.57193e-164	8.2897e-165			Cluster_1515	0.553	0.05	-3.47881	4.21e-29	4.99e-30		Cluster_26059	0	64.423	14.0809	0	0		Cluster_48535	0.136	40.966	8.2399	0	0		Cluster_23795	0.06	16.523	8.13632	0	0
Cluster_43998	30.55	11.623	-1.39449	8.83562e-164	1.11515e-164			Cluster_58436	3.11	0.5	-2.67269	4.35e-29	5.17e-30		Cluster_28831	35.516	4.876	-2.86053	0	0		Cluster_27370	23.36	1.296	-4.17485	0	0		Cluster_65897	0.293	45.963	7.29611	0	0
Cluster_27042	15.57	4.98	-1.64108	8.85709e-164	1.1185e-164			Cluster_42784	1.6	0	-8.07471	4.48e-29	5.32e-30		Cluster_59714	160.756	55.776	-1.51693	0	0		Cluster_63188	74.636	10.516	-2.82976	0	0		Cluster_25875	4.24	26.146	2.62355	0	0
Cluster_33104	0.153	6.403	5.37323	1.09125e-163	1.37886e-164			Cluster_3519	1.216	0.35	-1.80225	4.76e-29	5.67e-30		Cluster_46111	84.813	22.013	-1.94014	0	0		Cluster_2541	11.353	0.633	-4.17336	0	0		Cluster_30987	25.746	2.796	-3.1936	0	0
Cluster_74537	0.78	20.543	4.71921	1.1428e-163	1.44482e-164			Cluster_57721	0.96	4.123	2.09131	4.99e-29	5.94e-30		Cluster_39679	0.15	35.236	7.87788	0	0		Cluster_76725	95.763	0.996	-6.58632	0	0		Cluster_63438	90.753	22.65	-1.99796	0	0
Cluster_67320	2.833	20.876	2.88703	1.75972e-163	2.22605e-164			Cluster_19108	0.813	2.126	1.36865	5e-29	5.96e-30		Cluster_3526	13.836	1.193	-3.53385	0	0		Cluster_33355	27.126	1.316	-4.37574	0	0		Cluster_78510	0.343	107.083	8.30607	0	0
Cluster_41543	6.183	20.76	1.75168	2.00735e-163	2.54076e-164			Cluster_69543	2.756	0.036	-6.24312	6.2e-29	7.4e-30		Cluster_16976	0	38.303	14.0746	0	0		Cluster_56428	64.66	9.443	-2.76839	0	0		Cluster_56250	35.98	1.636	-4.4486	0	0
Cluster_71830	23.926	63.36	1.40571	3.0041e-163	3.80454e-164			Cluster_18577	0.816	2.113	1.3606	6.3e-29	7.52e-30		Cluster_24869	28.843	3.58	-3.00231	0	0		Cluster_62421	5.03	58.673	3.55449	0	0		Cluster_21620	13.72	0.836	-4.02503	0	0
Cluster_34931	0.05	6.973	7.13422	3.23165e-163	4.09507e-164			Cluster_39749	3.323	7.176	1.10415	6.35e-29	7.58e-30		Cluster_64587	0.536	56.073	6.72153	0	0		Cluster_40768	97.506	33.48	-1.54344	0	0		Cluster_62903	0.346	40.73	6.88242	0	0
Cluster_51509	27.236	8.49	-1.67637	3.72723e-163	4.72574e-164			Cluster_37519	6.903	3.186	-1.09202	6.47e-29	7.73e-30		Cluster_73045	88.903	6.113	-3.8561	0	0		Cluster_35568	7.4	44.203	2.58096	0	0		Cluster_45570	51.356	10.53	-2.27866	0	0
Cluster_33222	11.166	0	-11.2661	4.94011e-163	6.27071e-164			Cluster_43519	0.003	1.77	9.02324	7.3e-29	8.73e-30		Cluster_50534	40.11	1.113	-5.14948	0	0		Cluster_50808	100.856	30.153	-1.7417	0	0		Cluster_61032	179.44	78.106	-1.19556	0	0
Cluster_78976	104.943	36.943	-1.49817	9.07604e-163	1.15338e-163			Cluster_40223	0.653	2.823	2.09405	8.05e-29	9.65e-30		Cluster_35750	29	0.38	-6.24834	0	0		Cluster_41086	40.913	4.59	-3.16054	0	0		Cluster_28490	50.14	15.49	-1.69198	0	0
Cluster_34894	27.083	10.863	-1.31712	1.31769e-162	1.67642e-163			Cluster_55705	2.086	0	-8.05825	8.38e-29	1e-29		Cluster_41822	0.08	41.856	9.07693	0	0		Cluster_21457	16.39	0.966	-4.09088	0	0		Cluster_14540	0.493	10.18	4.36267	0	0
Cluster_46691	0	14.84	11.1981	1.65862e-162	2.11137e-163			Cluster_716	1.643	0.636	-1.36342	8.56e-29	1.03e-29		Cluster_40783	47.506	6.436	-2.88778	0	0		Cluster_31056	0.08	28.033	8.48266	0	0		Cluster_79390	0	282.74	13.4914	0	0
Cluster_16290	17.513	8.47	-1.04856	1.8074e-162	2.30207e-163			Cluster_50005	3.356	7.686	1.19622	8.96e-29	1.08e-29		Cluster_21733	4.993	28.066	2.49324	0	0		Cluster_72488	174.04	48.233	-1.85114	0	0		Cluster_75317	285.683	116.736	-1.28312	0	0
Cluster_15663	7.576	2.146	-1.81705	1.85393e-162	2.36268e-163			Cluster_51271	1.886	0	-8.0559	9.15e-29	1.1e-29		Cluster_44291	5.796	47.713	3.05983	0	0		Cluster_24423	32.93	6.19	-2.41427	0	0		Cluster_68170	56.31	4.473	-3.64608	0	0
Cluster_59243	38.57	13.873	-1.47505	2.70865e-162	3.45391e-163			Cluster_7381	0.556	0	-8.05547	9.29e-29	1.12e-29		Cluster_57430	68.86	9.66	-2.81967	0	0		Cluster_32362	33.923	4.01	-3.06815	0	0		Cluster_36288	29.946	3.393	-3.13206	0	0
Cluster_32157	11.076	2.113	-2.3889	3.0708e-162	3.91792e-163			Cluster_33551	0.003	1.38	8.73772	9.51e-29	1.14e-29		Cluster_64189	225.833	91.056	-1.30417	0	0		Cluster_76874	94.513	2.263	-5.3763	0	0		Cluster_60097	0.363	37.063	6.68182	0	0
Cluster_27497	8.296	20.986	1.3452	3.44536e-162	4.39831e-163			Cluster_60270	0.35	2.806	3.03173	9.65e-29	1.16e-29		Cluster_26125	54.636	15.463	-1.8204	0	0		Cluster_527	9.836	0.416	-4.56154	0	0		Cluster_19551	0.163	10.003	5.91531	0	0
Cluster_35854	14.093	3.256	-2.11927	3.44795e-162	4.4041e-163			Cluster_41354	0.53	2.593	2.2801	9.76e-29	1.18e-29		Cluster_80690	10.526	196.873	4.26336	0	0		Cluster_30987	25.746	1.373	-4.2283	0	0		Cluster_68882	92.856	19.326	-2.26057	0	0
Cluster_71675	1.44	19.683	3.77133	4.44189e-162	5.68011e-163			Cluster_55310	2.233	6.25	1.48192	9.95e-29	1.2e-29		Cluster_61191	82.846	13.866	-2.57391	0	0		Cluster_66556	129.413	34.11	-1.92342	0	0		Cluster_25864	28.78	5.466	-2.39095	0	0
Cluster_41208	13.93	33.35	1.2616	4.53012e-162	5.7995e-163			Cluster_29579	2.903	0.913	-1.68013	1e-28	1.21e-29		Cluster_23910	0.046	24.546	9.12026	0	0		Cluster_7896	0.093	11.396	6.91413	0	0		Cluster_69463	62.273	171.043	1.46334	0	0
Cluster_41747	32.013	12.946	-1.30498	4.62498e-162	5.92428e-163			Cluster_59902	11.82	5.8	-1.04682	1.03e-28	1.24e-29		Cluster_49317	89.75	23.203	-1.94459	0	0		Cluster_44323	39.023	3.286	-3.56437	0	0		Cluster_42570	0.286	25.48	6.47119	0	0
Cluster_62994	60.79	27.036	-1.16853	7.5843e-162	9.72046e-163			Cluster_72858	0.03	3.19	6.82422	1.06e-28	1.28e-29		Cluster_52055	0.213	44.34	7.70469	0	0		Cluster_68882	92.856	14.276	-2.70861	0	0		Cluster_28737	36.486	8.206	-2.15062	0	0
Cluster_78948	42.743	5.1	-3.06643	1.15533e-161	1.48157e-162			Cluster_49177	4.123	1.14	-1.8075	1.13e-28	1.36e-29		Cluster_80849	0.276	274.16	9.97353	0	0		Cluster_46203	76.996	19.743	-1.95929	0	0		Cluster_60734	73.383	15.663	-2.21673	0	0
Cluster_52658	18.406	3.776	-2.28121	1.4478e-161	1.85768e-162			Cluster_48752	0	1.786	8.07089	1.24e-28	1.5e-29		Cluster_20562	28.516	6.456	-2.14289	0	0		Cluster_77021	0.14	133.986	9.89757	0	0		Cluster_20485	23.55	5.893	-1.98739	0	0
Cluster_37205	5.57	18.726	1.75128	1.57105e-161	2.01696e-162			Cluster_39072	1.226	3.79	1.6434	1.24e-28	1.5e-29		Cluster_1815	0.396	11.033	4.82263	0	0		Cluster_39264	38.403	4.166	-3.20804	0	0		Cluster_21364	0.03	14.703	8.96554	0	0
Cluster_25448	16.37	5.776	-1.50046	1.67506e-161	2.1517e-162			Cluster_67836	4.47	10.92	1.27942	1.26e-28	1.53e-29		Cluster_7755	26.3	6.55	-2.00877	0	0		Cluster_30637	30.556	3.21	-3.24439	0	0		Cluster_23742	25.983	4.973	-2.37865	0	0
Cluster_38053	8.686	0.74	-3.54306	2.0091e-161	2.58224e-162			Cluster_63817	10.356	4.546	-1.20896	1.36e-28	1.65e-29		Cluster_72886	150.82	32.623	-2.1967	0	0		Cluster_24419	23.973	2.486	-3.27098	0	0		Cluster_23283	19.01	2.163	-3.11727	0	0
Cluster_21006	12.446	4.6	-1.43483	3.61427e-161	4.64796e-162			Cluster_26654	4.5	2.033	-1.16159	1.37e-28	1.66e-29		Cluster_77699	39.84	199.866	2.34549	0	0		Cluster_49747	125.596	45.58	-1.45886	0	0		Cluster_2556	0.393	8.733	4.46011	0	0
Cluster_63326	50.75	20.376	-1.3144	4.15106e-161	5.34127e-162			Cluster_13120	0.573	0	-8.04474	1.39e-28	1.69e-29		Cluster_46762	50.276	6.013	-3.05237	0	0		Cluster_28831	35.516	5.746	-2.62776	0	0		Cluster_32342	87.25	36.413	-1.25386	0	0
Cluster_23719	0.836	6.39	2.93829	1.48682e-160	1.91636e-161			Cluster_77744	11.57	3.173	-1.83073	1.49e-28	1.81e-29		Cluster_46193	163.073	69.426	-1.22775	0	0		Cluster_76817	423.66	179.88	-1.23118	0	0		Cluster_56417	38.566	2.633	-3.87409	0	0
Cluster_49197	7.643	24.833	1.70599	1.65134e-160	2.12961e-161			Cluster_38585	0	1.41	8.06566	1.51e-28	1.83e-29		Cluster_32362	33.923	3.46	-3.28801	0	0		Cluster_65142	55.503	2.773	-4.3277	0	0		Cluster_27370	23.36	2.77	-3.07085	0	0
Cluster_31065	32.796	15.436	-1.08674	1.69133e-160	2.1824e-161			Cluster_9630	0.563	0	-8.04161	1.56e-28	1.9e-29		Cluster_28426	48.476	11.143	-2.11738	0	0		Cluster_55319	95.316	25.053	-1.92913	0	0		Cluster_28831	35.516	7.76	-2.19255	0	0
Cluster_57123	39.163	14.81	-1.40447	2.4072e-160	3.1096e-161			Cluster_36326	1.45	0.12	-3.57398	1.62e-28	1.97e-29		Cluster_28610	24.123	0.883	-4.77552	0	0		Cluster_57369	59.543	7.396	-3.00237	0	0		Cluster_61001	3.193	43.466	3.76477	0	0
Cluster_32610	21.73	7.933	-1.45209	2.45573e-160	3.17407e-161			Cluster_49284	1.603	0.036	-5.45552	1.64e-28	2e-29		Cluster_54801	72.423	12.476	-2.52526	0	0		Cluster_61103	117.143	33.253	-1.82072	0	0		Cluster_48863	33.99	2.67	-3.66301	0	0
Cluster_40637	25.333	9.046	-1.48871	2.47356e-160	3.19891e-161			Cluster_52827	1.94	0	-8.03923	1.7e-28	2.08e-29		Cluster_78259	510.103	210.216	-1.26545	0	0		Cluster_14334	25.14	6.096	-2.04064	0	0		Cluster_69504	0.566	49.283	6.44455	0	0
Cluster_13791	11.213	4.353	-1.36357	3.16698e-160	4.10026e-161			Cluster_851	0	0.49	8.06227	1.71e-28	2.08e-29		Cluster_50775	58.19	8.01	-2.8548	0	0		Cluster_61096	46.29	1.303	-5.15504	0	0		Cluster_39304	54.353	14.006	-1.94421	0	0
Cluster_42396	14.506	2.936	-2.30918	4.12013e-160	5.34026e-161			Cluster_34646	0.093	1.34	3.81804	1.77e-28	2.16e-29		Cluster_72838	1.01	74.47	6.21587	0	0		Cluster_20543	0.04	15.086	8.50879	0	0		Cluster_46220	26.876	0.576	-5.51888	0	0
Cluster_70972	27.243	67.16	1.30305	4.53289e-160	5.87853e-161			Cluster_32403	1.233	0	-8.03728	1.83e-28	2.24e-29		Cluster_52168	95.306	208.076	1.13349	0	0		Cluster_72779	128.04	25.226	-2.34188	0	0		Cluster_41723	0.18	25.643	7.16651	0	0
Cluster_31017	5.006	16.32	1.71006	8.53543e-160	1.10755e-160			Cluster_8816	0.266	1.076	2.01501	1.87e-28	2.28e-29		Cluster_21259	0.056	17.533	8.24094	0	0		Cluster_23195	0.236	16.993	6.16933	0	0		Cluster_33643	36.573	6.943	-2.38856	0	0
Cluster_71923	3.556	25.17	2.82527	8.78399e-160	1.14043e-160			Cluster_15961	0.58	0.033	-4.11565	1.88e-28	2.3e-29		Cluster_72379	166.033	41.533	-1.98704	0	0		Cluster_78822	0.63	129.086	7.68272	0	0		Cluster_70169	147.99	46.936	-1.63591	0	0
Cluster_25301	8.343	0	-11.2272	8.91461e-160	1.15804e-160			Cluster_27771	2.423	0.68	-1.80141	1.94e-28	2.37e-29		Cluster_41329	51.796	8.293	-2.64046	0	0		Cluster_37607	2.6	32.876	3.6585	0	0		Cluster_76628	96.86	261.38	1.44021	0	0
Cluster_34886	15.66	4.24	-1.89286	1.09862e-159	1.42794e-160			Cluster_14273	0.576	0	-8.03565	1.94e-28	2.38e-29		Cluster_30389	0	72.56	14.031	0	0		Cluster_35229	34.136	3.62	-3.24182	0	0		Cluster_48283	29.38	1.23	-4.56648	0	0
Cluster_25265	21.706	9.243	-1.23114	1.34412e-159	1.7485e-160			Cluster_82	0	0.39	8.05822	1.98e-28	2.43e-29		Cluster_47556	47.116	4.74	-3.30478	0	0		Cluster_61032	179.44	70.266	-1.34869	0	0		Cluster_56945	51.646	7.626	-2.76173	0	0
Cluster_35807	21.403	7.283	-1.54458	2.06071e-159	2.68291e-160			Cluster_60695	2.276	0	-8.03424	2.05e-28	2.51e-29		Cluster_71957	181.313	50.606	-1.83101	0	0		Cluster_21364	0.03	18.713	9.31323	0	0		Cluster_66812	74.223	12.806	-2.52871	0	0
Cluster_50832	5.16	20.493	2.00092	2.09268e-159	2.72604e-160			Cluster_9385	0	0.543	8.05734	2.05e-28	2.51e-29		Cluster_80179	200.806	17.533	-3.47966	0	0		Cluster_26567	22.533	1.44	-3.9634	0	0		Cluster_48922	2.69	33.716	3.65287	0	0
Cluster_52987	19.546	4.406	-2.15583	2.11273e-159	2.75368e-160			Cluster_77728	0.86	6.593	2.92974	2.05e-28	2.51e-29		Cluster_77021	0.14	143.533	10.0059	0	0		Cluster_70876	0.12	84.006	9.44785	0	0		Cluster_27417	2.846	23.293	3.03362	0	0
Cluster_43384	47.663	23.313	-1.02772	2.67983e-159	3.49478e-160			Cluster_35536	0.116	1.426	3.59072	2.14e-28	2.63e-29		Cluster_53038	76.336	15.25	-2.31581	0	0		Cluster_13930	0.22	11.36	5.68693	0	0		Cluster_37289	44.173	9.65	-2.18962	0	0
Cluster_69551	0.3	15.063	5.64327	3.43946e-159	4.4879e-160			Cluster_74515	8.57	2.38	-1.84665	2.32e-28	2.85e-29		Cluster_45178	54.26	8.296	-2.70207	0	0		Cluster_21285	26.323	5.233	-2.32828	0	0		Cluster_55242	72.643	18.196	-1.99558	0	0
Cluster_29526	16.21	5.086	-1.66417	4.61674e-159	6.03074e-160			Cluster_40627	1.65	0.153	-3.41267	2.34e-28	2.88e-29		Cluster_49788	0	111.853	14.0181	0	0		Cluster_25124	32.773	5.996	-2.45377	0	0		Cluster_41479	29.343	2.473	-3.56577	0	0
Cluster_71434	55.773	19.93	-1.48486	1.15028e-158	1.50424e-159			Cluster_22439	0.416	1.653	1.97152	2.49e-28	3.07e-29		Cluster_68520	0.06	99.293	10.7487	0	0		Cluster_49674	177.506	79.73	-1.15539	0	0		Cluster_69945	0	128.863	13.4418	0	0
Cluster_51419	38.383	15.613	-1.30144	2.81076e-158	3.67773e-159			Cluster_78857	4.043	13.76	1.78397	2.5e-28	3.08e-29		Cluster_30865	0.776	25.1	5.02052	0	0		Cluster_80509	0.393	203.973	9.0348	0	0		Cluster_40962	0.15	25.333	7.38421	0	0
Cluster_51006	25.766	7.95	-1.69222	3.62112e-158	4.74067e-159			Cluster_28660	2.433	0.68	-1.83244	2.6e-28	3.2e-29		Cluster_66521	232.873	92.776	-1.32324	0	0		Cluster_27196	24.753	2.08	-3.57099	0	0		Cluster_14734	14.406	2.166	-2.71756	0	0
Cluster_38650	0.143	7.026	5.60816	5.01359e-158	6.56728e-159			Cluster_61036	6.136	1.993	-1.6108	2.91e-28	3.59e-29		Cluster_28036	35.306	5.386	-2.7085	0	0		Cluster_25905	25.873	2.833	-3.18887	0	0		Cluster_35938	38.696	7.43	-2.37174	0	0
Cluster_34785	15.016	3.926	-1.93592	5.40378e-158	7.0823e-159			Cluster_11947	0	0.553	8.04576	3.15e-28	3.89e-29		Cluster_35811	38.16	4.326	-3.13272	0	0		Cluster_23996	0.02	26.783	10.3557	0	0		Cluster_63473	49.83	4.756	-3.37751	0	0
Cluster_29040	9.136	22.59	1.30729	7.41155e-158	9.7191e-159			Cluster_43921	2.91	0.66	-2.11342	3.16e-28	3.91e-29		Cluster_57426	55.246	4.906	-3.49511	0	0		Cluster_76746	73.723	245.19	1.74341	0	0		Cluster_61654	2.043	40.236	4.29881	0	0
Cluster_42401	9.916	1.003	-3.28644	7.62986e-158	1.00109e-158			Cluster_47964	1.926	5.39	1.45934	3.19e-28	3.95e-29		Cluster_24320	34.563	6.556	-2.39777	0	0		Cluster_63473	49.83	1.75	-4.83269	0	0		Cluster_33330	29.206	3.963	-2.87873	0	0
Cluster_30581	32.42	15.393	-1.07322	1.01784e-157	1.33696e-158			Cluster_66122	5.96	12.876	1.10299	3.2e-28	3.97e-29		Cluster_45570	51.356	7.08	-2.85625	0	0		Cluster_46660	63.17	12.95	-2.27616	0	0		Cluster_81108	5.046	160.206	5.00646	0	0
Cluster_71437	1.093	18.053	4.05122	1.05368e-157	1.38479e-158			Cluster_23643	0	0.853	8.0451	3.22e-28	3.99e-29		Cluster_55069	0.516	42.513	6.36717	0	0		Cluster_71728	207.1	69.973	-1.56409	0	0		Cluster_34699	37.62	7.326	-2.3563	0	0
Cluster_45635	23.886	7.663	-1.63964	2.86417e-157	3.76835e-158			Cluster_33155	0	1.223	8.0451	3.22e-28	3.99e-29		Cluster_78741	0.47	140.906	8.24662	0	0		Cluster_43499	30.856	0.486	-5.99771	0	0		Cluster_5904	8.08	25.113	1.63912	0	0
Cluster_42555	11.436	1.63	-2.81432	3.04873e-157	4.01339e-158			Cluster_15772	0.58	0	-8.0217	3.26e-28	4.03e-29		Cluster_23099	22.886	2.263	-3.34105	0	0		Cluster_65933	124.06	32.88	-1.91487	0	0		Cluster_74651	0.493	64.246	7.02831	0	0
Cluster_39900	29.05	11.57	-1.3278	3.29722e-157	4.34289e-158			Cluster_11388	0.016	0.513	4.97785	3.28e-28	4.06e-29		Cluster_73936	169.57	40.36	-2.06238	0	0		Cluster_26890	0.096	22.226	7.85287	0	0		Cluster_74788	0.4	66.613	7.38873	0	0
Cluster_35439	14.106	3.396	-2.05193	3.7638e-157	4.96017e-158			Cluster_45704	6.21	2.543	-1.27688	3.46e-28	4.3e-29		Cluster_3340	0.546	11.57	4.40644	0	0		Cluster_23897	23.633	2.69	-3.13565	0	0		Cluster_31377	1.03	20.263	4.30265	0	0
Cluster_39180	6.016	19.756	1.70933	3.88063e-157	5.11695e-158			Cluster_26441	0.986	0	-8.01787	3.76e-28	4.66e-29		Cluster_19477	20.313	3.15	-2.68282	0	0		Cluster_65469	223.89	93.106	-1.26229	0	0		Cluster_61366	0.683	36.576	5.75271	0	0
Cluster_50955	35.216	13.62	-1.36191	5.03408e-157	6.64151e-158			Cluster_37891	1.386	0	-8.01765	3.79e-28	4.7e-29		Cluster_3024	0.156	10.796	6.10859	0	0		Cluster_54910	51.473	5.403	-3.25128	0	0		Cluster_31131	78.896	32.166	-1.29114	0	0
Cluster_71631	0.326	16.193	5.62787	8.68489e-157	1.14643e-157			Cluster_883	0.153	0.753	2.35755	4.03e-28	5e-29		Cluster_52693	52.163	5.326	-3.29172	0	0		Cluster_54827	42	2.06	-4.355	0	0		Cluster_56211	16.003	68.66	2.10576	0	0
Cluster_65827	4.97	24.403	2.29925	9.24136e-157	1.22056e-157			Cluster_33857	2.3	0.526	-2.1229	4.06e-28	5.04e-29		Cluster_46248	59.886	146.506	1.29565	0	0		Cluster_71437	1.093	63.786	5.87543	0	0		Cluster_15776	13.49	1.786	-2.90461	0	0
Cluster_37272	26.703	10.483	-1.34594	1.82548e-156	2.41234e-157			Cluster_39869	0.206	1.753	3.10218	4.07e-28	5.06e-29		Cluster_54827	42	0.73	-5.84739	0	0		Cluster_80072	0.176	217.67	10.2739	0	0		Cluster_80779	151.956	7.843	-4.2682	0	0
Cluster_30048	0.026	6.193	7.87911	1.98715e-156	2.62742e-157			Cluster_46573	1.273	4.113	1.70498	4.48e-28	5.58e-29		Cluster_62065	100.243	21.98	-2.17863	0	0		Cluster_22621	18.946	1.463	-3.69685	0	0		Cluster_43688	39.35	6.01	-2.70214	0	0
Cluster_22796	9.483	2.453	-1.94627	2.23326e-156	2.95444e-157			Cluster_219	0.796	0.183	-2.12619	4.69e-28	5.84e-29		Cluster_51743	0.396	39.803	6.65896	0	0		Cluster_76248	6.886	98.886	3.85268	0	0		Cluster_28794	40.426	10.446	-1.94761	0	0
Cluster_52595	44.026	19.163	-1.20116	2.38549e-156	3.15756e-157			Cluster_71576	3.28	0	-8.00872	5.26e-28	6.57e-29		Cluster_72313	4.7	78.986	4.08599	0	0		Cluster_53081	0.166	42.05	8.00238	0	0		Cluster_39245	82.39	30.496	-1.4299	0	0
Cluster_79535	6.356	47.656	2.91228	1.30478e-155	1.72991e-156			Cluster_26174	2.976	1.066	-1.47923	5.33e-28	6.65e-29		Cluster_77560	225.423	53.406	-2.07852	0	0		Cluster_36587	126.06	54.83	-1.19608	0	0		Cluster_35710	125.366	60.91	-1.03874	0	0
Cluster_75769	0.17	21.31	6.96377	2.34082e-155	3.10691e-156			Cluster_24011	0	0.88	8.0313	5.36e-28	6.69e-29		Cluster_73962	205.716	59.176	-1.78311	0	0		Cluster_25649	58.13	19.21	-1.59433	0	0		Cluster_25708	29.333	6.033	-2.27821	0	0
Cluster_61262	15.76	1.94	-3.02513	2.94267e-155	3.90786e-156			Cluster_55776	1.426	4.83	1.74773	5.76e-28	7.2e-29		Cluster_73621	121.883	18.926	-2.67423	0	0		Cluster_39276	0.03	43.036	10.4227	0	0		Cluster_40291	28.04	2.31	-3.61168	0	0
Cluster_68073	36.306	10.443	-1.78817	4.23244e-155	5.62374e-156			Cluster_48408	0	1.743	8.02928	5.77e-28	7.22e-29		Cluster_50332	42.523	2.543	-4.0521	0	0		Cluster_49759	41.743	3.323	-3.65459	0	0		Cluster_25905	25.873	4.386	-2.55564	0	0
Cluster_75183	0	33.593	11.108	4.61277e-155	6.13577e-156			Cluster_41621	7.66	3.703	-1.05785	5.99e-28	7.5e-29		Cluster_20589	0.026	17.703	9.31956	0	0		Cluster_72950	121.633	22.546	-2.42551	0	0		Cluster_27196	24.753	3.57	-2.78769	0	0
Cluster_57085	6.64	24.663	1.89176	7.65926e-155	1.02103e-155			Cluster_48473	6.503	2.66	-1.28039	6e-28	7.51e-29		Cluster_32787	0.38	25.613	6.09515	0	0		Cluster_60975	54.3	4.56	-3.57154	0	0		Cluster_37314	42.88	9.21	-2.21421	0	0
Cluster_32760	1.113	8.563	2.94561	7.68134e-155	1.02453e-155			Cluster_8967	0.55	0	-8.00352	6.37e-28	7.98e-29		Cluster_75446	159.293	30.796	-2.34823	0	0		Cluster_32487	0.343	23.68	6.12085	0	0		Cluster_28759	20.603	1.623	-3.66739	0	0
Cluster_27598	2.52	10.75	2.09312	8.3866e-155	1.1192e-155			Cluster_42511	1.813	4.786	1.4272	6.42e-28	8.04e-29		Cluster_34778	0.2	28.26	7.14447	0	0		Cluster_37272	26.703	0.566	-5.55642	0	0		Cluster_14507	2.85	15.74	2.47022	0	0
Cluster_71047	10.056	37.456	1.90302	1.62209e-154	2.1694e-155			Cluster_28732	2.536	0.75	-1.75711	6.76e-28	8.48e-29		Cluster_20448	17.743	1.963	-3.17715	0	0		Cluster_21683	0.66	15.316	4.53621	0	0		Cluster_56363	58.99	11.243	-2.38098	0	0
Cluster_58305	14.326	1.673	-3.09027	2.01306e-154	2.69375e-155			Cluster_35046	0	1.286	8.02468	6.83e-28	8.57e-29		Cluster_67966	109.693	21.666	-2.33813	0	0		Cluster_47106	49.8	7.146	-2.79922	0	0		Cluster_47399	41.576	6.19	-2.73818	0	0
Cluster_70399	19.776	53.81	1.44618	2.04674e-154	2.7403e-155			Cluster_57488	1.866	0.02	-6.48068	7.24e-28	9.1e-29		Cluster_31378	36.82	5.106	-2.84313	0	0		Cluster_57282	60.45	8.31	-2.86092	0	0		Cluster_34638	0.233	20.563	6.45938	0	0
Cluster_44105	29.65	11.38	-1.3719	3.3664e-154	4.50958e-155			Cluster_36665	2.31	5.406	1.22285	7.57e-28	9.52e-29		Cluster_37528	44.863	6.78	-2.7248	0	0		Cluster_23851	26.573	3.973	-2.74019	0	0		Cluster_67640	77.396	14.02	-2.45447	0	0
Cluster_950	3.78	0.616	-2.61304	3.48779e-154	4.67472e-155			Cluster_51860	4.816	1.536	-1.63964	7.75e-28	9.75e-29		Cluster_41906	99.693	33.51	-1.56884	0	0		Cluster_56725	102.236	28.756	-1.82961	0	0		Cluster_50955	35.216	2.94	-3.57285	0	0
Cluster_59801	18.603	0	-11.1587	3.49308e-154	4.68433e-155			Cluster_73505	0.146	3.366	4.5213	8.03e-28	1.01e-28		Cluster_77879	189.79	34.6	-2.44058	0	0		Cluster_21214	0.32	13.703	5.43486	0	0		Cluster_75686	295.126	123.363	-1.24815	0	0
Cluster_61889	0.076	11.99	7.2614	4.26381e-154	5.72099e-155			Cluster_34782	5.673	2.54	-1.15188	8.05e-28	1.02e-28		Cluster_23742	25.983	3.276	-2.98332	0	0		Cluster_44076	44.226	5.7	-2.95332	0	0		Cluster_20526	18.346	3.53	-2.36643	0	0
Cluster_48493	31.4	11.926	-1.39807	7.33843e-154	9.85169e-155			Cluster_1933	1.383	0.47	-1.54899	8.43e-28	1.07e-28		Cluster_39933	9.923	53.43	2.42996	0	0		Cluster_24702	21.253	1.61	-3.72026	0	0		Cluster_31340	44.466	11.716	-1.91324	0	0
Cluster_61297	4.096	20.67	2.3339	8.73669e-154	1.17352e-154			Cluster_49364	1.726	0	-7.99462	8.79e-28	1.11e-28		Cluster_48604	38.58	1.776	-4.43434	0	0		Cluster_24482	32.116	6.2	-2.37657	0	0		Cluster_8654	3.416	16.506	2.2749	0	0
Cluster_48763	13.723	2.233	-2.61948	9.58204e-154	1.28776e-154			Cluster_77739	0.503	5.623	3.46223	8.89e-28	1.12e-28		Cluster_21509	41.803	12.636	-1.72554	0	0		Cluster_39304	54.353	11.516	-2.23379	0	0		Cluster_48368	69.693	19.76	-1.81647	0	0
Cluster_64507	70.87	33.9	-1.05713	1.40756e-153	1.89268e-154			Cluster_59033	2.716	0.353	-2.95877	9e-28	1.14e-28		Cluster_73096	174.816	46.576	-1.91201	0	0		Cluster_50330	55.276	8.563	-2.68733	0	0		Cluster_45909	27.876	1.39	-4.32393	0	0
Cluster_63012	5.613	24.23	2.11741	3.45619e-153	4.65238e-154			Cluster_4053	0	0.513	8.01578	9.42e-28	1.19e-28		Cluster_77565	225.133	53.556	-2.05743	0	0		Cluster_21097	18.246	2.09	-3.12201	0	0		Cluster_56328	48.926	7.056	-2.79843	0	0
Cluster_64662	26.856	6.553	-2.03121	4.83913e-153	6.51746e-154			Cluster_25331	1.486	0.283	-2.38161	9.72e-28	1.23e-28		Cluster_68183	60.766	1.953	-4.92804	0	0		Cluster_64531	70.26	9.13	-2.94606	0	0		Cluster_72266	41.143	140.083	1.77578	0	0
Cluster_70159	48.816	16.953	-1.52407	5.05065e-153	6.80599e-154			Cluster_17540	1.673	0.573	-1.53666	9.96e-28	1.26e-28		Cluster_21020	19.95	2.456	-3.02037	0	0		Cluster_20096	21.846	4.24	-2.36298	0	0		Cluster_47495	169.066	84.17	-1.00349	0	0
Cluster_77292	54.47	14.06	-1.94619	5.17419e-153	6.97623e-154			Cluster_7181	0	0.523	8.01409	1e-27	1.27e-28		Cluster_63713	61.58	4.966	-3.61395	0	0		Cluster_75709	1.41	80.686	5.84666	0	0		Cluster_23562	18.193	1.98	-3.1987	0	0
Cluster_68520	0.06	15.79	8.0929	7.23447e-153	9.75928e-154			Cluster_11194	0.546	1.603	1.52815	1.01e-27	1.28e-28		Cluster_75491	312.413	115.096	-1.42173	0	0		Cluster_30005	30.823	3.796	-3.02197	0	0		Cluster_39121	2.903	28.986	3.31652	0	0
Cluster_8567	13.26	5.956	-1.15444	7.5828e-153	1.02347e-153			Cluster_73475	3.843	0.333	-3.54206	1.07e-27	1.36e-28		Cluster_3713	12.53	0.036	-8.39434	0	0		Cluster_18721	23.176	5.036	-2.19283	0	0		Cluster_55597	41.076	4.1	-3.31536	0	0
Cluster_36677	13.46	3.063	-2.1343	8.75818e-153	1.18275e-153			Cluster_5973	0.523	0	-7.98903	1.08e-27	1.37e-28		Cluster_69504	0.566	63.65	6.82073	0	0		Cluster_48604	38.58	2.616	-3.88212	0	0		Cluster_35054	4.746	31.563	2.73622	0	0
Cluster_42600	10.83	1.48	-2.88236	9.74386e-153	1.31656e-153			Cluster_22589	4.423	2.193	-1.00758	1.1e-27	1.4e-28		Cluster_81070	0.3	282.126	9.89529	0	0		Cluster_25708	29.333	4.496	-2.70519	0	0		Cluster_54065	76.163	20.843	-1.85382	0	0
Cluster_47793	46.753	22.256	-1.07053	1.02946e-152	1.39172e-153			Cluster_61951	0.83	3.926	2.25769	1.11e-27	1.41e-28		Cluster_27643	0.056	26.69	8.86062	0	0		Cluster_27361	0.24	20.183	6.38919	0	0		Cluster_23865	23.763	4.23	-2.48884	0	0
Cluster_68143	34.963	9.903	-1.82216	1.34459e-152	1.81969e-153			Cluster_48348	3.06	0.683	-2.16759	1.14e-27	1.44e-28		Cluster_59187	103.28	26.09	-1.97742	0	0		Cluster_52666	89.543	24.313	-1.87834	0	0		Cluster_52055	0.213	30.606	7.16947	0	0
Cluster_49399	15.296	36.826	1.26903	1.41166e-152	1.91148e-153			Cluster_68803	3.53	0.426	-3.05906	1.14e-27	1.45e-28		Cluster_40666	136.776	57.606	-1.24255	0	0		Cluster_63468	80.163	14.016	-2.51922	0	0		Cluster_78946	247.576	70.886	-1.78988	0	0
Cluster_8816	0.266	3.2	3.5686	1.45866e-152	1.97617e-153			Cluster_24314	2.32	0.746	-1.63969	1.14e-27	1.45e-28		Cluster_27253	78.133	29.24	-1.41468	0	0		Cluster_34157	12.24	51.89	2.08714	0	0		Cluster_61191	82.846	21.15	-1.96244	0	0
Cluster_29927	30.953	14.733	-1.06973	1.90429e-152	2.58129e-153			Cluster_15197	0.513	0.016	-4.93201	1.16e-27	1.48e-28		Cluster_67005	117.39	26.55	-2.12754	0	0		Cluster_20536	0.133	12.463	6.53921	0	0		Cluster_39544	32.843	4.363	-2.90526	0	0
Cluster_49738	22.673	6.636	-1.7707	2.04709e-152	2.77634e-153			Cluster_14072	2.493	1.116	-1.15828	1.17e-27	1.49e-28		Cluster_67988	137.81	35.83	-1.93303	0	0		Cluster_66521	232.873	98.336	-1.24182	0	0		Cluster_22641	20.263	3.193	-2.66699	0	0
Cluster_67396	17.603	1.873	-3.22636	2.15743e-152	2.92755e-153			Cluster_65900	0.79	4.143	2.39183	1.23e-27	1.57e-28		Cluster_72477	0	203.31	13.9541	0	0		Cluster_69272	122.236	28.78	-2.08616	0	0		Cluster_40087	35.403	5.313	-2.72741	0	0
Cluster_12251	9.01	3.173	-1.50605	2.69476e-152	3.65865e-153			Cluster_46882	0	1.606	8.0066	1.31e-27	1.67e-28		Cluster_60674	61.62	165.516	1.43968	0	0		Cluster_31730	24.92	1.31	-4.25332	0	0		Cluster_68900	0.216	50.873	7.88832	0	0
Cluster_6266	4.33	0.756	-2.52119	2.90514e-152	3.94638e-153			Cluster_12062	0.763	1.926	1.34292	1.32e-27	1.69e-28		Cluster_23112	19.223	0.083	-7.85245	0	0		Cluster_42328	32.063	1.733	-4.21074	0	0		Cluster_66700	87.786	19.996	-2.12683	0	0
Cluster_32357	17.796	5.91	-1.59412	4.25857e-152	5.79105e-153			Cluster_43110	0.613	2.77	2.1528	1.35e-27	1.72e-28		Cluster_67204	15.98	93.976	2.56262	0	0		Cluster_80823	2.416	170.686	6.16093	0	0		Cluster_26510	22.16	2.81	-2.97655	0	0
Cluster_29072	20.776	8.133	-1.34917	4.39885e-152	5.98501e-153			Cluster_71859	2.976	0.11	-4.77072	1.38e-27	1.76e-28		Cluster_80545	3.406	164.316	5.63001	0	0		Cluster_16792	0.033	13.696	8.70267	0	0		Cluster_60247	51.653	7.056	-2.86529	0	0
Cluster_30473	14.706	4.313	-1.76127	4.98354e-152	6.78413e-153			Cluster_3632	0.496	0	-7.98151	1.41e-27	1.8e-28		Cluster_66319	59.82	3.18	-4.23003	0	0		Cluster_31207	37.663	6.413	-2.55335	0	0		Cluster_31207	37.663	8.54	-2.13893	0	0
Cluster_65449	48.943	19.126	-1.34989	6.22278e-152	8.47562e-153			Cluster_4552	1.44	0.486	-1.55641	1.44e-27	1.84e-28		Cluster_32773	27.67	1.566	-4.13499	0	0		Cluster_60729	43.023	131.173	1.61385	0	0		Cluster_65120	39.816	0.706	-5.80743	0	0
Cluster_77816	5.33	37.023	2.80071	7.80035e-152	1.063e-152			Cluster_2176	0.49	0	-7.98094	1.44e-27	1.84e-28		Cluster_74543	167.876	38.936	-2.09128	0	0		Cluster_79868	0.286	177.003	9.27535	0	0		Cluster_36104	1.663	23.92	3.84257	0	0
Cluster_21715	0	6.093	11.0664	9.91791e-152	1.35229e-152			Cluster_44550	0	1.516	8.00364	1.46e-27	1.87e-28		Cluster_47793	46.753	5.073	-3.19578	0	0		Cluster_55597	41.076	1.833	-4.49314	0	0		Cluster_74059	3.083	61.96	4.33539	0	0
Cluster_78939	98.826	35.17	-1.48467	1.17231e-151	1.60012e-152			Cluster_47631	0.09	1.643	4.16016	1.61e-27	2.07e-28		Cluster_47684	86.69	23.703	-1.85969	0	0		Cluster_76219	322.896	124.253	-1.37483	0	0		Cluster_26514	1.05	17.266	4.04251	0	0
Cluster_29259	0.196	5.446	4.78934	1.29095e-151	1.76299e-152			Cluster_7467	1.466	0.486	-1.58319	1.68e-27	2.16e-28		Cluster_13442	0.016	16.59	9.93256	0	0		Cluster_53447	1.476	38.013	4.69769	0	0		Cluster_77395	0.38	83.583	7.78964	0	0
Cluster_64123	32.23	9.6	-1.73959	2.25896e-151	3.08659e-152			Cluster_75120	6.073	14.426	1.27944	1.7e-27	2.19e-28		Cluster_64613	37.856	131.896	1.81178	0	0		Cluster_45178	54.26	9.92	-2.45217	0	0		Cluster_62014	10.803	61.52	2.51774	0	0
Cluster_49082	29.066	10.526	-1.46874	2.49023e-151	3.4044e-152			Cluster_60381	0.68	3.476	2.38414	1.75e-27	2.25e-28		Cluster_20560	0.056	14.703	8.00815	0	0		Cluster_47399	41.576	4.093	-3.34852	0	0		Cluster_64809	53.173	5.886	-3.15751	0	0
Cluster_2556	0.393	3.326	3.06708	2.78702e-151	3.81215e-152			Cluster_75874	0.973	6.033	2.62075	1.87e-27	2.4e-28		Cluster_41636	38.18	3.396	-3.48675	0	0		Cluster_70542	65.193	3.366	-4.27876	0	0		Cluster_53693	5.206	42.12	3.01638	0	0
Cluster_62438	9.786	31.663	1.69789	3.68194e-151	5.03891e-152			Cluster_46251	3.933	1.216	-1.70929	2.19e-27	2.82e-28		Cluster_44460	46.713	5.95	-2.96233	0	0		Cluster_79001	207.04	38.416	-2.42879	0	0		Cluster_62403	0.13	42.673	8.35891	0	0
Cluster_20567	0.073	3.06	5.37777	4.37872e-151	5.99883e-152			Cluster_9113	0.526	0	-7.96679	2.4e-27	3.1e-28		Cluster_37289	44.173	6.78	-2.69404	0	0		Cluster_26455	37.003	7.77	-2.24906	0	0		Cluster_64050	76.256	16.45	-2.2073	0	0
Cluster_62570	21.596	4.42	-2.28122	6.13753e-151	8.42172e-152			Cluster_65299	1.71	5.74	1.78137	2.41e-27	3.11e-28		Cluster_41878	0.51	30.806	5.93476	0	0		Cluster_39121	2.903	33.466	3.52697	0	0		Cluster_62666	4.283	46.023	3.43459	0	0
Cluster_60509	40.883	15.676	-1.37936	6.18861e-151	8.4963e-152			Cluster_48052	0	1.683	7.98897	2.47e-27	3.2e-28		Cluster_24037	24.616	2.763	-3.15088	0	0		Cluster_28211	0.273	20.39	6.22478	0	0		Cluster_70542	65.193	7.19	-3.16832	0	0
Cluster_65315	14.046	40.226	1.52065	8.94159e-151	1.22823e-151			Cluster_73290	4.933	12.326	1.32633	2.61e-27	3.37e-28		Cluster_28490	50.14	12.686	-1.9802	0	0		Cluster_68274	90.22	14.913	-2.59008	0	0		Cluster_46524	31.463	2.703	-3.53194	0	0
Cluster_38345	20.963	7.06	-1.56865	9.75426e-151	1.34057e-151			Cluster_6651	0.523	0	-7.96292	2.76e-27	3.57e-28		Cluster_56492	69.54	11.536	-2.58378	0	0		Cluster_13791	11.213	0.393	-4.8424	0	0		Cluster_53070	14.226	61.536	2.11464	0	0
Cluster_47689	17.956	4.403	-2.02226	1.06715e-150	1.46741e-151			Cluster_25362	1.033	2.803	1.46397	2.79e-27	3.62e-28		Cluster_73830	0.093	110.976	10.2289	0	0		Cluster_71232	59.83	183.6	1.62469	0	0		Cluster_21686	18.64	3.023	-2.62231	0	0
Cluster_28039	22.45	9.446	-1.24571	1.10623e-150	1.52194e-151			Cluster_32821	1.666	0.253	-2.68144	2.81e-27	3.64e-28		Cluster_78015	415.003	160.286	-1.36738	0	0		Cluster_74651	0.493	78.046	7.30844	0	0		Cluster_70421	58.393	4.89	-3.57577	0	0
Cluster_7590	0.33	3.3	3.32428	1.14418e-150	1.57498e-151			Cluster_59294	2.973	0.463	-2.67733	2.83e-27	3.67e-28		Cluster_48572	115.63	39.853	-1.53109	0	0		Cluster_39731	67.623	18.45	-1.87452	0	0		Cluster_54937	166.17	77.11	-1.10233	0	0
Cluster_37559	9.516	1.273	-2.90486	2.16354e-150	2.98284e-151			Cluster_24791	0.016	0.796	5.61956	2.97e-27	3.86e-28		Cluster_77247	2.77	98.303	5.16615	0	0		Cluster_73781	0	195.266	13.7851	0	0		Cluster_36588	37.393	7.083	-2.3901	0	0
Cluster_26514	1.05	7.2	2.78076	2.92758e-150	4.04046e-151			Cluster_37042	0	1.313	7.98355	3e-27	3.89e-28		Cluster_55162	17.293	80.136	2.21611	0	0		Cluster_68683	61.503	3.603	-4.09046	0	0		Cluster_20636	0.013	14.23	10.0254	0	0
Cluster_40030	21.42	7.176	-1.58188	3.04128e-150	4.19958e-151			Cluster_31982	5.273	2.433	-1.13346	3.08e-27	4e-28		Cluster_61137	31.816	114.686	1.8597	0	0		Cluster_24200	22.93	2.533	-3.17769	0	0		Cluster_71902	133.723	38.333	-1.79135	0	0
Cluster_66792	13.406	0.533	-4.64571	3.69339e-150	5.10272e-151			Cluster_13182	0.483	0.006	-6.26683	3.13e-27	4.07e-28		Cluster_24615	27.01	3.466	-2.94917	0	0		Cluster_69041	5.533	67.366	3.61173	0	0		Cluster_58803	53.45	8.476	-2.64765	0	0
Cluster_35442	20.913	7.446	-1.49307	3.79444e-150	5.24508e-151			Cluster_14029	0.963	0.213	-2.20991	3.13e-27	4.07e-28		Cluster_26455	37.003	7.153	-2.36455	0	0		Cluster_28121	38.246	7.833	-2.29143	0	0		Cluster_67104	10.276	66.036	2.69268	0	0
Cluster_74572	79.303	32.76	-1.26666	5.79448e-150	8.01394e-151			Cluster_4388	1.403	0.48	-1.56455	3.26e-27	4.24e-28		Cluster_70304	3.036	66.2	4.46293	0	0		Cluster_28153	48.033	12.706	-1.91608	0	0		Cluster_22203	20.626	3.65	-2.49856	0	0
Cluster_43617	0	12.603	11.0436	6.09939e-150	8.44006e-151			Cluster_58210	4.143	1.03	-1.98965	3.42e-27	4.45e-28		Cluster_41285	69.95	17.81	-1.96508	0	0		Cluster_23865	23.763	2.99	-2.99255	0	0		Cluster_40236	53.923	14.4	-1.90266	0	0
Cluster_13800	5.006	0.983	-2.33679	6.31647e-150	8.74501e-151			Cluster_60670	3.05	0.476	-2.68096	3.6e-27	4.7e-28		Cluster_44186	63.22	13.46	-2.22623	0	0		Cluster_73113	14.433	100.78	2.81054	0	0		Cluster_39735	25.573	1.756	-3.84833	0	0
Cluster_30987	25.746	11.093	-1.21039	7.00202e-150	9.69922e-151			Cluster_56257	0.003	2.62	10.3575	3.74e-27	4.87e-28		Cluster_78106	145.96	16.186	-3.15225	0	0		Cluster_36021	37.456	5.16	-2.85607	0	0		Cluster_49976	107.906	42.083	-1.3526	0	0
Cluster_56033	39.09	15.54	-1.32595	1.43839e-149	1.9935e-150			Cluster_57854	0	2.01	7.97637	3.87e-27	5.06e-28		Cluster_69765	19.14	105.33	2.47513	0	0		Cluster_45813	85.18	25.576	-1.73144	0	0		Cluster_30694	28.003	4.34	-2.68659	0	0
Cluster_36418	11.89	28.17	1.24632	1.90109e-149	2.63615e-150			Cluster_14471	0.05	0.59	3.54934	3.9e-27	5.1e-28		Cluster_64990	7.063	67.356	3.26254	0	0		Cluster_33153	30.97	3.313	-3.22453	0	0		Cluster_20543	0.04	11.03	8.05652	0	0
Cluster_36122	20.166	6.94	-1.541	3.72813e-149	5.17231e-150			Cluster_13592	0.05	0.596	3.54619	4.4e-27	5.76e-28		Cluster_36288	29.946	1.686	-4.13646	0	0		Cluster_22023	18.57	1.77	-3.38569	0	0		Cluster_41796	50.09	11.946	-2.0604	0	0
Cluster_57715	9.723	29.856	1.61721	6.63567e-149	9.21577e-150			Cluster_36680	1.273	0	-7.94836	4.62e-27	6.06e-28		Cluster_22482	47.86	15.236	-1.64784	0	0		Cluster_18268	11.863	0.52	-4.52009	0	0		Cluster_9037	0.07	8.77	6.96976	0	0
Cluster_51061	26.366	8.77	-1.59504	1.04205e-148	1.44873e-149			Cluster_65008	2.413	0	-7.94778	4.72e-27	6.19e-28		Cluster_36185	0.216	28.08	7.03187	0	0		Cluster_58437	129.66	44.033	-1.55598	0	0		Cluster_74427	3.76	64.58	4.10737	0	0
Cluster_30188	32.986	16.27	-1.0177	1.29784e-148	1.80529e-149			Cluster_39267	0	1.37	7.97055	4.76e-27	6.24e-28		Cluster_21429	19.24	2.02	-3.25275	0	0		Cluster_52756	168.493	73.04	-1.20692	0	0		Cluster_48053	0.846	26.783	4.97914	0	0
Cluster_60975	54.3	24.466	-1.14747	1.33275e-148	1.85481e-149			Cluster_38855	7.623	3.846	-1.00089	5.02e-27	6.6e-28		Cluster_24702	21.253	1.386	-3.93316	0	0		Cluster_28418	33.136	5.406	-2.61697	0	0		Cluster_62417	6.833	52.02	2.93688	0	0
Cluster_14690	3.243	0.266	-3.61334	1.39437e-148	1.94259e-149			Cluster_33843	1.123	0.01	-7.06094	5.2e-27	6.84e-28		Cluster_26890	0.096	22.69	7.8905	0	0		Cluster_25877	26.893	3.586	-2.90862	0	0		Cluster_21774	0.513	12.063	4.54479	0	0
Cluster_22767	18.226	7.913	-1.20097	1.90878e-148	2.66063e-149			Cluster_31815	1.13	0	-7.94478	5.24e-27	6.9e-28		Cluster_74360	250.986	86.436	-1.52829	0	0		Cluster_58017	0.39	41.016	6.71033	0	0		Cluster_27946	24.46	3.49	-2.79796	0	0
Cluster_76788	67.696	22.73	-1.57386	2.21822e-148	3.09357e-149			Cluster_385	0.556	0.076	-2.88682	5.34e-27	7.03e-28		Cluster_61096	46.29	1.106	-5.37728	0	0		Cluster_67640	77.396	10.38	-2.89436	0	0		Cluster_70273	214.273	90.573	-1.23507	0	0
Cluster_39979	21.786	7.436	-1.54864	4.281e-148	5.97655e-149			Cluster_41073	5.996	2.633	-1.19846	5.49e-27	7.23e-28		Cluster_9037	0.07	11.813	7.4104	0	0		Cluster_74898	1.236	74.306	5.91154	0	0		Cluster_22059	33.41	10.32	-1.68835	0	0
Cluster_73233	17.353	0.72	-4.60219	4.28582e-148	5.98639e-149			Cluster_15778	0.55	0	-7.94317	5.55e-27	7.31e-28		Cluster_2946	0.063	11.036	7.51158	0	0		Cluster_79843	368.52	110.956	-1.72133	0	0		Cluster_72501	159.593	52.32	-1.60012	0	0
Cluster_26248	0	7.78	11.0186	5.40289e-148	7.5506e-149			Cluster_52805	1.786	0	-7.94259	5.66e-27	7.47e-28		Cluster_23724	1.3	20.003	3.94345	0	0		Cluster_6291	0.026	12.433	8.81303	0	0		Cluster_20623	0.02	12.85	9.35455	0	0
Cluster_51253	15.85	3.116	-2.34145	5.41295e-148	7.56858e-149			Cluster_54589	0	1.903	7.96435	5.92e-27	7.81e-28		Cluster_53641	0	111.703	13.9011	0	0		Cluster_447	0.013	12.023	9.76117	0	0		Cluster_42946	82.016	29.79	-1.46164	0	0
Cluster_62536	0.306	11.15	5.18928	7.79246e-148	1.09126e-148			Cluster_61842	3.663	8.703	1.25204	5.98e-27	7.89e-28		Cluster_47107	0.043	49.913	10.1775	0	0		Cluster_73166	0.226	78.53	8.44665	0	0		Cluster_58411	84.966	24.4	-1.79279	0	0
Cluster_30066	27.063	12.263	-1.14211	8.18568e-148	1.14692e-148			Cluster_5142	0.766	0.136	-2.47002	6.07e-27	8.01e-28		Cluster_76372	0.236	108.996	8.85861	0	0		Cluster_30600	0.076	25.23	8.37362	0	0		Cluster_57503	135.923	55.596	-1.28455	0	0
Cluster_17354	10.063	3.76	-1.41135	8.65262e-148	1.21297e-148			Cluster_16036	0.546	0	-7.94016	6.17e-27	8.15e-28		Cluster_68274	90.22	13.61	-2.7123	0	0		Cluster_33226	76.073	26.313	-1.52708	0	0		Cluster_43179	28.846	2.456	-3.53974	0	0
Cluster_44882	16.786	4.186	-2.00246	1.20306e-147	1.68826e-148			Cluster_61432	5.89	1.926	-1.61422	6.32e-27	8.36e-28		Cluster_65142	55.503	2.77	-4.31623	0	0		Cluster_76424	14.28	116.71	3.03748	0	0		Cluster_11799	0.006	14.983	11.2902	0	0
Cluster_38301	11.843	2.266	-2.37322	1.21946e-147	1.71215e-148			Cluster_30856	1.923	0.416	-2.22584	6.35e-27	8.4e-28		Cluster_23489	0.036	22.413	9.22785	0	0		Cluster_21688	21.1	2.976	-2.82363	0	0		Cluster_42406	5.433	35.806	2.72796	0	0
Cluster_47174	26.796	9.583	-1.48273	1.5751e-147	2.21262e-148			Cluster_38107	1.4	3.97	1.49948	6.88e-27	9.12e-28		Cluster_80509	0.393	205.1	9.05231	0	0		Cluster_36288	29.946	2.333	-3.68442	0	0		Cluster_33657	28.403	3.986	-2.82978	0	0
Cluster_44953	22.61	45.72	1.02306	1.85955e-147	2.61355e-148			Cluster_13952	0	0.536	7.9586	7.25e-27	9.6e-28		Cluster_59371	140.393	47.57	-1.5529	0	0		Cluster_60734	73.383	13.113	-2.48808	0	0		Cluster_50330	55.276	12.236	-2.17181	0	0
Cluster_62690	35.383	12.056	-1.55383	2.46142e-147	3.46125e-148			Cluster_31393	2.616	0.75	-1.78696	7.32e-27	9.7e-28		Cluster_57282	60.45	7.803	-2.9451	0	0		Cluster_77395	0.38	104.213	8.11052	0	0		Cluster_60761	35.043	1.126	-4.96612	0	0
Cluster_1598	9.01	3.533	-1.34739	2.70674e-147	3.80819e-148			Cluster_19198	0.56	0	-7.93412	7.63e-27	1.01e-27		Cluster_77691	122.79	9.976	-3.59836	0	0		Cluster_21846	21.823	3.216	-2.76065	0	0		Cluster_3851	0.056	8.18	7.18376	0	0
Cluster_22203	20.626	9.82	-1.07212	3.86018e-147	5.43658e-148			Cluster_1642	0.266	0.99	1.89819	7.75e-27	1.03e-27		Cluster_61304	232.49	104.18	-1.15337	0	0		Cluster_44191	50.63	8.883	-2.5121	0	0		Cluster_75059	148.48	319.46	1.11435	0	0
Cluster_58704	1.003	12.016	3.58755	5.30688e-147	7.47792e-148			Cluster_321	0	0.423	7.95578	7.98e-27	1.06e-27		Cluster_3851	0.056	11.156	7.63701	0	0		Cluster_30090	23.503	1.333	-4.12943	0	0		Cluster_25124	32.773	8.356	-1.96821	0	0
Cluster_687	3.16	0.423	-2.90471	6.89474e-147	9.72036e-148			Cluster_643	0.24	0.916	1.94084	8.73e-27	1.16e-27		Cluster_79917	424.306	854.64	1.0316	0	0		Cluster_47495	169.066	78.036	-1.11561	0	0		Cluster_67988	137.81	47.096	-1.5448	0	0
Cluster_71203	40.15	11.896	-1.75358	1.01093e-146	1.42596e-147			Cluster_39758	5.72	2.493	-1.20207	8.99e-27	1.2e-27		Cluster_76475	392.773	161.6	-1.26121	0	0		Cluster_43999	0.106	33.95	8.30927	0	0		Cluster_1612	8.406	0.533	-3.9496	0	0
Cluster_48751	20.183	5.603	-1.84763	1.65882e-146	2.34104e-147			Cluster_28328	3.913	1.623	-1.26398	9.17e-27	1.22e-27		Cluster_43726	43.32	5.143	-3.06386	0	0		Cluster_35086	0.003	73.18	14.1527	0	0		Cluster_48572	115.63	48.24	-1.25628	0	0
Cluster_65323	0.15	11.956	6.34936	2.40231e-146	3.39378e-147			Cluster_39074	0.606	2.576	2.08707	9.24e-27	1.23e-27		Cluster_72909	0.16	88.22	9.13128	0	0		Cluster_61980	81.993	16.493	-2.31688	0	0		Cluster_20593	0.12	9.693	6.31302	0	0
Cluster_21236	3.93	0.326	-3.60047	2.7634e-146	3.90591e-147			Cluster_22563	3.81	1.8	-1.07994	9.38e-27	1.25e-27		Cluster_23979	0.06	20.793	8.42359	0	0		Cluster_22084	28.386	6.03	-2.23541	0	0		Cluster_42909	42.226	100.97	1.26432	0	0
Cluster_72477	0	26.393	10.9946	3.79043e-146	5.3603e-147			Cluster_50130	0.286	2.186	2.92264	9.45e-27	1.26e-27		Cluster_55597	41.076	1.283	-4.99494	0	0		Cluster_37088	44.67	8.213	-2.44306	0	0		Cluster_37909	0.106	22.936	7.74968	0	0
Cluster_44463	0.6	8.47	3.82706	4.29742e-146	6.0835e-147			Cluster_70804	7.763	15.996	1.03766	9.97e-27	1.33e-27		Cluster_28211	0.273	21.316	6.28807	0	0		Cluster_77241	43.42	186.893	2.11476	0	0		Cluster_71253	50.836	1.986	-4.68234	0	0
Cluster_12860	4.043	0.603	-2.74138	5.9719e-146	8.46688e-147			Cluster_63101	1.353	4.953	1.87466	1.03e-26	1.38e-27		Cluster_75686	295.126	107.28	-1.45091	0	0		Cluster_57829	97.46	26.73	-1.86445	0	0		Cluster_38634	32.583	4.776	-2.76784	0	0
Cluster_62024	38.18	13.963	-1.44723	1.25774e-145	1.78595e-146			Cluster_1328	1.43	0.523	-1.4542	1.15e-26	1.54e-27		Cluster_22518	0	45.873	13.8759	0	0		Cluster_53409	201.04	95.203	-1.07923	0	0		Cluster_77021	0.14	92.923	9.37156	0	0
Cluster_75609	47.936	13.403	-1.84101	1.52855e-145	2.1727e-146			Cluster_28908	1.54	0.27	-2.51975	1.17e-26	1.56e-27		Cluster_55838	0.11	49.313	8.80909	0	0		Cluster_62403	0.13	53.083	8.67513	0	0		Cluster_76058	74.043	4.81	-3.93206	0	0
Cluster_65896	52.326	21.636	-1.26869	1.54099e-145	2.19149e-146			Cluster_6453	0.496	0	-7.92185	1.17e-26	1.57e-27		Cluster_33153	30.97	2.933	-3.40245	0	0		Cluster_69295	66.173	5.263	-3.64866	0	0		Cluster_19470	10.473	0.713	-3.86261	0	0
Cluster_58521	2.556	15.86	2.632	1.54337e-145	2.19599e-146			Cluster_43440	1.306	0.036	-5.15398	1.24e-26	1.66e-27		Cluster_44451	103.39	35.623	-1.5315	0	0		Cluster_49427	110.386	38.913	-1.50218	0	0		Cluster_22488	29.43	7.963	-1.88751	0	0
Cluster_35522	23.456	9.15	-1.35739	2.03078e-145	2.89097e-146			Cluster_61599	0	2.133	7.94073	1.36e-26	1.82e-27		Cluster_34699	37.62	5.14	-2.8693	0	0		Cluster_76038	121.14	17.176	-2.81122	0	0		Cluster_37528	44.863	10.74	-2.05537	0	0
Cluster_58259	56.98	27.346	-1.05609	2.35245e-145	3.35061e-146			Cluster_25689	1.226	0.183	-2.7634	1.41e-26	1.89e-27		Cluster_48797	52.473	7.436	-2.80556	0	0		Cluster_66303	90.296	17.483	-2.37221	0	0		Cluster_20536	0.133	9.57	6.15967	0	0
Cluster_60294	53.63	24.453	-1.12849	2.69075e-145	3.83439e-146			Cluster_57758	0.726	3.42	2.23627	1.42e-26	1.9e-27		Cluster_47335	41.293	3.52	-3.53093	0	0		Cluster_39293	0.27	27.113	6.64226	0	0		Cluster_48535	0.136	28.47	7.71	0	0
Cluster_8486	5.22	1.2	-2.1201	3.28702e-145	4.68885e-146			Cluster_80170	0.63	7.753	3.59384	1.44e-26	1.93e-27		Cluster_38430	1.52	29.91	4.30439	0	0		Cluster_43700	58.34	12.793	-2.18867	0	0		Cluster_35544	51.766	15.04	-1.77864	0	0
Cluster_41839	19.963	6.26	-1.66705	3.31476e-145	4.73083e-146			Cluster_24950	0.863	0	-7.91561	1.46e-26	1.96e-27		Cluster_25864	28.78	4.013	-2.83895	0	0		Cluster_22203	20.626	2.603	-2.98925	0	0		Cluster_60593	61.49	11.79	-2.37243	0	0
Cluster_61247	33.266	11.233	-1.56387	4.16889e-145	5.95286e-146			Cluster_28088	0	1	7.93704	1.54e-26	2.07e-27		Cluster_48368	69.693	15.556	-2.15895	0	0		Cluster_72313	4.7	71.4	3.92974	0	0		Cluster_72814	2.083	53.813	4.69712	0	0
Cluster_74924	0.543	18.273	5.07747	5.27212e-145	7.53582e-146			Cluster_24390	0.52	1.893	1.85621	1.56e-26	2.11e-27		Cluster_51401	157.26	64.963	-1.27458	0	0		Cluster_45697	34.49	2.263	-3.92708	0	0		Cluster_67394	140.163	49.533	-1.49315	0	0
Cluster_52328	4.946	19.416	1.98768	5.93737e-145	8.49101e-146			Cluster_28288	1.49	0.26	-2.537	1.58e-26	2.14e-27		Cluster_70716	63.123	1.72	-5.18912	0	0		Cluster_29072	20.776	0.673	-4.95227	0	0		Cluster_44186	63.22	18.606	-1.75998	0	0
Cluster_80447	19.82	80.37	2.02777	6.74925e-145	9.65696e-146			Cluster_7546	0.916	0.21	-2.15353	1.59e-26	2.14e-27		Cluster_22751	0.03	21.853	9.50218	0	0		Cluster_60204	89.743	21.496	-2.05932	0	0		Cluster_80823	2.416	131.003	5.78483	0	0
Cluster_54227	5.903	21.77	1.88366	7.60422e-145	1.08858e-145			Cluster_32616	0	1.136	7.93561	1.62e-26	2.18e-27		Cluster_60247	51.653	3.73	-3.78019	0	0		Cluster_51701	91.92	27.113	-1.75834	0	0		Cluster_47099	27.126	1.38	-4.28585	0	0
Cluster_22374	0.553	4.893	3.15712	1.13167e-144	1.62085e-145			Cluster_21104	0	0.646	7.93537	1.63e-26	2.2e-27		Cluster_18268	11.863	0.346	-5.09538	0	0		Cluster_79912	138.916	5.643	-4.60329	0	0		Cluster_29629	31.42	6.336	-2.30416	0	0
Cluster_69931	4.756	25.026	2.39506	1.14225e-144	1.63684e-145			Cluster_4965	0.066	0.59	3.1454	1.68e-26	2.27e-27		Cluster_54562	122.323	41.023	-1.57233	0	0		Cluster_15282	0.103	10.933	6.73591	0	0		Cluster_78015	415.003	189.993	-1.11869	0	0
Cluster_37089	13.113	29.773	1.18784	1.18145e-144	1.69387e-145			Cluster_79101	0	5.556	7.93345	1.74e-26	2.35e-27		Cluster_54182	56.363	7.503	-2.90456	0	0		Cluster_54696	70.14	14.48	-2.27182	0	0		Cluster_21811	12.71	0.793	-3.9937	0	0
Cluster_21429	19.24	9.286	-1.05475	1.21519e-144	1.74312e-145			Cluster_47670	2.933	0.686	-2.11806	1.8e-26	2.44e-27		Cluster_37035	48.54	9.243	-2.38486	0	0		Cluster_70149	77.473	8.9	-3.12448	0	0		Cluster_51338	31.436	2.14	-3.865	0	0
Cluster_39172	21.54	7.55	-1.50982	3.2508e-144	4.66543e-145			Cluster_44102	1.393	0.006	-7.35594	1.85e-26	2.51e-27		Cluster_67394	140.163	39.6	-1.81069	0	0		Cluster_76560	526.396	260.763	-1.00537	0	0		Cluster_72950	121.633	31.383	-1.94046	0	0
Cluster_61143	0	17.373	10.9687	3.51534e-144	5.04764e-145			Cluster_39842	0	1.363	7.93154	1.86e-26	2.52e-27		Cluster_70542	65.193	2.796	-4.5296	0	0		Cluster_20593	0.12	12	6.61905	0	0		Cluster_50808	100.856	38.136	-1.39843	0	0
Cluster_23635	10.43	3.053	-1.77452	4.26775e-144	6.13111e-145			Cluster_6832	1.48	0.516	-1.51359	1.87e-26	2.54e-27		Cluster_24564	29.166	4.686	-2.63525	0	0		Cluster_62537	1.64	44.97	4.78653	0	0		Cluster_26179	0.123	15.12	6.94349	0	0
Cluster_4484	7.973	2.836	-1.49532	4.92791e-144	7.08306e-145			Cluster_51082	1.686	0	-7.90769	1.92e-26	2.6e-27		Cluster_72740	157.566	40.276	-1.95885	0	0		Cluster_54987	110.886	224.866	1.02203	0	0		Cluster_25448	16.37	1.143	-3.83293	0	0
Cluster_21629	3.366	0.086	-5.30081	5.0598e-144	7.27631e-145			Cluster_59655	10.293	4.973	-1.07622	2.03e-26	2.76e-27		Cluster_25692	45.503	12.116	-1.91042	0	0		Cluster_46543	139.626	59.546	-1.22731	0	0		Cluster_75959	5.65	74.35	3.7259	0	0
Cluster_33693	4.26	14.79	1.79515	5.28227e-144	7.60005e-145			Cluster_49645	0.523	2.69	2.36746	2.1e-26	2.85e-27		Cluster_69699	163.706	49.11	-1.72531	0	0		Cluster_35334	0.403	23.986	5.89926	0	0		Cluster_28039	22.45	2.85	-2.95945	0	0
Cluster_62457	0.123	10.866	6.46804	6.06439e-144	8.72974e-145			Cluster_35840	0	1.19	7.9277	2.12e-26	2.89e-27		Cluster_26454	69.306	25.3	-1.44865	0	0		Cluster_59892	153.03	57.843	-1.39425	0	0		Cluster_28801	38.816	10.383	-1.89832	0	0
Cluster_3388	0.883	4.403	2.29942	7.67159e-144	1.10489e-144			Cluster_11979	2.736	1.323	-1.04702	2.31e-26	3.14e-27		Cluster_13791	11.213	0.196	-5.84852	0	0		Cluster_52124	86.333	24.12	-1.84022	0	0		Cluster_45697	34.49	4.366	-2.96895	0	0
Cluster_68688	38.53	12.143	-1.65433	8.96913e-144	1.29241e-144			Cluster_23957	2.97	1.173	-1.32282	2.58e-26	3.51e-27		Cluster_73084	167.466	44.63	-1.89421	0	0		Cluster_51340	64.426	13.31	-2.276	0	0		Cluster_23099	22.886	4.496	-2.34475	0	0
Cluster_45491	13.076	2.433	-2.42218	1.71909e-143	2.47962e-144			Cluster_26307	1.143	0.143	-3.03066	2.65e-26	3.61e-27		Cluster_22488	29.43	5.85	-2.32641	0	0		Cluster_40962	0.15	29.416	7.59952	0	0		Cluster_30637	30.556	5.756	-2.39945	0	0
Cluster_65216	54.576	23.636	-1.20606	2.34913e-143	3.39009e-144			Cluster_13197	0.58	1.606	1.47133	2.8e-26	3.82e-27		Cluster_57919	123.2	39.303	-1.63582	0	0		Cluster_60294	53.63	5.523	-3.27794	0	0		Cluster_60678	38.426	2.613	-3.86687	0	0
Cluster_77714	14.77	54.93	1.8987	3.90724e-143	5.64149e-144			Cluster_41769	5.353	2.193	-1.27421	2.97e-26	4.05e-27		Cluster_3942	0	28.706	13.8399	0	0		Cluster_60664	85.55	19.37	-2.14219	0	0		Cluster_47053	0.09	28.836	8.33654	0	0
Cluster_64156	31.47	65.26	1.05393	6.62196e-143	9.57074e-144			Cluster_33029	1.12	0	-7.89496	2.98e-26	4.08e-27		Cluster_37272	26.703	0.54	-5.64532	0	0		Cluster_45708	45.02	6.38	-2.81418	0	0		Cluster_32610	21.73	1.79	-3.59514	0	0
Cluster_69670	37.443	78.023	1.06337	6.7506e-143	9.76155e-144			Cluster_33856	0.123	1.313	3.42489	3e-26	4.1e-27		Cluster_24402	28.306	4.423	-2.67421	0	0		Cluster_2946	0.063	9.893	7.35484	0	0		Cluster_39933	9.923	43.896	2.14582	0	0
Cluster_62723	20.603	48.433	1.23693	8.34427e-143	1.20721e-143			Cluster_40226	1.346	0	-7.89436	3.05e-26	4.16e-27		Cluster_37314	42.88	6.806	-2.65008	0	0		Cluster_32914	0.093	25.356	8.07658	0	0		Cluster_80072	0.176	149.886	9.74522	0	0
Cluster_54922	55.51	27.433	-1.015	8.82548e-143	1.27747e-143			Cluster_41453	3.32	0.966	-1.76466	3.2e-26	4.38e-27		Cluster_62713	116.166	32.143	-1.85274	0	0		Cluster_22564	19.633	2.106	-3.21958	0	0		Cluster_7755	26.3	9.193	-1.51996	0	0
Cluster_66928	48.63	19.236	-1.34227	1.01223e-142	1.46592e-143			Cluster_12570	1.846	0.72	-1.34078	3.27e-26	4.47e-27		Cluster_49744	105.34	34.316	-1.6104	0	0		Cluster_58399	11.103	65.05	2.55807	0	0		Cluster_35810	89.236	38.156	-1.22317	0	0
Cluster_48119	3.856	16.4	2.09076	1.0487e-142	1.51949e-143			Cluster_81244	21.746	47.353	1.11467	3.37e-26	4.61e-27		Cluster_57369	59.543	7.853	-2.91266	0	0		Cluster_68170	56.31	2.866	-4.29718	0	0		Cluster_67938	42.516	1.386	-4.93271	0	0
Cluster_66093	11.693	35.896	1.61775	1.10804e-142	1.60627e-143			Cluster_17211	0.01	0.47	5.60291	3.62e-26	4.96e-27		Cluster_72504	0.433	70.5	7.3607	0	0		Cluster_19639	0.04	12.95	8.3392	0	0		Cluster_62983	56.94	9.026	-2.64499	0	0
Cluster_79567	84.696	25.753	-1.70019	1.2583e-142	1.82591e-143			Cluster_41791	7.126	3.44	-1.06073	3.86e-26	5.29e-27		Cluster_45697	34.49	1.78	-4.26799	0	0		Cluster_2574	0.236	9.183	5.30042	0	0		Cluster_32691	26.593	3.663	-2.85092	0	0
Cluster_59003	34.22	12.363	-1.46114	1.49776e-142	2.17448e-143			Cluster_1367	0	0.45	7.90993	3.93e-26	5.39e-27		Cluster_23865	23.763	2.82	-3.06358	0	0		Cluster_23910	0.046	19.753	8.80802	0	0		Cluster_54372	5.1	40.75	3.00327	0	0
Cluster_38752	10.143	1.596	-2.66022	1.66121e-142	2.41298e-143			Cluster_8258	0.446	0.01	-5.6136	3.94e-26	5.41e-27		Cluster_41796	50.09	8.766	-2.50729	0	0		Cluster_75769	0.17	98.34	9.16351	0	0		Cluster_77247	2.77	73.18	4.72874	0	0
Cluster_30417	0.24	5.43	4.48836	2.19288e-142	3.18842e-143			Cluster_51529	1.673	0	-7.88656	3.98e-26	5.47e-27		Cluster_24423	32.93	6.503	-2.32604	0	0		Cluster_34740	0.08	27.443	8.44308	0	0		Cluster_57478	108.83	39.686	-1.45217	0	0
Cluster_9235	3.28	0.36	-3.20555	2.78707e-142	4.0544e-143			Cluster_3678	0.336	1.133	1.75932	4.17e-26	5.73e-27		Cluster_50833	36.013	1.143	-4.96829	0	0		Cluster_2337	16.833	3.316	-2.34046	0	0		Cluster_29437	17.736	0.913	-4.27097	0	0
Cluster_28610	24.123	10.696	-1.16354	3.75705e-142	5.46816e-143			Cluster_47322	0.566	2.673	2.24117	4.42e-26	6.08e-27		Cluster_53873	39.033	1.486	-4.70392	0	0		Cluster_40582	5.666	39.993	2.82403	0	0		Cluster_72178	70.32	8.793	-2.98879	0	0
Cluster_42605	30.486	12.786	-1.25034	5.7314e-142	8.35001e-143			Cluster_49656	6.326	2.623	-1.26285	4.46e-26	6.14e-27		Cluster_49489	58.01	9.973	-2.52969	0	0		Cluster_25771	46.983	13.833	-1.7611	0	0		Cluster_70213	186.56	74.75	-1.31261	0	0
Cluster_26252	14.396	4.966	-1.53306	5.95693e-142	8.6829e-143			Cluster_27987	0.85	2.626	1.61576	4.47e-26	6.16e-27		Cluster_47522	33.48	1.023	-5.02643	0	0		Cluster_32200	0	60.01	13.6856	0	0		Cluster_26248	0	36.57	13.2538	0	0
Cluster_55032	32.26	11.996	-1.42669	1.1038e-141	1.60971e-142			Cluster_75970	4.316	12.206	1.47866	4.53e-26	6.25e-27		Cluster_58295	150.616	55.686	-1.42465	0	0		Cluster_76699	12.766	111.733	3.13937	0	0		Cluster_33893	26.65	3.476	-2.93188	0	0
Cluster_23927	3.243	10.763	1.73387	1.13489e-141	1.65587e-142			Cluster_72967	5.11	12.183	1.27443	4.54e-26	6.26e-27		Cluster_27586	0.02	31.423	10.5241	0	0		Cluster_70266	3.333	60.8	4.19976	0	0		Cluster_40077	23.4	1.3	-4.1626	0	0
Cluster_57877	27.216	8.55	-1.66837	1.14954e-141	1.67808e-142			Cluster_49477	0	1.616	7.9053	4.6e-26	6.34e-27		Cluster_5227	23.903	6.22	-1.93803	0	0		Cluster_39544	32.843	3.08	-3.4164	0	0		Cluster_54777	3.673	37.156	3.34067	0	0
Cluster_6282	3.996	0	-10.9951	1.41564e-141	2.06756e-142			Cluster_32461	2.27	0.57	-1.96915	4.75e-26	6.55e-27		Cluster_47222	71.986	17.5	-2.03101	0	0		Cluster_29661	1.04	21.736	4.37621	0	0		Cluster_31160	47.096	14.213	-1.72431	0	0
Cluster_20569	0.113	2.96	4.70114	2.26489e-141	3.31116e-142			Cluster_51427	3.013	0.65	-2.1856	4.81e-26	6.64e-27		Cluster_76725	95.763	0.513	-7.5312	0	0		Cluster_41924	64.326	16.803	-1.9356	0	0		Cluster_29661	1.04	18.113	4.11485	0	0
Cluster_34693	23.98	9.753	-1.29661	2.49228e-141	3.64722e-142			Cluster_22001	1.86	0.593	-1.63781	5.02e-26	6.93e-27		Cluster_24017	37.883	9.236	-2.03406	0	0		Cluster_43905	60.156	14.02	-2.10031	0	0		Cluster_68520	0.06	61.06	10.0462	0	0
Cluster_45933	38.393	17.62	-1.12417	2.57087e-141	3.76409e-142			Cluster_12837	0.056	0.59	3.3755	5.25e-26	7.25e-27		Cluster_65353	1.02	49.77	5.60674	0	0		Cluster_35932	0	65.766	13.6787	0	0		Cluster_35663	41.253	9.793	-2.07238	0	0
Cluster_33687	2.776	11.883	2.08556	2.9263e-141	4.2866e-142			Cluster_57585	2.286	0.253	-3.18697	5.3e-26	7.33e-27		Cluster_42764	97.456	33.663	-1.52666	0	0		Cluster_78106	145.96	20.973	-2.79233	0	0		Cluster_47447	60.54	16.436	-1.87859	0	0
Cluster_74252	4.8	28.053	2.55005	3.02589e-141	4.43468e-142			Cluster_66864	2.553	0.17	-3.87235	5.49e-26	7.59e-27		Cluster_74246	294.243	116.356	-1.32907	0	0		Cluster_50775	58.19	10.826	-2.42594	0	0		Cluster_32149	44.676	12.58	-1.82321	0	0
Cluster_47809	42.23	19.94	-1.08576	3.46818e-141	5.08539e-142			Cluster_58905	4.47	1.24	-1.83846	5.6e-26	7.75e-27		Cluster_51941	7.886	54.313	2.79015	0	0		Cluster_27445	29.58	4.59	-2.68654	0	0		Cluster_44076	44.226	9.126	-2.27301	0	0
Cluster_34260	27.96	12.453	-1.166	4.26536e-141	6.25739e-142			Cluster_28200	0.956	0	-7.87606	5.7e-26	7.9e-27		Cluster_79912	138.916	3.333	-5.336	0	0		Cluster_27930	0.32	18.936	5.91	0	0		Cluster_21850	18.323	3.063	-2.57623	0	0
Cluster_43872	6.943	21.066	1.61332	4.46985e-141	6.56062e-142			Cluster_66829	4.72	10.703	1.18202	5.72e-26	7.92e-27		Cluster_30095	41.203	8.316	-2.30672	0	0		Cluster_28759	20.603	0.87	-4.56405	0	0		Cluster_32733	34.893	7.426	-2.22831	0	0
Cluster_73973	76.87	33.116	-1.21152	4.53139e-141	6.65422e-142			Cluster_39840	3.12	6.6	1.07982	5.76e-26	7.98e-27		Cluster_62983	56.94	4.883	-3.53175	0	0		Cluster_21519	25.476	5.35	-2.25139	0	0		Cluster_25771	46.983	16.45	-1.51287	0	0
Cluster_20369	0.106	2.876	4.73399	4.88105e-141	7.17123e-142			Cluster_52384	1.693	0	-7.87437	6.04e-26	8.38e-27		Cluster_36269	0.17	27.293	7.34548	0	0		Cluster_42658	48.416	8.86	-2.44903	0	0		Cluster_44105	29.65	2.893	-3.34513	0	0
Cluster_23046	17.846	7.803	-1.19065	5.81712e-141	8.55913e-142			Cluster_40004	0	1.3	7.89685	6.13e-26	8.5e-27		Cluster_25875	4.24	28.683	2.763	0	0		Cluster_42605	30.486	1.76	-4.1175	0	0		Cluster_52985	82.163	26.366	-1.63854	0	0
Cluster_45527	1.133	9.826	3.1135	1.5197e-140	2.23795e-141			Cluster_52473	7.153	3.106	-1.20882	6.28e-26	8.71e-27		Cluster_56725	102.236	28.923	-1.81302	0	0		Cluster_35109	31.2	3.463	-3.17524	0	0		Cluster_73781	0	133.993	13.2452	0	0
Cluster_71878	36.16	9.843	-1.8724	1.84733e-140	2.72212e-141			Cluster_54515	0	1.79	7.89587	6.34e-26	8.8e-27		Cluster_78944	591.14	260.69	-1.14967	0	0		Cluster_54801	72.423	16.14	-2.16276	0	0		Cluster_49489	58.01	14.41	-2.00325	0	0
Cluster_34867	30.943	14.39	-1.10138	4.40085e-140	6.48802e-141			Cluster_48713	8.376	4.056	-1.04313	6.56e-26	9.12e-27		Cluster_26225	35.033	6.893	-2.34442	0	0		Cluster_47522	33.48	1.87	-4.15861	0	0		Cluster_62090	43.74	4.3	-3.35047	0	0
Cluster_48492	12.803	2.183	-2.54746	5.22065e-140	7.70041e-141			Cluster_34473	1.283	0.11	-3.51008	6.66e-26	9.26e-27		Cluster_27370	23.36	1.706	-3.75205	0	0		Cluster_23458	21.883	2.766	-2.98647	0	0		Cluster_65460	0	94.77	13.2402	0	0
Cluster_12414	0.203	2.89	3.81751	5.67313e-140	8.37192e-141			Cluster_28149	4.036	1.743	-1.20572	6.81e-26	9.48e-27		Cluster_48337	53.036	8.286	-2.66286	0	0		Cluster_72515	283.92	122.01	-1.21639	0	0		Cluster_47784	141.296	67.053	-1.07046	0	0
Cluster_47800	14.73	3.13	-2.23185	6.2046e-140	9.1652e-141			Cluster_52461	2.426	0.386	-2.65806	7.55e-26	1.05e-26		Cluster_69358	100.503	18.37	-2.44874	0	0		Cluster_29871	21.163	0.893	-4.56291	0	0		Cluster_24037	24.616	5.02	-2.28676	0	0
Cluster_12476	12.033	5.293	-1.18348	6.82711e-140	1.00897e-140			Cluster_45356	1.916	4.963	1.37993	7.75e-26	1.08e-26		Cluster_45093	48.663	7.433	-2.70736	0	0		Cluster_45570	51.356	9.493	-2.43593	0	0		Cluster_22389	15.553	1.686	-3.18468	0	0
Cluster_80545	3.406	43.06	3.66125	6.87582e-140	1.01667e-140			Cluster_66102	3.513	8.696	1.31773	7.77e-26	1.08e-26		Cluster_26179	0.123	20.113	7.35938	0	0		Cluster_41508	1.87	30.15	4.01089	0	0		Cluster_40860	37.29	6.686	-2.47141	0	0
Cluster_21935	3.436	0.113	-4.92333	1.209e-139	1.78852e-140			Cluster_32230	0.253	1.56	2.63912	8.01e-26	1.12e-26		Cluster_9732	12.74	1.03	-3.62239	0	0		Cluster_52249	105.003	35.24	-1.57374	0	0		Cluster_31177	17.59	0.653	-4.74442	0	0
Cluster_58096	15.913	2.74	-2.52802	1.21918e-139	1.80446e-140			Cluster_59339	5.253	1.656	-1.63503	8.01e-26	1.12e-26		Cluster_33355	27.126	1.823	-3.90361	0	0		Cluster_80464	440.886	144.726	-1.59786	0	0		Cluster_80325	151.74	16.63	-3.17334	0	0
Cluster_67953	31.95	9.14	-1.80953	1.4572e-139	2.15779e-140			Cluster_9868	0.083	0.63	2.94571	8.04e-26	1.12e-26		Cluster_71376	82.913	8.923	-3.21156	0	0		Cluster_24679	0	45.196	13.6537	0	0		Cluster_46302	87.756	32.833	-1.4192	0	0
Cluster_30105	18.813	7.18	-1.38925	2.3008e-139	3.41198e-140			Cluster_64274	1.44	5.15	1.82504	8.22e-26	1.15e-26		Cluster_40087	35.403	3.36	-3.39471	0	0		Cluster_38305	35.84	4.63	-2.95367	0	0		Cluster_51476	53.25	11.536	-2.20436	0	0
Cluster_14896	5.02	1.09	-2.20424	2.84818e-139	4.22579e-140			Cluster_63057	0	2.193	7.88787	8.32e-26	1.16e-26		Cluster_28737	36.486	6.663	-2.45001	0	0		Cluster_34141	38.756	6.906	-2.49066	0	0		Cluster_21519	25.476	6.806	-1.90193	0	0
Cluster_68900	0.216	12.8	5.90025	3.33992e-139	4.95779e-140			Cluster_74984	0.336	3.956	3.54448	8.59e-26	1.2e-26		Cluster_40905	0.816	28.686	5.13695	0	0		Cluster_24563	44.473	13.323	-1.73712	0	0		Cluster_24869	28.843	6.8	-2.07982	0	0
Cluster_29661	1.04	7.37	2.81974	3.65773e-139	5.4322e-140			Cluster_75652	5.673	13.993	1.30421	8.61e-26	1.2e-26		Cluster_42123	99.853	35.646	-1.48045	0	0		Cluster_47107	0.043	42.69	9.94714	0	0		Cluster_55311	0.206	30.646	7.21659	0	0
Cluster_49768	22.65	7.123	-1.66187	3.81463e-139	5.66798e-140			Cluster_962	1.046	0.32	-1.73995	8.87e-26	1.24e-26		Cluster_54910	51.473	5.766	-3.15133	0	0		Cluster_55133	39.35	2.276	-4.11664	0	0		Cluster_51675	65.42	17.566	-1.88673	0	0
Cluster_66356	70.626	34.416	-1.03396	3.96488e-139	5.8941e-140			Cluster_28697	2.003	4.46	1.14904	9.57e-26	1.34e-26		Cluster_62100	151.846	53.52	-1.49707	0	0		Cluster_53365	60.593	11.316	-2.42105	0	0		Cluster_75769	0.17	74.163	8.76453	0	0
Cluster_41109	30.626	13.283	-1.20463	4.32423e-139	6.43142e-140			Cluster_19410	2.273	0.976	-1.2109	9.6e-26	1.35e-26		Cluster_46750	84.513	24.583	-1.77374	0	0		Cluster_34573	33.12	4.42	-2.90874	0	0		Cluster_79868	0.286	124.473	8.77557	0	0
Cluster_43661	21.616	7.293	-1.56794	4.42091e-139	6.57843e-140			Cluster_20455	0.563	0	-7.85998	9.84e-26	1.38e-26		Cluster_52601	11.98	63.98	2.4211	0	0		Cluster_34984	59.27	16.95	-1.80414	0	0		Cluster_29871	21.163	2.143	-3.29316	0	0
Cluster_65124	33.136	10.61	-1.64171	4.65463e-139	6.92957e-140			Cluster_26687	2.606	0.893	-1.54913	9.96e-26	1.4e-26		Cluster_53070	14.226	69.063	2.28623	0	0		Cluster_48572	115.63	43.766	-1.39534	0	0		Cluster_77040	0	170.44	13.2277	0	0
Cluster_19309	4.423	0	-10.9603	5.04025e-139	7.51096e-140			Cluster_31054	0.756	2.493	1.75626	1.07e-25	1.5e-26		Cluster_74651	0.493	77.866	7.31123	0	0		Cluster_74576	1.203	68.04	5.82627	0	0		Cluster_36099	30.613	4.806	-2.667	0	0
Cluster_41110	16.133	4.413	-1.86112	7.18848e-139	1.07175e-139			Cluster_52315	1.826	0.156	-3.56612	1.08e-25	1.51e-26		Cluster_49655	0.706	33.676	5.58705	0	0		Cluster_81504	0.316	334.463	10.0839	0	0		Cluster_69358	100.503	25.886	-1.94507	0	0
Cluster_23922	4.273	0.246	-4.09649	8.04165e-139	1.19953e-139			Cluster_37213	0.14	1.39	3.34631	1.1e-25	1.55e-26		Cluster_23851	26.573	4.136	-2.68406	0	0		Cluster_26643	22.263	2.033	-3.44991	0	0		Cluster_71210	2.336	49.713	4.40994	0	0
Cluster_36806	25.146	10.323	-1.28375	1.3327e-138	1.98888e-139			Cluster_46287	1.15	3.68	1.7047	1.13e-25	1.59e-26		Cluster_29927	30.953	3.99	-2.95258	0	0		Cluster_32149	44.676	10.33	-2.1112	0	0		Cluster_62775	64.87	13.056	-2.3082	0	0
Cluster_11385	3.94	0.633	-2.63749	1.43869e-138	2.1481e-139			Cluster_35962	1.233	0.086	-3.82181	1.14e-25	1.6e-26		Cluster_35663	41.253	6.83	-2.58748	0	0		Cluster_34867	30.943	3.496	-3.14487	0	0		Cluster_47891	37.82	5.486	-2.77657	0	0
Cluster_43701	23.686	8.55	-1.46901	1.82348e-138	2.72526e-139			Cluster_40739	0	1.313	7.87795	1.16e-25	1.63e-26		Cluster_27302	33.136	5.74	-2.52973	0	0		Cluster_53446	58.24	10.246	-2.5044	0	0		Cluster_62065	100.243	32.103	-1.63762	0	0
Cluster_45287	20.396	6.42	-1.66543	2.14741e-138	3.21406e-139			Cluster_11712	1.353	2.76	1.02529	1.21e-25	1.7e-26		Cluster_36139	5.316	37.823	2.8351	0	0		Cluster_18660	15.61	2.146	-2.8618	0	0		Cluster_50543	8.06	44.763	2.48365	0	0
Cluster_24208	4.356	12.726	1.53572	2.55023e-138	3.82065e-139			Cluster_38302	4.383	1.72	-1.35673	1.23e-25	1.74e-26		Cluster_14507	2.85	17.59	2.6306	0	0		Cluster_47222	71.986	19.253	-1.8972	0	0		Cluster_36021	37.456	7.94	-2.23236	0	0
Cluster_22641	20.263	9.703	-1.06617	4.29455e-138	6.43704e-139			Cluster_5956	1.996	0.85	-1.20604	1.25e-25	1.75e-26		Cluster_67622	5.713	64.803	3.51508	0	0		Cluster_81194	9.386	195.673	4.39952	0	0		Cluster_26206	15.256	44.706	1.5625	0	0
Cluster_31761	18.536	6.836	-1.43556	5.60835e-138	8.41034e-139			Cluster_61596	2.453	0.256	-3.21669	1.25e-25	1.76e-26		Cluster_25182	36.183	8.11	-2.17605	0	0		Cluster_28137	23.056	1.98	-3.54426	0	0		Cluster_13194	0.013	11.196	9.63048	0	0
Cluster_26372	10.593	2.906	-1.86752	6.98562e-138	1.04808e-138			Cluster_32962	2.003	0.456	-2.15275	1.3e-25	1.83e-26		Cluster_44020	47.953	7.576	-2.65913	0	0		Cluster_47036	38.356	3.836	-3.31935	0	0		Cluster_53038	76.336	23.316	-1.71132	0	0
Cluster_64673	26.056	6.87	-1.92141	7.8943e-138	1.18498e-138			Cluster_12828	0.666	0.093	-2.86063	1.31e-25	1.85e-26		Cluster_2061	0	26.56	13.7808	0	0		Cluster_60653	48.206	135.086	1.49103	0	0		Cluster_41649	27.406	2.566	-3.40014	0	0
Cluster_61780	0.123	10.12	6.35534	7.95065e-138	1.19401e-138			Cluster_36826	1.203	0	-7.8515	1.31e-25	1.85e-26		Cluster_60664	85.55	18.46	-2.20394	0	0		Cluster_57426	55.246	7.683	-2.84352	0	0		Cluster_59187	103.28	35.856	-1.52207	0	0
Cluster_60463	15.013	2.206	-2.75934	9.38139e-138	1.40956e-138			Cluster_37296	1.206	0	-7.85077	1.34e-25	1.89e-26		Cluster_55160	200.916	91.73	-1.11994	0	0		Cluster_47898	30.243	0.513	-5.86731	0	0		Cluster_45178	54.26	14.09	-1.94245	0	0
Cluster_65336	1.076	13.413	3.64117	1.00203e-137	1.50628e-138			Cluster_28767	0.176	1.283	2.85453	1.35e-25	1.91e-26		Cluster_42570	0.286	29.66	6.69564	0	0		Cluster_48409	142.126	61.196	-1.21294	0	0		Cluster_53445	27.623	0.466	-5.89922	0	0
Cluster_73196	95.11	46.876	-1.01766	1.14084e-137	1.71659e-138			Cluster_65199	3.913	0.793	-2.27989	1.35e-25	1.91e-26		Cluster_56363	58.99	8.386	-2.80336	0	0		Cluster_71938	0.4	62.26	7.27604	0	0		Cluster_42576	33.94	4.993	-2.76167	0	0
Cluster_43696	24.796	9.263	-1.41906	1.54596e-137	2.3273e-138			Cluster_63544	0	2.113	7.87022	1.51e-25	2.13e-26		Cluster_30987	25.746	1.843	-3.80147	0	0		Cluster_47447	60.54	13.453	-2.17025	0	0		Cluster_61536	11.943	60.746	2.35561	0	0
Cluster_23828	0.006	5.526	10.028	1.65458e-137	2.49201e-138			Cluster_58229	1.353	4.616	1.75246	1.57e-25	2.21e-26		Cluster_81246	0.406	259.76	9.35529	0	0		Cluster_31718	68.61	23.75	-1.52815	0	0		Cluster_29940	0.023	22.82	9.83562	0	0
Cluster_50332	42.523	19.776	-1.09859	3.44604e-137	5.19766e-138			Cluster_63644	2.153	0	-7.84422	1.68e-25	2.37e-26		Cluster_41824	0.083	34.563	8.70106	0	0		Cluster_16976	0	28.09	13.6267	0	0		Cluster_50896	42.483	6.896	-2.61856	0	0
[truncated: 45,781 more rows]

## Sheet: Data S2 DAPs
DAPs of AC/NA					DAPs of AR/NA					DAPs of NA_LHS/NA					DAPs of AC_LHS/NA					DAPs of AR_LHS/NA
[truncated: 1,668 more rows]

## Sheet: Data S3 Data of Figure 2b.
Protein ID	AC-VS-NA (Log2FC)	AR-VS-NA (Log2FC)	Swissprot Description or Nr description
[truncated: 57 more rows]

[truncated: 4 more sheets: Data S4 Data of Figure 2c., Data S5 Data of Figure 3d., Data S6 Data of Figure 4. , Data S7 Data of Figure S5a.]
